# Supplementary material for: A metagenomic survey of forest soil microbial communities more than a decade after timber harvesting
Source: Sci Data. 2017 Jul 25;4:170092. doi: 10.1038/sdata.2017.92 (PMC5525643; doi:10.1038/sdata.2017.92)
Supplement: Supplementary file 1 [file sdata201792-isa1.zip]

Archive with 5 entries (5 files):
- i_Investigation.txt
- s_study_Mohn.txt
- a_amplicon_Mohn.txt
- a_wgs_Mohn.txt
- a_isotope_Mohn.txt
