# Supplementary material for: A metagenomic survey of forest soil microbial communities more than a decade after timber harvesting
Source: Sci Data. 2017 Jul 25;4:170092. doi: 10.1038/sdata.2017.92 (PMC5525643; doi:10.1038/sdata.2017.92)
Supplement: Supplementary file 1 [file sdata201792-isa1.zip › i_Investigation.txt]

# Investigation File generated for Scientific Data with Investigation File Authoring Tool version 0.1.0 on 19/06/2017 - This metadata file is CC0
ONTOLOGY SOURCE REFERENCE
Term Source Name	NCBITAXON	GAZ	UO	OBI	ERO	ENVO	EFO	XCO	CHMO	OMIT	NCIT	FBbi
Term Source File	http://data.bioontology.org/ontologies/NCBITAXON	http://data.bioontology.org/ontologies/GAZ	http://data.bioontology.org/ontologies/UO	http://data.bioontology.org/ontologies/OBI	http://data.bioontology.org/ontologies/ERO	http://data.bioontology.org/ontologies/ENVO	http://data.bioontology.org/ontologies/EFO	http://data.bioontology.org/ontologies/XCO	http://data.bioontology.org/ontologies/CHMO	http://data.bioontology.org/ontologies/OMIT	http://data.bioontology.org/ontologies/NCIT	http://data.bioontology.org/ontologies/FBbi
Term Source Version	2016AB	$Revision: 1.512 $	unknown	2014-08-18	2013-08-02	releases/2014-09-16	2.84	4.17	releases/2014-11-20	OBO 4.0-12122013-2338	17.03d	unknown
Term Source Description	National Center for Biotechnology Information (NCBI) Organismal Classification	Gazetteer	Units of Measurement Ontology	Ontology for Biomedical Investigations	Eagle-I Research Resource Ontology	Environment Ontology	Experimental Factor Ontology	Experimental Conditions Ontology	Chemical Methods Ontology	Ontology for MicroRNA Target	National Cancer Institute Thesaurus	Biological Imaging Methods Ontology
INVESTIGATION
Investigation Identifier
Investigation Title
Investigation Description
Investigation Submission Date
Investigation Public Release Date
INVESTIGATION PUBLICATIONS
Investigation PubMed ID
Investigation Publication DOI
Investigation Publication Author List
Investigation Publication Title
Investigation Publication Status
Investigation Publication Status Term Accession Number
Investigation Publication Status Term Source REF
INVESTIGATION CONTACTS
Investigation Person Last Name
Investigation Person Mid Initials
Investigation Person First Name
Investigation Person Address
Investigation Person Phone
Investigation Person Fax
Investigation Person Email
Investigation Person Affiliation
Investigation Person Roles
Investigation Person Roles Term Accession Number
Investigation Person Roles Term Source REF
STUDY
Study Identifier	10.1038/sdata.2017.92
Study Title	A metagenomic survey of forest soil microbial communities more than a decade after timber harvesting
Study Submission Date	15/02/2017
Study Public Release Date	25/07/2017
Study Description	http://www.nature.com/articles/sdata201792#abstract
Study File Name	s_study_Mohn.txt
Comment[Subject Keywords]	///;//;//;///
Comment[Manuscript Licence]	CC BY-4.0
Comment[Experimental Metadata Licence]	CC0
Comment[Supplementary Information File Name]	
Comment[Supplementary Information File Type]	x-zip-compressed
Comment[Supplementary Information File URL]	http://www.nature.com/articles/sdata201792#supplementary-information
Comment[Data Repository]	European Nucleotide Archive;European Nucleotide Archive;European Nucleotide Archive;European Nucleotide Archive;European Nucleotide Archive;European Nucleotide Archive
Comment[Data Record Accession]	PRJEB12501;PRJEB8599;PRJEB8420;PRJEB9181;PRJEB9182;PRJEB9761
Comment[Data Record URI]	http://www.ebi.ac.uk/ena/data/view/PRJEB12501;http://www.ebi.ac.uk/ena/data/view/PRJEB8599;http://www.ebi.ac.uk/ena/data/view/PRJEB8420;http://www.ebi.ac.uk/ena/data/view/PRJEB9181;http://www.ebi.ac.uk/ena/data/view/PRJEB9182;http://www.ebi.ac.uk/ena/data/view/PRJEB9761
STUDY DESIGN DESCRIPTORS
Study Design Type	observation design	longitudinal data collection method
Study Design Type Term Accession Number	OBI:0300311	ERO:0001936
Study Design Type Term Source REF	OBI	ERO
STUDY PUBLICATIONS
Study PubMed ID	""	""	""	""	""
Study Publication DOI	doi:10.1038/ismej.2015.57	doi:10.1038/ismej.2012.84	doi:10.1038/ismej.2015.118	doi:10.3389/fmicb.2017.00537	doi:10.1038/ismej.2017.109
Study Publication Author List	""	""	""	""	""
Study Publication Title	""	""	""	""	""
Study Publication Status	published	published	published	published	published
Study Publication Status Term Accession Number					
Study Publication Status Term Source REF					
STUDY FACTORS
Study Factor Name	soil type	mean annual temperature	precipitation in warmest quarter	tree cover	climatic zone	LTSP treatment	sampling depth	SIP substrate	SIP status	horizon
Study Factor Type	soil	temperature	hydrological precipitation process	environmental factor	environmental factor	experimental condition	experimental condition	experimental condition	isotopic labelling	experimental condition
Study Factor Type Term Accession Number	ENVO:00001998	PATO:0000146	ENVO:01000703	http://www.ebi.ac.uk/efo/EFO_0000469	http://www.ebi.ac.uk/efo/EFO_0000469	XCO:0000000	XCO:0000000	XCO:0000000	CHMO:0001677	XCO:0000000
Study Factor Type Term Source REF	OBI	OBI	ENVO	EFO	EFO	XCO	XCO	XCO	CHMO	XCO
STUDY ASSAYS
Study Assay Measurement Type	GeneSequence	whole genome sequencing	metagenomics analysis
Study Assay Measurement Type Term Accession Number	OMIT:0000027	ERO:0002016	ERO:0000657
Study Assay Measurement Type Term Source REF	OMIT	ERO	ERO
Study Assay Technology Type	amplicon sequencing	Whole-Genome Shotgun Sequencing	radioisotope labeled DNA probe
Study Assay Technology Type Term Accession Number	http://www.ebi.ac.uk/efo/EFO_0003747	NCIT:C19653	FBbi:00000212
Study Assay Technology Type Term Source REF	EFO	NCIT	FBbi
Study Assay Technology Platform	""	""	""
Study Assay File Name	a_amplicon_Mohn.txt	a_wgs_Mohn.txt	a_isotope_Mohn.txt
STUDY PROTOCOLS
Study Protocol Name	Experimental Design	Amplicon Metagenome Sequencing	Shotgun Metagenome Sequencing	Stable Isotope Probing Amplicon and Shotgun Metagenome Sequencing
Study Protocol Type	study design	amplicon sequencing	Whole-Genome Shotgun Sequencing	radioisotope labeled DNA probe
Study Protocol Type Term Accession Number	OBI:0500000	http://www.ebi.ac.uk/efo/EFO_0003747	NCIT:C19653	FBbi:00000212
Study Protocol Type Term Source REF	OBI	EFO	NCIT	FBbi
Study Protocol Description				
Study Protocol URI	""	""	""	""
Study Protocol Version				
Study Protocol Parameters Name	""	instrument	instrument	instrument
Study Protocol Parameters Name Term Accession Number	""	""	""	""
Study Protocol Parameters Name Term Source REF	""	""	""	""
Study Protocol Components Name	""	""	""	""
Study Protocol Components Type	""	""	""	""
Study Protocol Components Type Term Accession Number	""	""	""	""
Study Protocol Components Type Term Source REF	""	""	""	""
STUDY CONTACTS
Study Person Last Name	Wilhelm	Cardenas	Leung	Maas	Hartmann	Hahn	Hallam	Mohn
Study Person First Name	Roland C.	Erick	Hilary	Kendra	Martin	Aria	Steven	William W.
Study Person Mid Initials								
Study Person Email	""	""	""	""	""	""	""	wmohn@mail.ubc.ca
Study Person Phone								
Study Person Fax								
Study Person Address								
Study Person Affiliation	Department of Microbiology and Immunology, Life Sciences Institute, University of British Columbia, Vancouver, British Columbia, Canada V6T 1Z3	Department of Microbiology and Immunology, Life Sciences Institute, University of British Columbia, Vancouver, British Columbia, Canada V6T 1Z3	Department of Microbiology and Immunology, Life Sciences Institute, University of British Columbia, Vancouver, British Columbia, Canada V6T 1Z3	Department of Microbiology and Immunology, Life Sciences Institute, University of British Columbia, Vancouver, British Columbia, Canada V6T 1Z3	Swiss Federal Institute for Forest, Snow and Landscape Research, Birmensdorf CH-8903, Switzerland	Department of Microbiology and Immunology, Life Sciences Institute, University of British Columbia, Vancouver, British Columbia, Canada V6T 1Z3	Department of Microbiology and Immunology, Life Sciences Institute, University of British Columbia, Vancouver, British Columbia, Canada V6T 1Z3	Department of Microbiology and Immunology, Life Sciences Institute, University of British Columbia, Vancouver, British Columbia, Canada V6T 1Z3
Study Person Roles								
Study Person Roles Term Accession Number								
Study Person Roles Term Source REF								
Comment[Study Person ORCID]								
Comment[Funder]								
Comment[FundRef ID]								
Comment[Funder Term Source REF]								
Comment[Grant Identifier]								
