# Supplementary material for: A metagenomic survey of forest soil microbial communities more than a decade after timber harvesting
Source: Sci Data. 2017 Jul 25;4:170092. doi: 10.1038/sdata.2017.92 (PMC5525643; doi:10.1038/sdata.2017.92)
Supplement: Supplementary file 1 [file sdata201792-isa1.zip › s_study_Mohn.txt]

Source Name	Characteristics[organism]	Term Source REF	Term Accession Number	Characteristics[geographical location]	Term Source REF	Term Accession Number	Characteristics[environment type]	Term Source REF	Term Accession Number	Characteristics[latitude]	Unit	Term Source REF	Term Accession Number	Characteristics[longitude]	Unit	Term Source REF	Term Accession Number	Characteristics[altitude]	Unit	Term Source REF	Term Accession Number	Protocol REF	Comment[site name]	Comment[year established]	Comment[sample collection date]	Comment[soil classification]	Sample Name	Factor Value[soil type]	Factor Value[mean annual temperature]	Unit	Term Source REF	Term Accession Number	Factor Value[precipitation in warmest quarter]	Unit	Term Source REF	Term Accession Number	Factor Value[tree cover]	Factor Value[climatic zone]	Factor Value[LTSP treatment]	Factor Value[sampling depth]	Factor Value[SIP substrate]	Factor Value[SIP status]	Factor Value[horizon]
Canada_Ontario_Fensom	soil metagenome	NCBITAXON	NCBITaxon:410658	Province of Ontario	GAZ	GAZ:00002563	forest soil	ENVO	ENVO:00002261	49.07	degree	UO	UO:0000185	-89.41	degree	UO	UO:0000185	445	meter	UO	UO:0000008	Experimental Design	Fensom	1995	20110703	Orthic Dystric Brunisol	A7	Orthic Dystric Brunisol	2.4	degree Celsius	UO	UO:0000027	266	millimeter	UO	UO:0000016	Black Spruce	Dfb, Humid Continental warm summer	LTSP treatment	sampling depth	experimental condition	isotope	sample collection layer
Canada_Ontario_Fensom	soil metagenome	NCBITAXON	NCBITaxon:410658	Province of Ontario	GAZ	GAZ:00002563	forest soil	ENVO	ENVO:00002261	49.08	degree	UO	UO:0000185	-89.38	degree	UO	UO:0000185	450	meter	UO	UO:0000008	Experimental Design	Fensom	1995	20110704	Orthic Dystric Brunisol	A8	Orthic Dystric Brunisol	1.8	degree Celsius	UO	UO:0000027	266	millimeter	UO	UO:0000016	Black Spruce	Dfb, Humid Continental warm summer	LTSP treatment	sampling depth	experimental condition	isotope	sample collection layer
Canada_Ontario_Fensom	soil metagenome	NCBITAXON	NCBITaxon:410658	Province of Ontario	GAZ	GAZ:00002563	forest soil	ENVO	ENVO:00002261	49.07	degree	UO	UO:0000185	-89.39	degree	UO	UO:0000185	442	meter	UO	UO:0000008	Experimental Design	Fensom	1995	20110705	Gleyed Dystric Brunisol	A9	Gleyed Dystric Brunisol	1.5	degree Celsius	UO	UO:0000027	266	millimeter	UO	UO:0000016	Black Spruce	Dfb, Humid Continental warm summer	LTSP treatment	sampling depth	experimental condition	isotope	sample collection layer
USA_California_Brandy City	soil metagenome	NCBITAXON	NCBITaxon:410658	State of California	GAZ	GAZ:00002461	forest soil	ENVO	ENVO:00002261	39.55	degree	UO	UO:0000185	-121.04	degree	UO	UO:0000185	1135	meter	UO	UO:0000008	Experimental Design	Brandy City	1995	20110622	Mesic Ultic Haploxeralfs	BR	Mesic Ultic Haploxeralfs	11.2	degree Celsius	UO	UO:0000027	55	millimeter	UO	UO:0000016	Ponderosa pine, sugar pine, white fir, giant sequoia	Csa, Mediterranean hot summer	LTSP treatment	sampling depth	experimental condition	isotope	sample collection layer
USA_California_Blodgett	soil metagenome	NCBITAXON	NCBITaxon:410658	State of California	GAZ	GAZ:00002461	forest soil	ENVO	ENVO:00002261	38.88	degree	UO	UO:0000185	-120.64	degree	UO	UO:0000185	1350	meter	UO	UO:0000008	Experimental Design	Blodgett	1995	20110916	Mesic Ultic Haploxeralfs	BL	Mesic Ultic Haploxeralfs	11.2	degree Celsius	UO	UO:0000027	55	millimeter	UO	UO:0000016	Ponderosa pine, sugar pine, white fir, giant sequoia	Csa, Mediterranean hot summer	LTSP treatment	sampling depth	experimental condition	isotope	sample collection layer
USA_California_Lowell Hill	soil metagenome	NCBITAXON	NCBITaxon:410658	State of California	GAZ	GAZ:00002461	forest soil	ENVO	ENVO:00002261	39.26	degree	UO	UO:0000185	-120.78	degree	UO	UO:0000185	1268	meter	UO	UO:0000008	Experimental Design	Lowell Hill	1995	20110916	Mesic Ultic Haploxeralfs	LH	Mesic Ultic Haploxeralfs	11.2	degree Celsius	UO	UO:0000027	55	millimeter	UO	UO:0000016	Ponderosa pine, sugar pine, white fir, giant sequoia	Csa, Mediterranean hot summer	LTSP treatment	sampling depth	experimental condition	isotope	sample collection layer
Canada_Ontario_Wells	soil metagenome	NCBITAXON	NCBITaxon:410658	Province of Ontario	GAZ	GAZ:00002563	forest soil	ENVO	ENVO:00002261	46.42	degree	UO	UO:0000185	-83.37	degree	UO	UO:0000185	228	meter	UO	UO:0000008	Experimental Design	Wells	1993-1994	20110707	Orthic Humo-Ferric Podzol	JW	Orthic Humo-Ferric Podzol	4.4	degree Celsius	UO	UO:0000027	248	millimeter	UO	UO:0000016	Jack Pine, Black Spruce, Red Pine	Dfb, Humid Continental cool summer	LTSP treatment	sampling depth	experimental condition	isotope	sample collection layer
Canada_Ontario_Superior	soil metagenome	NCBITAXON	NCBITaxon:410658	Province of Ontario	GAZ	GAZ:00002563	forest soil	ENVO	ENVO:00002261	47.57	degree	UO	UO:0000185	-82.85	degree	UO	UO:0000185	426	meter	UO	UO:0000008	Experimental Design	Superior	1993-1994	20110408	Orthic Dystric Brunisol	JS	Orthic Dystric Brunisol	1.7	degree Celsius	UO	UO:0000027	250	millimeter	UO	UO:0000016	Jack Pine, Black Spruce	Dfb, Humid Continental cool summer	LTSP treatment	sampling depth	experimental condition	isotope	sample collection layer
Canada_Ontario_Eddy	soil metagenome	NCBITAXON	NCBITaxon:410658	Province of Ontario	GAZ	GAZ:00002563	forest soil	ENVO	ENVO:00002261	46.75	degree	UO	UO:0000185	-82.25	degree	UO	UO:0000185	490	meter	UO	UO:0000008	Experimental Design	Eddy	1993-1994	20110308	NA	JE	NA	2.8	degree Celsius	UO	UO:0000027	242	millimeter	UO	UO:0000016	Jack Pine, Balsam fir, White birch	Dfb, Humid Continental cool summer	LTSP treatment	sampling depth	experimental condition	isotope	sample collection layer
USA_Texas_Kurth	soil metagenome	NCBITAXON	NCBITaxon:410658	State of Texas	GAZ	GAZ:00002580	forest soil	ENVO	ENVO:00002261	31.11	degree	UO	UO:0000185	-95.15	degree	UO	UO:0000185	88	meter	UO	UO:0000008	Experimental Design	Kurth	1997	20121203	Aquic Glossudalfs	TXA	Aquic Glossudalfs	19	degree Celsius	UO	UO:0000027	253	millimeter	UO	UO:0000016	Loblolly Pine, Beautyberry, Yaupon, Sweetgum, Oaks, Wax Myrtle	Cfa, Humid subtropical	LTSP treatment	sampling depth	experimental condition	isotope	sample collection layer
USA_Texas_Kurth	soil metagenome	NCBITAXON	NCBITaxon:410658	State of Texas	GAZ	GAZ:00002580	forest soil	ENVO	ENVO:00002261	31.11	degree	UO	UO:0000185	-95.15	degree	UO	UO:0000185	88	meter	UO	UO:0000008	Experimental Design	Kurth	1997	20121203	Aquic Glossudalfs	TXB	Aquic Glossudalfs	19	degree Celsius	UO	UO:0000027	253	millimeter	UO	UO:0000016	Loblolly Pine, Beautyberry, Yaupon, Sweetgum, Oaks, Wax Myrtle	Cfa, Humid subtropical	LTSP treatment	sampling depth	experimental condition	isotope	sample collection layer
USA_Texas_Kurth	soil metagenome	NCBITAXON	NCBITaxon:410658	State of Texas	GAZ	GAZ:00002580	forest soil	ENVO	ENVO:00002261	31.11	degree	UO	UO:0000185	-95.15	degree	UO	UO:0000185	88	meter	UO	UO:0000008	Experimental Design	Kurth	1997	20121203	Aquic Glossudalfs	TXC	Aquic Glossudalfs	19	degree Celsius	UO	UO:0000027	253	millimeter	UO	UO:0000016	Loblolly Pine, Beautyberry, Yaupon, Sweetgum, Oaks, Wax Myrtle	Cfa, Humid subtropical	LTSP treatment	sampling depth	experimental condition	isotope	sample collection layer
Canada_British Columbia_O Connor Lake	soil metagenome	NCBITAXON	NCBITaxon:410658	Province of British Columbia	GAZ	GAZ:00002562	forest soil	ENVO	ENVO:00002261	50.88	degree	UO	UO:0000185	-120.35	degree	UO	UO:0000185	1075	meter	UO	UO:0000008	Experimental Design	O'Connor Lake	1999	20100626	Brunisolic Gray Luvisol	OC	Brunisolic Gray Luvisol	2.5	degree Celsius	UO	UO:0000027	300	millimeter	UO	UO:0000016	Douglas fir	Dfb, Humid Continental warm summer	LTSP treatment	sampling depth	experimental condition	isotope	sample collection layer
Canada_British Columbia_Black Pines	soil metagenome	NCBITAXON	NCBITaxon:410658	Province of British Columbia	GAZ	GAZ:00002562	forest soil	ENVO	ENVO:00002261	50.93	degree	UO	UO:0000185	-120.28	degree	UO	UO:0000185	1180	meter	UO	UO:0000008	Experimental Design	Black Pines	1999	20100622	Brunisolic Gray Luvisol	BP	Brunisolic Gray Luvisol	2.5	degree Celsius	UO	UO:0000027	300	millimeter	UO	UO:0000016	Douglas fir, Lodgepole pine	Dfb, Humid Continental warm summer	LTSP treatment	sampling depth	experimental condition	isotope	sample collection layer
Canada_British Columbia_Dairy Creek	soil metagenome	NCBITAXON	NCBITaxon:410658	Province of British Columbia	GAZ	GAZ:00002562	forest soil	ENVO	ENVO:00002261	50.85	degree	UO	UO:0000185	-120.42	degree	UO	UO:0000185	1150	meter	UO	UO:0000008	Experimental Design	Dairy Creek	1999	20100625	Brunisolic Gray Luvisol	DC	Brunisolic Gray Luvisol	2.5	degree Celsius	UO	UO:0000027	300	millimeter	UO	UO:0000016	Douglas fir, Subalpine fir, Lodgepole pine	Dfb, Humid Continental warm summer	LTSP treatment	sampling depth	experimental condition	isotope	sample collection layer
Canada_British Columbia_Log Lake	soil metagenome	NCBITAXON	NCBITaxon:410658	Province of British Columbia	GAZ	GAZ:00002562	forest soil	ENVO	ENVO:00002261	54.35	degree	UO	UO:0000185	-122.61	degree	UO	UO:0000185	780	meter	UO	UO:0000008	Experimental Design	Log Lake	1994	20080709	Orthic Humo-Ferric Podzol, Gleyed Eluviated Dystric Brunisol	LL	Orthic Humo-Ferric Podzol, Gleyed Eluviated Dystric Brunisol	3.3	degree Celsius	UO	UO:0000027	146Â193	millimeter	UO	UO:0000016	Subalpine fir, Douglas fir, Interior Spruce	Dfc, Boreal cool summer	LTSP treatment	sampling depth	experimental condition	isotope	sample collection layer
Canada_British Columbia_Topley	soil metagenome	NCBITAXON	NCBITaxon:410658	Province of British Columbia	GAZ	GAZ:00002562	forest soil	ENVO	ENVO:00002261	52.32	degree	UO	UO:0000185	-126.31	degree	UO	UO:0000185	1100	meter	UO	UO:0000008	Experimental Design	Topley	1994	20080711	Orthic Gray Luvisol, Gleyed Gray Luvisol	TO	Orthic Gray Luvisol, Gleyed Gray Luvisol	1.7	degree Celsius	UO	UO:0000027	146Â193	millimeter	UO	UO:0000016	Lodgepole pine, Subalpine fir, Interior spruce	Dfc, Boreal cool summer	LTSP treatment	sampling depth	experimental condition	isotope	sample collection layer
Canada_British Columbia_Skulow Lake	soil metagenome	NCBITAXON	NCBITaxon:410658	Province of British Columbia	GAZ	GAZ:00002562	forest soil	ENVO	ENVO:00002261	52.32	degree	UO	UO:0000185	-121.92	degree	UO	UO:0000185	1050	meter	UO	UO:0000008	Experimental Design	Skulow Lake	1995	20090814	Orthic Gray Luvisol	SL	Orthic Gray Luvisol	3.8	degree Celsius	UO	UO:0000027	146Â193	millimeter	UO	UO:0000016	Lodgepole pine, Interior spruce	Dfc, Boreal cool summer	LTSP treatment	sampling depth	experimental condition	isotope	sample collection layer
