# Supplementary material for: A metagenomic survey of forest soil microbial communities more than a decade after timber harvesting
Source: Sci Data. 2017 Jul 25;4:170092. doi: 10.1038/sdata.2017.92 (PMC5525643; doi:10.1038/sdata.2017.92)
Supplement: Supplementary file 1 [file sdata201792-isa1.zip › a_amplicon_Mohn.txt]

Sample Name	Protocol REF	Parameter Value[instrument]	Assay Name	Raw Data File	Comment[Data Repository]	Comment[Data Record Accession]	Comment[Data Record URI]	Comment[phylogenetic marker]	Comment[target gene]	Factor Value[soil type]	Factor Value[mean annual temperature]	Unit	Term Source REF	Term Accession Number	Factor Value[precipitation in warmest quarter]	Unit	Term Source REF	Term Accession Number	Factor Value[tree cover]	Factor Value[climatic zone]	Factor Value[LTSP treatment]
A7	Amplicon Metagenome Sequencing	454 GS FLX Titanium	A7001F	ERX1297926	European Nucleotide Archive	PRJEB12501	http://www.ebi.ac.uk/ena/data/view/PRJEB12501	ITS	ITS2	Orthic Dystric Brunisol	0.4	degree Celsius	UO	UO:0000027	266	millimeter	UO	UO:0000016	Black Spruce	Dfb, Humid Continental warm summer	OM2
A7	Amplicon Metagenome Sequencing	454 GS FLX Titanium	A7002F	ERX1297927	European Nucleotide Archive	PRJEB12501	http://www.ebi.ac.uk/ena/data/view/PRJEB12501	ITS	ITS2	Orthic Dystric Brunisol	0.4	degree Celsius	UO	UO:0000027	266	millimeter	UO	UO:0000016	Black Spruce	Dfb, Humid Continental warm summer	OM2
A7	Amplicon Metagenome Sequencing	454 GS FLX Titanium	A7004F	ERX1297928	European Nucleotide Archive	PRJEB12501	http://www.ebi.ac.uk/ena/data/view/PRJEB12501	ITS	ITS2	Orthic Dystric Brunisol	0.4	degree Celsius	UO	UO:0000027	266	millimeter	UO	UO:0000016	Black Spruce	Dfb, Humid Continental warm summer	OM3
A7	Amplicon Metagenome Sequencing	454 GS FLX Titanium	A7007F	ERX1297929	European Nucleotide Archive	PRJEB12501	http://www.ebi.ac.uk/ena/data/view/PRJEB12501	ITS	ITS2	Orthic Dystric Brunisol	0.4	degree Celsius	UO	UO:0000027	266	millimeter	UO	UO:0000016	Black Spruce	Dfb, Humid Continental warm summer	OM1
A7	Amplicon Metagenome Sequencing	454 GS FLX Titanium	A7009F	ERX1297930	European Nucleotide Archive	PRJEB12501	http://www.ebi.ac.uk/ena/data/view/PRJEB12501	ITS	ITS2	Orthic Dystric Brunisol	0.4	degree Celsius	UO	UO:0000027	266	millimeter	UO	UO:0000016	Black Spruce	Dfb, Humid Continental warm summer	OM2
A7	Amplicon Metagenome Sequencing	454 GS FLX Titanium	A7011F	ERX1297931	European Nucleotide Archive	PRJEB12501	http://www.ebi.ac.uk/ena/data/view/PRJEB12501	ITS	ITS2	Orthic Dystric Brunisol	0.4	degree Celsius	UO	UO:0000027	266	millimeter	UO	UO:0000016	Black Spruce	Dfb, Humid Continental warm summer	OM3
A7	Amplicon Metagenome Sequencing	454 GS FLX Titanium	A7012F	ERX1297932	European Nucleotide Archive	PRJEB12501	http://www.ebi.ac.uk/ena/data/view/PRJEB12501	ITS	ITS2	Orthic Dystric Brunisol	0.4	degree Celsius	UO	UO:0000027	266	millimeter	UO	UO:0000016	Black Spruce	Dfb, Humid Continental warm summer	OM3
A7	Amplicon Metagenome Sequencing	454 GS FLX Titanium	A7015F	ERX1297933	European Nucleotide Archive	PRJEB12501	http://www.ebi.ac.uk/ena/data/view/PRJEB12501	ITS	ITS2	Orthic Dystric Brunisol	0.4	degree Celsius	UO	UO:0000027	266	millimeter	UO	UO:0000016	Black Spruce	Dfb, Humid Continental warm summer	OM1
A7	Amplicon Metagenome Sequencing	454 GS FLX Titanium	A7016F	ERX1297934	European Nucleotide Archive	PRJEB12501	http://www.ebi.ac.uk/ena/data/view/PRJEB12501	ITS	ITS2	Orthic Dystric Brunisol	0.4	degree Celsius	UO	UO:0000027	266	millimeter	UO	UO:0000016	Black Spruce	Dfb, Humid Continental warm summer	OM1
A7	Amplicon Metagenome Sequencing	454 GS FLX Titanium	A7019F	ERX1297935	European Nucleotide Archive	PRJEB12501	http://www.ebi.ac.uk/ena/data/view/PRJEB12501	ITS	ITS2	Orthic Dystric Brunisol	0.4	degree Celsius	UO	UO:0000027	266	millimeter	UO	UO:0000016	Black Spruce	Dfb, Humid Continental warm summer	OM2
A7	Amplicon Metagenome Sequencing	454 GS FLX Titanium	A7021F	ERX1297936	European Nucleotide Archive	PRJEB12501	http://www.ebi.ac.uk/ena/data/view/PRJEB12501	ITS	ITS2	Orthic Dystric Brunisol	0.4	degree Celsius	UO	UO:0000027	266	millimeter	UO	UO:0000016	Black Spruce	Dfb, Humid Continental warm summer	OM3
A7	Amplicon Metagenome Sequencing	454 GS FLX Titanium	A7022F	ERX1297937	European Nucleotide Archive	PRJEB12501	http://www.ebi.ac.uk/ena/data/view/PRJEB12501	ITS	ITS2	Orthic Dystric Brunisol	0.4	degree Celsius	UO	UO:0000027	266	millimeter	UO	UO:0000016	Black Spruce	Dfb, Humid Continental warm summer	OM3
A7	Amplicon Metagenome Sequencing	454 GS FLX Titanium	A7023F	ERX1297938	European Nucleotide Archive	PRJEB12501	http://www.ebi.ac.uk/ena/data/view/PRJEB12501	ITS	ITS2	Orthic Dystric Brunisol	0.4	degree Celsius	UO	UO:0000027	266	millimeter	UO	UO:0000016	Black Spruce	Dfb, Humid Continental warm summer	OM1
A7	Amplicon Metagenome Sequencing	454 GS FLX Titanium	A7024F	ERX1297939	European Nucleotide Archive	PRJEB12501	http://www.ebi.ac.uk/ena/data/view/PRJEB12501	ITS	ITS2	Orthic Dystric Brunisol	0.4	degree Celsius	UO	UO:0000027	266	millimeter	UO	UO:0000016	Black Spruce	Dfb, Humid Continental warm summer	OM1
A7	Amplicon Metagenome Sequencing	454 GS FLX Titanium	A7026F	ERX1297940	European Nucleotide Archive	PRJEB12501	http://www.ebi.ac.uk/ena/data/view/PRJEB12501	ITS	ITS2	Orthic Dystric Brunisol	0.4	degree Celsius	UO	UO:0000027	266	millimeter	UO	UO:0000016	Black Spruce	Dfb, Humid Continental warm summer	REF
A7	Amplicon Metagenome Sequencing	454 GS FLX Titanium	A7027F	ERX1297941	European Nucleotide Archive	PRJEB12501	http://www.ebi.ac.uk/ena/data/view/PRJEB12501	ITS	ITS2	Orthic Dystric Brunisol	0.4	degree Celsius	UO	UO:0000027	266	millimeter	UO	UO:0000016	Black Spruce	Dfb, Humid Continental warm summer	REF
A7	Amplicon Metagenome Sequencing	454 GS FLX Titanium	A7028F	ERX1297942	European Nucleotide Archive	PRJEB12501	http://www.ebi.ac.uk/ena/data/view/PRJEB12501	ITS	ITS2	Orthic Dystric Brunisol	0.4	degree Celsius	UO	UO:0000027	266	millimeter	UO	UO:0000016	Black Spruce	Dfb, Humid Continental warm summer	REF
A7	Amplicon Metagenome Sequencing	454 GS FLX Titanium	A7029F	ERX1297943	European Nucleotide Archive	PRJEB12501	http://www.ebi.ac.uk/ena/data/view/PRJEB12501	ITS	ITS2	Orthic Dystric Brunisol	0.4	degree Celsius	UO	UO:0000027	266	millimeter	UO	UO:0000016	Black Spruce	Dfb, Humid Continental warm summer	REF
A7	Amplicon Metagenome Sequencing	454 GS FLX Titanium	A7030F	ERX1297944	European Nucleotide Archive	PRJEB12501	http://www.ebi.ac.uk/ena/data/view/PRJEB12501	ITS	ITS2	Orthic Dystric Brunisol	0.4	degree Celsius	UO	UO:0000027	266	millimeter	UO	UO:0000016	Black Spruce	Dfb, Humid Continental warm summer	REF
A8	Amplicon Metagenome Sequencing	454 GS FLX Titanium	A8031F	ERX1297945	European Nucleotide Archive	PRJEB12501	http://www.ebi.ac.uk/ena/data/view/PRJEB12501	ITS	ITS2	Orthic Dystric Brunisol	0.4	degree Celsius	UO	UO:0000027	266	millimeter	UO	UO:0000016	Black Spruce	Dfb, Humid Continental warm summer	OM1
A8	Amplicon Metagenome Sequencing	454 GS FLX Titanium	A8036F	ERX1297946	European Nucleotide Archive	PRJEB12501	http://www.ebi.ac.uk/ena/data/view/PRJEB12501	ITS	ITS2	Orthic Dystric Brunisol	0.4	degree Celsius	UO	UO:0000027	266	millimeter	UO	UO:0000016	Black Spruce	Dfb, Humid Continental warm summer	OM3
A8	Amplicon Metagenome Sequencing	454 GS FLX Titanium	A8037F	ERX1297947	European Nucleotide Archive	PRJEB12501	http://www.ebi.ac.uk/ena/data/view/PRJEB12501	ITS	ITS2	Orthic Dystric Brunisol	0.4	degree Celsius	UO	UO:0000027	266	millimeter	UO	UO:0000016	Black Spruce	Dfb, Humid Continental warm summer	OM2
A8	Amplicon Metagenome Sequencing	454 GS FLX Titanium	A8038F	ERX1297948	European Nucleotide Archive	PRJEB12501	http://www.ebi.ac.uk/ena/data/view/PRJEB12501	ITS	ITS2	Orthic Dystric Brunisol	0.4	degree Celsius	UO	UO:0000027	266	millimeter	UO	UO:0000016	Black Spruce	Dfb, Humid Continental warm summer	OM2
A8	Amplicon Metagenome Sequencing	454 GS FLX Titanium	A8040F	ERX1297949	European Nucleotide Archive	PRJEB12501	http://www.ebi.ac.uk/ena/data/view/PRJEB12501	ITS	ITS2	Orthic Dystric Brunisol	0.4	degree Celsius	UO	UO:0000027	266	millimeter	UO	UO:0000016	Black Spruce	Dfb, Humid Continental warm summer	OM2
A8	Amplicon Metagenome Sequencing	454 GS FLX Titanium	A8041F	ERX1297950	European Nucleotide Archive	PRJEB12501	http://www.ebi.ac.uk/ena/data/view/PRJEB12501	ITS	ITS2	Orthic Dystric Brunisol	0.4	degree Celsius	UO	UO:0000027	266	millimeter	UO	UO:0000016	Black Spruce	Dfb, Humid Continental warm summer	OM3
A8	Amplicon Metagenome Sequencing	454 GS FLX Titanium	A8042F	ERX1297951	European Nucleotide Archive	PRJEB12501	http://www.ebi.ac.uk/ena/data/view/PRJEB12501	ITS	ITS2	Orthic Dystric Brunisol	0.4	degree Celsius	UO	UO:0000027	266	millimeter	UO	UO:0000016	Black Spruce	Dfb, Humid Continental warm summer	OM3
A8	Amplicon Metagenome Sequencing	454 GS FLX Titanium	A8045F	ERX1297952	European Nucleotide Archive	PRJEB12501	http://www.ebi.ac.uk/ena/data/view/PRJEB12501	ITS	ITS2	Orthic Dystric Brunisol	0.4	degree Celsius	UO	UO:0000027	266	millimeter	UO	UO:0000016	Black Spruce	Dfb, Humid Continental warm summer	OM1
A8	Amplicon Metagenome Sequencing	454 GS FLX Titanium	A8046F	ERX1297953	European Nucleotide Archive	PRJEB12501	http://www.ebi.ac.uk/ena/data/view/PRJEB12501	ITS	ITS2	Orthic Dystric Brunisol	0.4	degree Celsius	UO	UO:0000027	266	millimeter	UO	UO:0000016	Black Spruce	Dfb, Humid Continental warm summer	OM1
A8	Amplicon Metagenome Sequencing	454 GS FLX Titanium	A8047F	ERX1297954	European Nucleotide Archive	PRJEB12501	http://www.ebi.ac.uk/ena/data/view/PRJEB12501	ITS	ITS2	Orthic Dystric Brunisol	0.4	degree Celsius	UO	UO:0000027	266	millimeter	UO	UO:0000016	Black Spruce	Dfb, Humid Continental warm summer	OM2
A8	Amplicon Metagenome Sequencing	454 GS FLX Titanium	A8048F	ERX1297955	European Nucleotide Archive	PRJEB12501	http://www.ebi.ac.uk/ena/data/view/PRJEB12501	ITS	ITS2	Orthic Dystric Brunisol	0.4	degree Celsius	UO	UO:0000027	266	millimeter	UO	UO:0000016	Black Spruce	Dfb, Humid Continental warm summer	OM2
A8	Amplicon Metagenome Sequencing	454 GS FLX Titanium	A8050F	ERX1297956	European Nucleotide Archive	PRJEB12501	http://www.ebi.ac.uk/ena/data/view/PRJEB12501	ITS	ITS2	Orthic Dystric Brunisol	0.4	degree Celsius	UO	UO:0000027	266	millimeter	UO	UO:0000016	Black Spruce	Dfb, Humid Continental warm summer	OM3
A8	Amplicon Metagenome Sequencing	454 GS FLX Titanium	A8053F	ERX1297957	European Nucleotide Archive	PRJEB12501	http://www.ebi.ac.uk/ena/data/view/PRJEB12501	ITS	ITS2	Orthic Dystric Brunisol	0.4	degree Celsius	UO	UO:0000027	266	millimeter	UO	UO:0000016	Black Spruce	Dfb, Humid Continental warm summer	OM1
A8	Amplicon Metagenome Sequencing	454 GS FLX Titanium	A8054F	ERX1297958	European Nucleotide Archive	PRJEB12501	http://www.ebi.ac.uk/ena/data/view/PRJEB12501	ITS	ITS2	Orthic Dystric Brunisol	0.4	degree Celsius	UO	UO:0000027	266	millimeter	UO	UO:0000016	Black Spruce	Dfb, Humid Continental warm summer	OM1
A8	Amplicon Metagenome Sequencing	454 GS FLX Titanium	A8056F	ERX1297959	European Nucleotide Archive	PRJEB12501	http://www.ebi.ac.uk/ena/data/view/PRJEB12501	ITS	ITS2	Orthic Dystric Brunisol	0.4	degree Celsius	UO	UO:0000027	266	millimeter	UO	UO:0000016	Black Spruce	Dfb, Humid Continental warm summer	REF
A8	Amplicon Metagenome Sequencing	454 GS FLX Titanium	A8058F	ERX1297960	European Nucleotide Archive	PRJEB12501	http://www.ebi.ac.uk/ena/data/view/PRJEB12501	ITS	ITS2	Orthic Dystric Brunisol	0.4	degree Celsius	UO	UO:0000027	266	millimeter	UO	UO:0000016	Black Spruce	Dfb, Humid Continental warm summer	REF
A8	Amplicon Metagenome Sequencing	454 GS FLX Titanium	A8059F	ERX1297961	European Nucleotide Archive	PRJEB12501	http://www.ebi.ac.uk/ena/data/view/PRJEB12501	ITS	ITS2	Orthic Dystric Brunisol	0.4	degree Celsius	UO	UO:0000027	266	millimeter	UO	UO:0000016	Black Spruce	Dfb, Humid Continental warm summer	REF
A8	Amplicon Metagenome Sequencing	454 GS FLX Titanium	A8060F	ERX1297962	European Nucleotide Archive	PRJEB12501	http://www.ebi.ac.uk/ena/data/view/PRJEB12501	ITS	ITS2	Orthic Dystric Brunisol	0.4	degree Celsius	UO	UO:0000027	266	millimeter	UO	UO:0000016	Black Spruce	Dfb, Humid Continental warm summer	REF
A9	Amplicon Metagenome Sequencing	454 GS FLX Titanium	A9062F	ERX1297963	European Nucleotide Archive	PRJEB12501	http://www.ebi.ac.uk/ena/data/view/PRJEB12501	ITS	ITS2	Gleyed Dystric Brunisol	0.4	degree Celsius	UO	UO:0000027	266	millimeter	UO	UO:0000016	Black Spruce	Dfb, Humid Continental warm summer	OM1
A9	Amplicon Metagenome Sequencing	454 GS FLX Titanium	A9063F	ERX1297964	European Nucleotide Archive	PRJEB12501	http://www.ebi.ac.uk/ena/data/view/PRJEB12501	ITS	ITS2	Gleyed Dystric Brunisol	0.4	degree Celsius	UO	UO:0000027	266	millimeter	UO	UO:0000016	Black Spruce	Dfb, Humid Continental warm summer	OM2
A9	Amplicon Metagenome Sequencing	454 GS FLX Titanium	A9064F	ERX1297965	European Nucleotide Archive	PRJEB12501	http://www.ebi.ac.uk/ena/data/view/PRJEB12501	ITS	ITS2	Gleyed Dystric Brunisol	0.4	degree Celsius	UO	UO:0000027	266	millimeter	UO	UO:0000016	Black Spruce	Dfb, Humid Continental warm summer	OM2
A9	Amplicon Metagenome Sequencing	454 GS FLX Titanium	A9067F	ERX1297966	European Nucleotide Archive	PRJEB12501	http://www.ebi.ac.uk/ena/data/view/PRJEB12501	ITS	ITS2	Gleyed Dystric Brunisol	0.4	degree Celsius	UO	UO:0000027	266	millimeter	UO	UO:0000016	Black Spruce	Dfb, Humid Continental warm summer	OM3
A9	Amplicon Metagenome Sequencing	454 GS FLX Titanium	A9068F	ERX1297967	European Nucleotide Archive	PRJEB12501	http://www.ebi.ac.uk/ena/data/view/PRJEB12501	ITS	ITS2	Gleyed Dystric Brunisol	0.4	degree Celsius	UO	UO:0000027	266	millimeter	UO	UO:0000016	Black Spruce	Dfb, Humid Continental warm summer	OM3
A9	Amplicon Metagenome Sequencing	454 GS FLX Titanium	A9070F	ERX1297968	European Nucleotide Archive	PRJEB12501	http://www.ebi.ac.uk/ena/data/view/PRJEB12501	ITS	ITS2	Gleyed Dystric Brunisol	0.4	degree Celsius	UO	UO:0000027	266	millimeter	UO	UO:0000016	Black Spruce	Dfb, Humid Continental warm summer	OM2
A9	Amplicon Metagenome Sequencing	454 GS FLX Titanium	A9073F	ERX1297969	European Nucleotide Archive	PRJEB12501	http://www.ebi.ac.uk/ena/data/view/PRJEB12501	ITS	ITS2	Gleyed Dystric Brunisol	0.4	degree Celsius	UO	UO:0000027	266	millimeter	UO	UO:0000016	Black Spruce	Dfb, Humid Continental warm summer	OM2
A9	Amplicon Metagenome Sequencing	454 GS FLX Titanium	A9074F	ERX1297970	European Nucleotide Archive	PRJEB12501	http://www.ebi.ac.uk/ena/data/view/PRJEB12501	ITS	ITS2	Gleyed Dystric Brunisol	0.4	degree Celsius	UO	UO:0000027	266	millimeter	UO	UO:0000016	Black Spruce	Dfb, Humid Continental warm summer	OM2
A9	Amplicon Metagenome Sequencing	454 GS FLX Titanium	A9076F	ERX1297971	European Nucleotide Archive	PRJEB12501	http://www.ebi.ac.uk/ena/data/view/PRJEB12501	ITS	ITS2	Gleyed Dystric Brunisol	0.4	degree Celsius	UO	UO:0000027	266	millimeter	UO	UO:0000016	Black Spruce	Dfb, Humid Continental warm summer	OM1
A9	Amplicon Metagenome Sequencing	454 GS FLX Titanium	A9077F	ERX1297972	European Nucleotide Archive	PRJEB12501	http://www.ebi.ac.uk/ena/data/view/PRJEB12501	ITS	ITS2	Gleyed Dystric Brunisol	0.4	degree Celsius	UO	UO:0000027	266	millimeter	UO	UO:0000016	Black Spruce	Dfb, Humid Continental warm summer	OM3
A9	Amplicon Metagenome Sequencing	454 GS FLX Titanium	A9078F	ERX1297973	European Nucleotide Archive	PRJEB12501	http://www.ebi.ac.uk/ena/data/view/PRJEB12501	ITS	ITS2	Gleyed Dystric Brunisol	0.4	degree Celsius	UO	UO:0000027	266	millimeter	UO	UO:0000016	Black Spruce	Dfb, Humid Continental warm summer	OM3
A9	Amplicon Metagenome Sequencing	454 GS FLX Titanium	A9081F	ERX1297974	European Nucleotide Archive	PRJEB12501	http://www.ebi.ac.uk/ena/data/view/PRJEB12501	ITS	ITS2	Gleyed Dystric Brunisol	0.4	degree Celsius	UO	UO:0000027	266	millimeter	UO	UO:0000016	Black Spruce	Dfb, Humid Continental warm summer	OM3
A9	Amplicon Metagenome Sequencing	454 GS FLX Titanium	A9082F	ERX1297975	European Nucleotide Archive	PRJEB12501	http://www.ebi.ac.uk/ena/data/view/PRJEB12501	ITS	ITS2	Gleyed Dystric Brunisol	0.4	degree Celsius	UO	UO:0000027	266	millimeter	UO	UO:0000016	Black Spruce	Dfb, Humid Continental warm summer	OM3
A9	Amplicon Metagenome Sequencing	454 GS FLX Titanium	A9083F	ERX1297976	European Nucleotide Archive	PRJEB12501	http://www.ebi.ac.uk/ena/data/view/PRJEB12501	ITS	ITS2	Gleyed Dystric Brunisol	0.4	degree Celsius	UO	UO:0000027	266	millimeter	UO	UO:0000016	Black Spruce	Dfb, Humid Continental warm summer	OM1
A9	Amplicon Metagenome Sequencing	454 GS FLX Titanium	A9085F	ERX1297977	European Nucleotide Archive	PRJEB12501	http://www.ebi.ac.uk/ena/data/view/PRJEB12501	ITS	ITS2	Gleyed Dystric Brunisol	0.4	degree Celsius	UO	UO:0000027	266	millimeter	UO	UO:0000016	Black Spruce	Dfb, Humid Continental warm summer	REF
A9	Amplicon Metagenome Sequencing	454 GS FLX Titanium	A9086F	ERX1297978	European Nucleotide Archive	PRJEB12501	http://www.ebi.ac.uk/ena/data/view/PRJEB12501	ITS	ITS2	Gleyed Dystric Brunisol	0.4	degree Celsius	UO	UO:0000027	266	millimeter	UO	UO:0000016	Black Spruce	Dfb, Humid Continental warm summer	REF
A9	Amplicon Metagenome Sequencing	454 GS FLX Titanium	A9087F	ERX1297979	European Nucleotide Archive	PRJEB12501	http://www.ebi.ac.uk/ena/data/view/PRJEB12501	ITS	ITS2	Gleyed Dystric Brunisol	0.4	degree Celsius	UO	UO:0000027	266	millimeter	UO	UO:0000016	Black Spruce	Dfb, Humid Continental warm summer	REF
A9	Amplicon Metagenome Sequencing	454 GS FLX Titanium	A9088F	ERX1297980	European Nucleotide Archive	PRJEB12501	http://www.ebi.ac.uk/ena/data/view/PRJEB12501	ITS	ITS2	Gleyed Dystric Brunisol	0.4	degree Celsius	UO	UO:0000027	266	millimeter	UO	UO:0000016	Black Spruce	Dfb, Humid Continental warm summer	REF
A9	Amplicon Metagenome Sequencing	454 GS FLX Titanium	A9089F	ERX1297981	European Nucleotide Archive	PRJEB12501	http://www.ebi.ac.uk/ena/data/view/PRJEB12501	ITS	ITS2	Gleyed Dystric Brunisol	0.4	degree Celsius	UO	UO:0000027	266	millimeter	UO	UO:0000016	Black Spruce	Dfb, Humid Continental warm summer	REF
A9	Amplicon Metagenome Sequencing	454 GS FLX Titanium	A9090F	ERX1297982	European Nucleotide Archive	PRJEB12501	http://www.ebi.ac.uk/ena/data/view/PRJEB12501	ITS	ITS2	Gleyed Dystric Brunisol	0.4	degree Celsius	UO	UO:0000027	266	millimeter	UO	UO:0000016	Black Spruce	Dfb, Humid Continental warm summer	REF
A9	Amplicon Metagenome Sequencing	454 GS FLX Titanium	A9092F	ERX1297983	European Nucleotide Archive	PRJEB12501	http://www.ebi.ac.uk/ena/data/view/PRJEB12501	ITS	ITS2	Gleyed Dystric Brunisol	0.4	degree Celsius	UO	UO:0000027	266	millimeter	UO	UO:0000016	Black Spruce	Dfb, Humid Continental warm summer	99
A9	Amplicon Metagenome Sequencing	454 GS FLX Titanium	A9093F	ERX1297984	European Nucleotide Archive	PRJEB12501	http://www.ebi.ac.uk/ena/data/view/PRJEB12501	ITS	ITS2	Gleyed Dystric Brunisol	0.4	degree Celsius	UO	UO:0000027	266	millimeter	UO	UO:0000016	Black Spruce	Dfb, Humid Continental warm summer	99
A9	Amplicon Metagenome Sequencing	454 GS FLX Titanium	A9094F	ERX1297985	European Nucleotide Archive	PRJEB12501	http://www.ebi.ac.uk/ena/data/view/PRJEB12501	ITS	ITS2	Gleyed Dystric Brunisol	0.4	degree Celsius	UO	UO:0000027	266	millimeter	UO	UO:0000016	Black Spruce	Dfb, Humid Continental warm summer	99
A9	Amplicon Metagenome Sequencing	454 GS FLX Titanium	A9096F	ERX1297986	European Nucleotide Archive	PRJEB12501	http://www.ebi.ac.uk/ena/data/view/PRJEB12501	ITS	ITS2	Gleyed Dystric Brunisol	0.4	degree Celsius	UO	UO:0000027	266	millimeter	UO	UO:0000016	Black Spruce	Dfb, Humid Continental warm summer	99
A9	Amplicon Metagenome Sequencing	454 GS FLX Titanium	A9097F	ERX1297987	European Nucleotide Archive	PRJEB12501	http://www.ebi.ac.uk/ena/data/view/PRJEB12501	ITS	ITS2	Gleyed Dystric Brunisol	0.4	degree Celsius	UO	UO:0000027	266	millimeter	UO	UO:0000016	Black Spruce	Dfb, Humid Continental warm summer	99
A9	Amplicon Metagenome Sequencing	454 GS FLX Titanium	A9099F	ERX1297988	European Nucleotide Archive	PRJEB12501	http://www.ebi.ac.uk/ena/data/view/PRJEB12501	ITS	ITS2	Gleyed Dystric Brunisol	0.4	degree Celsius	UO	UO:0000027	266	millimeter	UO	UO:0000016	Black Spruce	Dfb, Humid Continental warm summer	99
A9	Amplicon Metagenome Sequencing	454 GS FLX Titanium	A9100F	ERX1297989	European Nucleotide Archive	PRJEB12501	http://www.ebi.ac.uk/ena/data/view/PRJEB12501	ITS	ITS2	Gleyed Dystric Brunisol	0.4	degree Celsius	UO	UO:0000027	266	millimeter	UO	UO:0000016	Black Spruce	Dfb, Humid Continental warm summer	99
A9	Amplicon Metagenome Sequencing	454 GS FLX Titanium	A9101F	ERX1297990	European Nucleotide Archive	PRJEB12501	http://www.ebi.ac.uk/ena/data/view/PRJEB12501	ITS	ITS2	Gleyed Dystric Brunisol	0.4	degree Celsius	UO	UO:0000027	266	millimeter	UO	UO:0000016	Black Spruce	Dfb, Humid Continental warm summer	99
A9	Amplicon Metagenome Sequencing	454 GS FLX Titanium	A9102F	ERX1297991	European Nucleotide Archive	PRJEB12501	http://www.ebi.ac.uk/ena/data/view/PRJEB12501	ITS	ITS2	Gleyed Dystric Brunisol	0.4	degree Celsius	UO	UO:0000027	266	millimeter	UO	UO:0000016	Black Spruce	Dfb, Humid Continental warm summer	99
A9	Amplicon Metagenome Sequencing	454 GS FLX Titanium	A9103F	ERX1297992	European Nucleotide Archive	PRJEB12501	http://www.ebi.ac.uk/ena/data/view/PRJEB12501	ITS	ITS2	Gleyed Dystric Brunisol	0.4	degree Celsius	UO	UO:0000027	266	millimeter	UO	UO:0000016	Black Spruce	Dfb, Humid Continental warm summer	99
A9	Amplicon Metagenome Sequencing	454 GS FLX Titanium	A9104F	ERX1297993	European Nucleotide Archive	PRJEB12501	http://www.ebi.ac.uk/ena/data/view/PRJEB12501	ITS	ITS2	Gleyed Dystric Brunisol	0.4	degree Celsius	UO	UO:0000027	266	millimeter	UO	UO:0000016	Black Spruce	Dfb, Humid Continental warm summer	99
A9	Amplicon Metagenome Sequencing	454 GS FLX Titanium	A9105F	ERX1297994	European Nucleotide Archive	PRJEB12501	http://www.ebi.ac.uk/ena/data/view/PRJEB12501	ITS	ITS2	Gleyed Dystric Brunisol	0.4	degree Celsius	UO	UO:0000027	266	millimeter	UO	UO:0000016	Black Spruce	Dfb, Humid Continental warm summer	99
A9	Amplicon Metagenome Sequencing	454 GS FLX Titanium	A9106F	ERX1297995	European Nucleotide Archive	PRJEB12501	http://www.ebi.ac.uk/ena/data/view/PRJEB12501	ITS	ITS2	Gleyed Dystric Brunisol	0.4	degree Celsius	UO	UO:0000027	266	millimeter	UO	UO:0000016	Black Spruce	Dfb, Humid Continental warm summer	99
A9	Amplicon Metagenome Sequencing	454 GS FLX Titanium	A9107F	ERX1297996	European Nucleotide Archive	PRJEB12501	http://www.ebi.ac.uk/ena/data/view/PRJEB12501	ITS	ITS2	Gleyed Dystric Brunisol	0.4	degree Celsius	UO	UO:0000027	266	millimeter	UO	UO:0000016	Black Spruce	Dfb, Humid Continental warm summer	99
A9	Amplicon Metagenome Sequencing	454 GS FLX Titanium	A9108F	ERX1297997	European Nucleotide Archive	PRJEB12501	http://www.ebi.ac.uk/ena/data/view/PRJEB12501	ITS	ITS2	Gleyed Dystric Brunisol	0.4	degree Celsius	UO	UO:0000027	266	millimeter	UO	UO:0000016	Black Spruce	Dfb, Humid Continental warm summer	99
BL	Amplicon Metagenome Sequencing	454 GS FLX Titanium	BL025F	ERX1297998	European Nucleotide Archive	PRJEB12501	http://www.ebi.ac.uk/ena/data/view/PRJEB12501	ITS	ITS2	Mesic Ultic Haploxeralfs	11.2	degree Celsius	UO	UO:0000027	55	millimeter	UO	UO:0000016	Ponderosa pine, sugar pine, white fir, giant sequoia	Csa, Mediterranean hot summer	OM1
BL	Amplicon Metagenome Sequencing	454 GS FLX Titanium	BL026F	ERX1297999	European Nucleotide Archive	PRJEB12501	http://www.ebi.ac.uk/ena/data/view/PRJEB12501	ITS	ITS2	Mesic Ultic Haploxeralfs	11.2	degree Celsius	UO	UO:0000027	55	millimeter	UO	UO:0000016	Ponderosa pine, sugar pine, white fir, giant sequoia	Csa, Mediterranean hot summer	OM1
BL	Amplicon Metagenome Sequencing	454 GS FLX Titanium	BL027F	ERX1298000	European Nucleotide Archive	PRJEB12501	http://www.ebi.ac.uk/ena/data/view/PRJEB12501	ITS	ITS2	Mesic Ultic Haploxeralfs	11.2	degree Celsius	UO	UO:0000027	55	millimeter	UO	UO:0000016	Ponderosa pine, sugar pine, white fir, giant sequoia	Csa, Mediterranean hot summer	OM1
BL	Amplicon Metagenome Sequencing	454 GS FLX Titanium	BL028F	ERX1298001	European Nucleotide Archive	PRJEB12501	http://www.ebi.ac.uk/ena/data/view/PRJEB12501	ITS	ITS2	Mesic Ultic Haploxeralfs	11.2	degree Celsius	UO	UO:0000027	55	millimeter	UO	UO:0000016	Ponderosa pine, sugar pine, white fir, giant sequoia	Csa, Mediterranean hot summer	OM1
BL	Amplicon Metagenome Sequencing	454 GS FLX Titanium	BL029F	ERX1298002	European Nucleotide Archive	PRJEB12501	http://www.ebi.ac.uk/ena/data/view/PRJEB12501	ITS	ITS2	Mesic Ultic Haploxeralfs	11.2	degree Celsius	UO	UO:0000027	55	millimeter	UO	UO:0000016	Ponderosa pine, sugar pine, white fir, giant sequoia	Csa, Mediterranean hot summer	OM1
BL	Amplicon Metagenome Sequencing	454 GS FLX Titanium	BL030F	ERX1298003	European Nucleotide Archive	PRJEB12501	http://www.ebi.ac.uk/ena/data/view/PRJEB12501	ITS	ITS2	Mesic Ultic Haploxeralfs	11.2	degree Celsius	UO	UO:0000027	55	millimeter	UO	UO:0000016	Ponderosa pine, sugar pine, white fir, giant sequoia	Csa, Mediterranean hot summer	OM1
BL	Amplicon Metagenome Sequencing	454 GS FLX Titanium	BL031F	ERX1298004	European Nucleotide Archive	PRJEB12501	http://www.ebi.ac.uk/ena/data/view/PRJEB12501	ITS	ITS2	Mesic Ultic Haploxeralfs	11.2	degree Celsius	UO	UO:0000027	55	millimeter	UO	UO:0000016	Ponderosa pine, sugar pine, white fir, giant sequoia	Csa, Mediterranean hot summer	OM2
BL	Amplicon Metagenome Sequencing	454 GS FLX Titanium	BL032F	ERX1298005	European Nucleotide Archive	PRJEB12501	http://www.ebi.ac.uk/ena/data/view/PRJEB12501	ITS	ITS2	Mesic Ultic Haploxeralfs	11.2	degree Celsius	UO	UO:0000027	55	millimeter	UO	UO:0000016	Ponderosa pine, sugar pine, white fir, giant sequoia	Csa, Mediterranean hot summer	OM2
BL	Amplicon Metagenome Sequencing	454 GS FLX Titanium	BL033F	ERX1298006	European Nucleotide Archive	PRJEB12501	http://www.ebi.ac.uk/ena/data/view/PRJEB12501	ITS	ITS2	Mesic Ultic Haploxeralfs	11.2	degree Celsius	UO	UO:0000027	55	millimeter	UO	UO:0000016	Ponderosa pine, sugar pine, white fir, giant sequoia	Csa, Mediterranean hot summer	OM2
BL	Amplicon Metagenome Sequencing	454 GS FLX Titanium	BL034F	ERX1298007	European Nucleotide Archive	PRJEB12501	http://www.ebi.ac.uk/ena/data/view/PRJEB12501	ITS	ITS2	Mesic Ultic Haploxeralfs	11.2	degree Celsius	UO	UO:0000027	55	millimeter	UO	UO:0000016	Ponderosa pine, sugar pine, white fir, giant sequoia	Csa, Mediterranean hot summer	OM2
BL	Amplicon Metagenome Sequencing	454 GS FLX Titanium	BL035F	ERX1298008	European Nucleotide Archive	PRJEB12501	http://www.ebi.ac.uk/ena/data/view/PRJEB12501	ITS	ITS2	Mesic Ultic Haploxeralfs	11.2	degree Celsius	UO	UO:0000027	55	millimeter	UO	UO:0000016	Ponderosa pine, sugar pine, white fir, giant sequoia	Csa, Mediterranean hot summer	OM2
BL	Amplicon Metagenome Sequencing	454 GS FLX Titanium	BL038F	ERX1298009	European Nucleotide Archive	PRJEB12501	http://www.ebi.ac.uk/ena/data/view/PRJEB12501	ITS	ITS2	Mesic Ultic Haploxeralfs	11.2	degree Celsius	UO	UO:0000027	55	millimeter	UO	UO:0000016	Ponderosa pine, sugar pine, white fir, giant sequoia	Csa, Mediterranean hot summer	OM3
BL	Amplicon Metagenome Sequencing	454 GS FLX Titanium	BL039F	ERX1298010	European Nucleotide Archive	PRJEB12501	http://www.ebi.ac.uk/ena/data/view/PRJEB12501	ITS	ITS2	Mesic Ultic Haploxeralfs	11.2	degree Celsius	UO	UO:0000027	55	millimeter	UO	UO:0000016	Ponderosa pine, sugar pine, white fir, giant sequoia	Csa, Mediterranean hot summer	OM3
BL	Amplicon Metagenome Sequencing	454 GS FLX Titanium	BL041F	ERX1298011	European Nucleotide Archive	PRJEB12501	http://www.ebi.ac.uk/ena/data/view/PRJEB12501	ITS	ITS2	Mesic Ultic Haploxeralfs	11.2	degree Celsius	UO	UO:0000027	55	millimeter	UO	UO:0000016	Ponderosa pine, sugar pine, white fir, giant sequoia	Csa, Mediterranean hot summer	OM3
BL	Amplicon Metagenome Sequencing	454 GS FLX Titanium	BL043F	ERX1298012	European Nucleotide Archive	PRJEB12501	http://www.ebi.ac.uk/ena/data/view/PRJEB12501	ITS	ITS2	Mesic Ultic Haploxeralfs	11.2	degree Celsius	UO	UO:0000027	55	millimeter	UO	UO:0000016	Ponderosa pine, sugar pine, white fir, giant sequoia	Csa, Mediterranean hot summer	REF
BL	Amplicon Metagenome Sequencing	454 GS FLX Titanium	BL044F	ERX1298013	European Nucleotide Archive	PRJEB12501	http://www.ebi.ac.uk/ena/data/view/PRJEB12501	ITS	ITS2	Mesic Ultic Haploxeralfs	11.2	degree Celsius	UO	UO:0000027	55	millimeter	UO	UO:0000016	Ponderosa pine, sugar pine, white fir, giant sequoia	Csa, Mediterranean hot summer	REF
BL	Amplicon Metagenome Sequencing	454 GS FLX Titanium	BL046F	ERX1298014	European Nucleotide Archive	PRJEB12501	http://www.ebi.ac.uk/ena/data/view/PRJEB12501	ITS	ITS2	Mesic Ultic Haploxeralfs	11.2	degree Celsius	UO	UO:0000027	55	millimeter	UO	UO:0000016	Ponderosa pine, sugar pine, white fir, giant sequoia	Csa, Mediterranean hot summer	REF
BL	Amplicon Metagenome Sequencing	454 GS FLX Titanium	BL047F	ERX1298015	European Nucleotide Archive	PRJEB12501	http://www.ebi.ac.uk/ena/data/view/PRJEB12501	ITS	ITS2	Mesic Ultic Haploxeralfs	11.2	degree Celsius	UO	UO:0000027	55	millimeter	UO	UO:0000016	Ponderosa pine, sugar pine, white fir, giant sequoia	Csa, Mediterranean hot summer	REF
BL	Amplicon Metagenome Sequencing	454 GS FLX Titanium	BL048F	ERX1298016	European Nucleotide Archive	PRJEB12501	http://www.ebi.ac.uk/ena/data/view/PRJEB12501	ITS	ITS2	Mesic Ultic Haploxeralfs	11.2	degree Celsius	UO	UO:0000027	55	millimeter	UO	UO:0000016	Ponderosa pine, sugar pine, white fir, giant sequoia	Csa, Mediterranean hot summer	REF
BR	Amplicon Metagenome Sequencing	454 GS FLX Titanium	BR049F	ERX1298017	European Nucleotide Archive	PRJEB12501	http://www.ebi.ac.uk/ena/data/view/PRJEB12501	ITS	ITS2	Mesic Ultic Haploxeralfs	11.2	degree Celsius	UO	UO:0000027	55	millimeter	UO	UO:0000016	Ponderosa pine, sugar pine, white fir, giant sequoia	Csa, Mediterranean hot summer	OM1
BR	Amplicon Metagenome Sequencing	454 GS FLX Titanium	BR050F	ERX1298018	European Nucleotide Archive	PRJEB12501	http://www.ebi.ac.uk/ena/data/view/PRJEB12501	ITS	ITS2	Mesic Ultic Haploxeralfs	11.2	degree Celsius	UO	UO:0000027	55	millimeter	UO	UO:0000016	Ponderosa pine, sugar pine, white fir, giant sequoia	Csa, Mediterranean hot summer	OM1
BR	Amplicon Metagenome Sequencing	454 GS FLX Titanium	BR051F	ERX1298019	European Nucleotide Archive	PRJEB12501	http://www.ebi.ac.uk/ena/data/view/PRJEB12501	ITS	ITS2	Mesic Ultic Haploxeralfs	11.2	degree Celsius	UO	UO:0000027	55	millimeter	UO	UO:0000016	Ponderosa pine, sugar pine, white fir, giant sequoia	Csa, Mediterranean hot summer	OM1
BR	Amplicon Metagenome Sequencing	454 GS FLX Titanium	BR052F	ERX1298020	European Nucleotide Archive	PRJEB12501	http://www.ebi.ac.uk/ena/data/view/PRJEB12501	ITS	ITS2	Mesic Ultic Haploxeralfs	11.2	degree Celsius	UO	UO:0000027	55	millimeter	UO	UO:0000016	Ponderosa pine, sugar pine, white fir, giant sequoia	Csa, Mediterranean hot summer	OM1
BR	Amplicon Metagenome Sequencing	454 GS FLX Titanium	BR053F	ERX1298021	European Nucleotide Archive	PRJEB12501	http://www.ebi.ac.uk/ena/data/view/PRJEB12501	ITS	ITS2	Mesic Ultic Haploxeralfs	11.2	degree Celsius	UO	UO:0000027	55	millimeter	UO	UO:0000016	Ponderosa pine, sugar pine, white fir, giant sequoia	Csa, Mediterranean hot summer	OM1
BR	Amplicon Metagenome Sequencing	454 GS FLX Titanium	BR054F	ERX1298022	European Nucleotide Archive	PRJEB12501	http://www.ebi.ac.uk/ena/data/view/PRJEB12501	ITS	ITS2	Mesic Ultic Haploxeralfs	11.2	degree Celsius	UO	UO:0000027	55	millimeter	UO	UO:0000016	Ponderosa pine, sugar pine, white fir, giant sequoia	Csa, Mediterranean hot summer	OM1
BR	Amplicon Metagenome Sequencing	454 GS FLX Titanium	BR055F	ERX1298023	European Nucleotide Archive	PRJEB12501	http://www.ebi.ac.uk/ena/data/view/PRJEB12501	ITS	ITS2	Mesic Ultic Haploxeralfs	11.2	degree Celsius	UO	UO:0000027	55	millimeter	UO	UO:0000016	Ponderosa pine, sugar pine, white fir, giant sequoia	Csa, Mediterranean hot summer	OM2
BR	Amplicon Metagenome Sequencing	454 GS FLX Titanium	BR056F	ERX1298024	European Nucleotide Archive	PRJEB12501	http://www.ebi.ac.uk/ena/data/view/PRJEB12501	ITS	ITS2	Mesic Ultic Haploxeralfs	11.2	degree Celsius	UO	UO:0000027	55	millimeter	UO	UO:0000016	Ponderosa pine, sugar pine, white fir, giant sequoia	Csa, Mediterranean hot summer	OM2
BR	Amplicon Metagenome Sequencing	454 GS FLX Titanium	BR057F	ERX1298025	European Nucleotide Archive	PRJEB12501	http://www.ebi.ac.uk/ena/data/view/PRJEB12501	ITS	ITS2	Mesic Ultic Haploxeralfs	11.2	degree Celsius	UO	UO:0000027	55	millimeter	UO	UO:0000016	Ponderosa pine, sugar pine, white fir, giant sequoia	Csa, Mediterranean hot summer	OM2
BR	Amplicon Metagenome Sequencing	454 GS FLX Titanium	BR058F	ERX1298026	European Nucleotide Archive	PRJEB12501	http://www.ebi.ac.uk/ena/data/view/PRJEB12501	ITS	ITS2	Mesic Ultic Haploxeralfs	11.2	degree Celsius	UO	UO:0000027	55	millimeter	UO	UO:0000016	Ponderosa pine, sugar pine, white fir, giant sequoia	Csa, Mediterranean hot summer	OM2
BR	Amplicon Metagenome Sequencing	454 GS FLX Titanium	BR059F	ERX1298027	European Nucleotide Archive	PRJEB12501	http://www.ebi.ac.uk/ena/data/view/PRJEB12501	ITS	ITS2	Mesic Ultic Haploxeralfs	11.2	degree Celsius	UO	UO:0000027	55	millimeter	UO	UO:0000016	Ponderosa pine, sugar pine, white fir, giant sequoia	Csa, Mediterranean hot summer	OM2
BR	Amplicon Metagenome Sequencing	454 GS FLX Titanium	BR060F	ERX1298028	European Nucleotide Archive	PRJEB12501	http://www.ebi.ac.uk/ena/data/view/PRJEB12501	ITS	ITS2	Mesic Ultic Haploxeralfs	11.2	degree Celsius	UO	UO:0000027	55	millimeter	UO	UO:0000016	Ponderosa pine, sugar pine, white fir, giant sequoia	Csa, Mediterranean hot summer	OM2
BR	Amplicon Metagenome Sequencing	454 GS FLX Titanium	BR062F	ERX1298029	European Nucleotide Archive	PRJEB12501	http://www.ebi.ac.uk/ena/data/view/PRJEB12501	ITS	ITS2	Mesic Ultic Haploxeralfs	11.2	degree Celsius	UO	UO:0000027	55	millimeter	UO	UO:0000016	Ponderosa pine, sugar pine, white fir, giant sequoia	Csa, Mediterranean hot summer	OM3
BR	Amplicon Metagenome Sequencing	454 GS FLX Titanium	BR063F	ERX1298030	European Nucleotide Archive	PRJEB12501	http://www.ebi.ac.uk/ena/data/view/PRJEB12501	ITS	ITS2	Mesic Ultic Haploxeralfs	11.2	degree Celsius	UO	UO:0000027	55	millimeter	UO	UO:0000016	Ponderosa pine, sugar pine, white fir, giant sequoia	Csa, Mediterranean hot summer	OM3
BR	Amplicon Metagenome Sequencing	454 GS FLX Titanium	BR064F	ERX1298031	European Nucleotide Archive	PRJEB12501	http://www.ebi.ac.uk/ena/data/view/PRJEB12501	ITS	ITS2	Mesic Ultic Haploxeralfs	11.2	degree Celsius	UO	UO:0000027	55	millimeter	UO	UO:0000016	Ponderosa pine, sugar pine, white fir, giant sequoia	Csa, Mediterranean hot summer	OM3
BR	Amplicon Metagenome Sequencing	454 GS FLX Titanium	BR065F	ERX1298032	European Nucleotide Archive	PRJEB12501	http://www.ebi.ac.uk/ena/data/view/PRJEB12501	ITS	ITS2	Mesic Ultic Haploxeralfs	11.2	degree Celsius	UO	UO:0000027	55	millimeter	UO	UO:0000016	Ponderosa pine, sugar pine, white fir, giant sequoia	Csa, Mediterranean hot summer	OM3
BR	Amplicon Metagenome Sequencing	454 GS FLX Titanium	BR066F	ERX1298033	European Nucleotide Archive	PRJEB12501	http://www.ebi.ac.uk/ena/data/view/PRJEB12501	ITS	ITS2	Mesic Ultic Haploxeralfs	11.2	degree Celsius	UO	UO:0000027	55	millimeter	UO	UO:0000016	Ponderosa pine, sugar pine, white fir, giant sequoia	Csa, Mediterranean hot summer	OM3
BR	Amplicon Metagenome Sequencing	454 GS FLX Titanium	BR067F	ERX1298034	European Nucleotide Archive	PRJEB12501	http://www.ebi.ac.uk/ena/data/view/PRJEB12501	ITS	ITS2	Mesic Ultic Haploxeralfs	11.2	degree Celsius	UO	UO:0000027	55	millimeter	UO	UO:0000016	Ponderosa pine, sugar pine, white fir, giant sequoia	Csa, Mediterranean hot summer	REF
BR	Amplicon Metagenome Sequencing	454 GS FLX Titanium	BR068F	ERX1298035	European Nucleotide Archive	PRJEB12501	http://www.ebi.ac.uk/ena/data/view/PRJEB12501	ITS	ITS2	Mesic Ultic Haploxeralfs	11.2	degree Celsius	UO	UO:0000027	55	millimeter	UO	UO:0000016	Ponderosa pine, sugar pine, white fir, giant sequoia	Csa, Mediterranean hot summer	REF
BR	Amplicon Metagenome Sequencing	454 GS FLX Titanium	BR069F	ERX1298036	European Nucleotide Archive	PRJEB12501	http://www.ebi.ac.uk/ena/data/view/PRJEB12501	ITS	ITS2	Mesic Ultic Haploxeralfs	11.2	degree Celsius	UO	UO:0000027	55	millimeter	UO	UO:0000016	Ponderosa pine, sugar pine, white fir, giant sequoia	Csa, Mediterranean hot summer	REF
BR	Amplicon Metagenome Sequencing	454 GS FLX Titanium	BR070F	ERX1298037	European Nucleotide Archive	PRJEB12501	http://www.ebi.ac.uk/ena/data/view/PRJEB12501	ITS	ITS2	Mesic Ultic Haploxeralfs	11.2	degree Celsius	UO	UO:0000027	55	millimeter	UO	UO:0000016	Ponderosa pine, sugar pine, white fir, giant sequoia	Csa, Mediterranean hot summer	REF
BR	Amplicon Metagenome Sequencing	454 GS FLX Titanium	BR072F	ERX1298038	European Nucleotide Archive	PRJEB12501	http://www.ebi.ac.uk/ena/data/view/PRJEB12501	ITS	ITS2	Mesic Ultic Haploxeralfs	11.2	degree Celsius	UO	UO:0000027	55	millimeter	UO	UO:0000016	Ponderosa pine, sugar pine, white fir, giant sequoia	Csa, Mediterranean hot summer	REF
JE	Amplicon Metagenome Sequencing	454 GS FLX Titanium	JE085F	ERX1298039	European Nucleotide Archive	PRJEB12501	http://www.ebi.ac.uk/ena/data/view/PRJEB12501	ITS	ITS2	NA	2.8	degree Celsius	UO	UO:0000027	242	millimeter	UO	UO:0000016	Jack Pine, Balsam fir, White birch	Dfb, Humid Continental cool summer	OM1
JE	Amplicon Metagenome Sequencing	454 GS FLX Titanium	JE088F	ERX1298040	European Nucleotide Archive	PRJEB12501	http://www.ebi.ac.uk/ena/data/view/PRJEB12501	ITS	ITS2	NA	2.8	degree Celsius	UO	UO:0000027	242	millimeter	UO	UO:0000016	Jack Pine, Balsam fir, White birch	Dfb, Humid Continental cool summer	OM1
JE	Amplicon Metagenome Sequencing	454 GS FLX Titanium	JE090F	ERX1298041	European Nucleotide Archive	PRJEB12501	http://www.ebi.ac.uk/ena/data/view/PRJEB12501	ITS	ITS2	NA	2.8	degree Celsius	UO	UO:0000027	242	millimeter	UO	UO:0000016	Jack Pine, Balsam fir, White birch	Dfb, Humid Continental cool summer	OM3
JE	Amplicon Metagenome Sequencing	454 GS FLX Titanium	JE092F	ERX1298042	European Nucleotide Archive	PRJEB12501	http://www.ebi.ac.uk/ena/data/view/PRJEB12501	ITS	ITS2	NA	2.8	degree Celsius	UO	UO:0000027	242	millimeter	UO	UO:0000016	Jack Pine, Balsam fir, White birch	Dfb, Humid Continental cool summer	OM3
JE	Amplicon Metagenome Sequencing	454 GS FLX Titanium	JE093F	ERX1298043	European Nucleotide Archive	PRJEB12501	http://www.ebi.ac.uk/ena/data/view/PRJEB12501	ITS	ITS2	NA	2.8	degree Celsius	UO	UO:0000027	242	millimeter	UO	UO:0000016	Jack Pine, Balsam fir, White birch	Dfb, Humid Continental cool summer	OM2
JE	Amplicon Metagenome Sequencing	454 GS FLX Titanium	JE095F	ERX1298044	European Nucleotide Archive	PRJEB12501	http://www.ebi.ac.uk/ena/data/view/PRJEB12501	ITS	ITS2	NA	2.8	degree Celsius	UO	UO:0000027	242	millimeter	UO	UO:0000016	Jack Pine, Balsam fir, White birch	Dfb, Humid Continental cool summer	OM2
JE	Amplicon Metagenome Sequencing	454 GS FLX Titanium	JE096F	ERX1298045	European Nucleotide Archive	PRJEB12501	http://www.ebi.ac.uk/ena/data/view/PRJEB12501	ITS	ITS2	NA	2.8	degree Celsius	UO	UO:0000027	242	millimeter	UO	UO:0000016	Jack Pine, Balsam fir, White birch	Dfb, Humid Continental cool summer	OM2
JE	Amplicon Metagenome Sequencing	454 GS FLX Titanium	JE098F	ERX1298046	European Nucleotide Archive	PRJEB12501	http://www.ebi.ac.uk/ena/data/view/PRJEB12501	ITS	ITS2	NA	2.8	degree Celsius	UO	UO:0000027	242	millimeter	UO	UO:0000016	Jack Pine, Balsam fir, White birch	Dfb, Humid Continental cool summer	OM3
JE	Amplicon Metagenome Sequencing	454 GS FLX Titanium	JE100F	ERX1298047	European Nucleotide Archive	PRJEB12501	http://www.ebi.ac.uk/ena/data/view/PRJEB12501	ITS	ITS2	NA	2.8	degree Celsius	UO	UO:0000027	242	millimeter	UO	UO:0000016	Jack Pine, Balsam fir, White birch	Dfb, Humid Continental cool summer	OM3
JE	Amplicon Metagenome Sequencing	454 GS FLX Titanium	JE101F	ERX1298048	European Nucleotide Archive	PRJEB12501	http://www.ebi.ac.uk/ena/data/view/PRJEB12501	ITS	ITS2	NA	2.8	degree Celsius	UO	UO:0000027	242	millimeter	UO	UO:0000016	Jack Pine, Balsam fir, White birch	Dfb, Humid Continental cool summer	OM2
JE	Amplicon Metagenome Sequencing	454 GS FLX Titanium	JE102F	ERX1298049	European Nucleotide Archive	PRJEB12501	http://www.ebi.ac.uk/ena/data/view/PRJEB12501	ITS	ITS2	NA	2.8	degree Celsius	UO	UO:0000027	242	millimeter	UO	UO:0000016	Jack Pine, Balsam fir, White birch	Dfb, Humid Continental cool summer	OM2
JE	Amplicon Metagenome Sequencing	454 GS FLX Titanium	JE103F	ERX1298050	European Nucleotide Archive	PRJEB12501	http://www.ebi.ac.uk/ena/data/view/PRJEB12501	ITS	ITS2	NA	2.8	degree Celsius	UO	UO:0000027	242	millimeter	UO	UO:0000016	Jack Pine, Balsam fir, White birch	Dfb, Humid Continental cool summer	OM2
JE	Amplicon Metagenome Sequencing	454 GS FLX Titanium	JE104F	ERX1298051	European Nucleotide Archive	PRJEB12501	http://www.ebi.ac.uk/ena/data/view/PRJEB12501	ITS	ITS2	NA	2.8	degree Celsius	UO	UO:0000027	242	millimeter	UO	UO:0000016	Jack Pine, Balsam fir, White birch	Dfb, Humid Continental cool summer	OM2
JE	Amplicon Metagenome Sequencing	454 GS FLX Titanium	JE105F	ERX1298052	European Nucleotide Archive	PRJEB12501	http://www.ebi.ac.uk/ena/data/view/PRJEB12501	ITS	ITS2	NA	2.8	degree Celsius	UO	UO:0000027	242	millimeter	UO	UO:0000016	Jack Pine, Balsam fir, White birch	Dfb, Humid Continental cool summer	OM1
JE	Amplicon Metagenome Sequencing	454 GS FLX Titanium	JE106F	ERX1298053	European Nucleotide Archive	PRJEB12501	http://www.ebi.ac.uk/ena/data/view/PRJEB12501	ITS	ITS2	NA	2.8	degree Celsius	UO	UO:0000027	242	millimeter	UO	UO:0000016	Jack Pine, Balsam fir, White birch	Dfb, Humid Continental cool summer	OM1
JE	Amplicon Metagenome Sequencing	454 GS FLX Titanium	JE107F	ERX1298054	European Nucleotide Archive	PRJEB12501	http://www.ebi.ac.uk/ena/data/view/PRJEB12501	ITS	ITS2	NA	2.8	degree Celsius	UO	UO:0000027	242	millimeter	UO	UO:0000016	Jack Pine, Balsam fir, White birch	Dfb, Humid Continental cool summer	OM1
JE	Amplicon Metagenome Sequencing	454 GS FLX Titanium	JE108F	ERX1298055	European Nucleotide Archive	PRJEB12501	http://www.ebi.ac.uk/ena/data/view/PRJEB12501	ITS	ITS2	NA	2.8	degree Celsius	UO	UO:0000027	242	millimeter	UO	UO:0000016	Jack Pine, Balsam fir, White birch	Dfb, Humid Continental cool summer	OM1
JE	Amplicon Metagenome Sequencing	454 GS FLX Titanium	JE110F	ERX1298056	European Nucleotide Archive	PRJEB12501	http://www.ebi.ac.uk/ena/data/view/PRJEB12501	ITS	ITS2	NA	2.8	degree Celsius	UO	UO:0000027	242	millimeter	UO	UO:0000016	Jack Pine, Balsam fir, White birch	Dfb, Humid Continental cool summer	OM3
JE	Amplicon Metagenome Sequencing	454 GS FLX Titanium	JE113F	ERX1298057	European Nucleotide Archive	PRJEB12501	http://www.ebi.ac.uk/ena/data/view/PRJEB12501	ITS	ITS2	NA	2.8	degree Celsius	UO	UO:0000027	242	millimeter	UO	UO:0000016	Jack Pine, Balsam fir, White birch	Dfb, Humid Continental cool summer	OM2
JE	Amplicon Metagenome Sequencing	454 GS FLX Titanium	JE114F	ERX1298058	European Nucleotide Archive	PRJEB12501	http://www.ebi.ac.uk/ena/data/view/PRJEB12501	ITS	ITS2	NA	2.8	degree Celsius	UO	UO:0000027	242	millimeter	UO	UO:0000016	Jack Pine, Balsam fir, White birch	Dfb, Humid Continental cool summer	OM2
JE	Amplicon Metagenome Sequencing	454 GS FLX Titanium	JE115F	ERX1298059	European Nucleotide Archive	PRJEB12501	http://www.ebi.ac.uk/ena/data/view/PRJEB12501	ITS	ITS2	NA	2.8	degree Celsius	UO	UO:0000027	242	millimeter	UO	UO:0000016	Jack Pine, Balsam fir, White birch	Dfb, Humid Continental cool summer	OM2
JE	Amplicon Metagenome Sequencing	454 GS FLX Titanium	JE117F	ERX1298060	European Nucleotide Archive	PRJEB12501	http://www.ebi.ac.uk/ena/data/view/PRJEB12501	ITS	ITS2	NA	2.8	degree Celsius	UO	UO:0000027	242	millimeter	UO	UO:0000016	Jack Pine, Balsam fir, White birch	Dfb, Humid Continental cool summer	OM1
JE	Amplicon Metagenome Sequencing	454 GS FLX Titanium	JE118F	ERX1298061	European Nucleotide Archive	PRJEB12501	http://www.ebi.ac.uk/ena/data/view/PRJEB12501	ITS	ITS2	NA	2.8	degree Celsius	UO	UO:0000027	242	millimeter	UO	UO:0000016	Jack Pine, Balsam fir, White birch	Dfb, Humid Continental cool summer	OM1
JE	Amplicon Metagenome Sequencing	454 GS FLX Titanium	JE119F	ERX1298062	European Nucleotide Archive	PRJEB12501	http://www.ebi.ac.uk/ena/data/view/PRJEB12501	ITS	ITS2	NA	2.8	degree Celsius	UO	UO:0000027	242	millimeter	UO	UO:0000016	Jack Pine, Balsam fir, White birch	Dfb, Humid Continental cool summer	OM1
JE	Amplicon Metagenome Sequencing	454 GS FLX Titanium	JE120F	ERX1298063	European Nucleotide Archive	PRJEB12501	http://www.ebi.ac.uk/ena/data/view/PRJEB12501	ITS	ITS2	NA	2.8	degree Celsius	UO	UO:0000027	242	millimeter	UO	UO:0000016	Jack Pine, Balsam fir, White birch	Dfb, Humid Continental cool summer	OM1
JE	Amplicon Metagenome Sequencing	454 GS FLX Titanium	JE121F	ERX1298064	European Nucleotide Archive	PRJEB12501	http://www.ebi.ac.uk/ena/data/view/PRJEB12501	ITS	ITS2	NA	2.8	degree Celsius	UO	UO:0000027	242	millimeter	UO	UO:0000016	Jack Pine, Balsam fir, White birch	Dfb, Humid Continental cool summer	REF
JE	Amplicon Metagenome Sequencing	454 GS FLX Titanium	JE122F	ERX1298065	European Nucleotide Archive	PRJEB12501	http://www.ebi.ac.uk/ena/data/view/PRJEB12501	ITS	ITS2	NA	2.8	degree Celsius	UO	UO:0000027	242	millimeter	UO	UO:0000016	Jack Pine, Balsam fir, White birch	Dfb, Humid Continental cool summer	REF
JE	Amplicon Metagenome Sequencing	454 GS FLX Titanium	JE123F	ERX1298066	European Nucleotide Archive	PRJEB12501	http://www.ebi.ac.uk/ena/data/view/PRJEB12501	ITS	ITS2	NA	2.8	degree Celsius	UO	UO:0000027	242	millimeter	UO	UO:0000016	Jack Pine, Balsam fir, White birch	Dfb, Humid Continental cool summer	REF
JE	Amplicon Metagenome Sequencing	454 GS FLX Titanium	JE124F	ERX1298067	European Nucleotide Archive	PRJEB12501	http://www.ebi.ac.uk/ena/data/view/PRJEB12501	ITS	ITS2	NA	2.8	degree Celsius	UO	UO:0000027	242	millimeter	UO	UO:0000016	Jack Pine, Balsam fir, White birch	Dfb, Humid Continental cool summer	REF
JE	Amplicon Metagenome Sequencing	454 GS FLX Titanium	JE125F	ERX1298068	European Nucleotide Archive	PRJEB12501	http://www.ebi.ac.uk/ena/data/view/PRJEB12501	ITS	ITS2	NA	2.8	degree Celsius	UO	UO:0000027	242	millimeter	UO	UO:0000016	Jack Pine, Balsam fir, White birch	Dfb, Humid Continental cool summer	REF
JE	Amplicon Metagenome Sequencing	454 GS FLX Titanium	JE126F	ERX1298069	European Nucleotide Archive	PRJEB12501	http://www.ebi.ac.uk/ena/data/view/PRJEB12501	ITS	ITS2	NA	2.8	degree Celsius	UO	UO:0000027	242	millimeter	UO	UO:0000016	Jack Pine, Balsam fir, White birch	Dfb, Humid Continental cool summer	REF
JS	Amplicon Metagenome Sequencing	454 GS FLX Titanium	JS043F	ERX1298070	European Nucleotide Archive	PRJEB12501	http://www.ebi.ac.uk/ena/data/view/PRJEB12501	ITS	ITS2	Orthic Dystric Brunisol	1.7	degree Celsius	UO	UO:0000027	250	millimeter	UO	UO:0000016	Jack Pine, Black Spruce	Dfb, Humid Continental cool summer	OM1
JS	Amplicon Metagenome Sequencing	454 GS FLX Titanium	JS044F	ERX1298071	European Nucleotide Archive	PRJEB12501	http://www.ebi.ac.uk/ena/data/view/PRJEB12501	ITS	ITS2	Orthic Dystric Brunisol	1.7	degree Celsius	UO	UO:0000027	250	millimeter	UO	UO:0000016	Jack Pine, Black Spruce	Dfb, Humid Continental cool summer	OM1
JS	Amplicon Metagenome Sequencing	454 GS FLX Titanium	JS045F	ERX1298072	European Nucleotide Archive	PRJEB12501	http://www.ebi.ac.uk/ena/data/view/PRJEB12501	ITS	ITS2	Orthic Dystric Brunisol	1.7	degree Celsius	UO	UO:0000027	250	millimeter	UO	UO:0000016	Jack Pine, Black Spruce	Dfb, Humid Continental cool summer	OM1
JS	Amplicon Metagenome Sequencing	454 GS FLX Titanium	JS050F	ERX1298073	European Nucleotide Archive	PRJEB12501	http://www.ebi.ac.uk/ena/data/view/PRJEB12501	ITS	ITS2	Orthic Dystric Brunisol	1.7	degree Celsius	UO	UO:0000027	250	millimeter	UO	UO:0000016	Jack Pine, Black Spruce	Dfb, Humid Continental cool summer	OM3
JS	Amplicon Metagenome Sequencing	454 GS FLX Titanium	JS051F	ERX1298074	European Nucleotide Archive	PRJEB12501	http://www.ebi.ac.uk/ena/data/view/PRJEB12501	ITS	ITS2	Orthic Dystric Brunisol	1.7	degree Celsius	UO	UO:0000027	250	millimeter	UO	UO:0000016	Jack Pine, Black Spruce	Dfb, Humid Continental cool summer	OM2
JS	Amplicon Metagenome Sequencing	454 GS FLX Titanium	JS052F	ERX1298075	European Nucleotide Archive	PRJEB12501	http://www.ebi.ac.uk/ena/data/view/PRJEB12501	ITS	ITS2	Orthic Dystric Brunisol	1.7	degree Celsius	UO	UO:0000027	250	millimeter	UO	UO:0000016	Jack Pine, Black Spruce	Dfb, Humid Continental cool summer	OM2
JS	Amplicon Metagenome Sequencing	454 GS FLX Titanium	JS053F	ERX1298076	European Nucleotide Archive	PRJEB12501	http://www.ebi.ac.uk/ena/data/view/PRJEB12501	ITS	ITS2	Orthic Dystric Brunisol	1.7	degree Celsius	UO	UO:0000027	250	millimeter	UO	UO:0000016	Jack Pine, Black Spruce	Dfb, Humid Continental cool summer	OM2
JS	Amplicon Metagenome Sequencing	454 GS FLX Titanium	JS054F	ERX1298077	European Nucleotide Archive	PRJEB12501	http://www.ebi.ac.uk/ena/data/view/PRJEB12501	ITS	ITS2	Orthic Dystric Brunisol	1.7	degree Celsius	UO	UO:0000027	250	millimeter	UO	UO:0000016	Jack Pine, Black Spruce	Dfb, Humid Continental cool summer	OM2
JS	Amplicon Metagenome Sequencing	454 GS FLX Titanium	JS058F	ERX1298078	European Nucleotide Archive	PRJEB12501	http://www.ebi.ac.uk/ena/data/view/PRJEB12501	ITS	ITS2	Orthic Dystric Brunisol	1.7	degree Celsius	UO	UO:0000027	250	millimeter	UO	UO:0000016	Jack Pine, Black Spruce	Dfb, Humid Continental cool summer	OM3
JS	Amplicon Metagenome Sequencing	454 GS FLX Titanium	JS059F	ERX1298079	European Nucleotide Archive	PRJEB12501	http://www.ebi.ac.uk/ena/data/view/PRJEB12501	ITS	ITS2	Orthic Dystric Brunisol	1.7	degree Celsius	UO	UO:0000027	250	millimeter	UO	UO:0000016	Jack Pine, Black Spruce	Dfb, Humid Continental cool summer	OM2
JS	Amplicon Metagenome Sequencing	454 GS FLX Titanium	JS060F	ERX1298080	European Nucleotide Archive	PRJEB12501	http://www.ebi.ac.uk/ena/data/view/PRJEB12501	ITS	ITS2	Orthic Dystric Brunisol	1.7	degree Celsius	UO	UO:0000027	250	millimeter	UO	UO:0000016	Jack Pine, Black Spruce	Dfb, Humid Continental cool summer	OM2
JS	Amplicon Metagenome Sequencing	454 GS FLX Titanium	JS061F	ERX1298081	European Nucleotide Archive	PRJEB12501	http://www.ebi.ac.uk/ena/data/view/PRJEB12501	ITS	ITS2	Orthic Dystric Brunisol	1.7	degree Celsius	UO	UO:0000027	250	millimeter	UO	UO:0000016	Jack Pine, Black Spruce	Dfb, Humid Continental cool summer	OM2
JS	Amplicon Metagenome Sequencing	454 GS FLX Titanium	JS062F	ERX1298082	European Nucleotide Archive	PRJEB12501	http://www.ebi.ac.uk/ena/data/view/PRJEB12501	ITS	ITS2	Orthic Dystric Brunisol	1.7	degree Celsius	UO	UO:0000027	250	millimeter	UO	UO:0000016	Jack Pine, Black Spruce	Dfb, Humid Continental cool summer	OM2
JS	Amplicon Metagenome Sequencing	454 GS FLX Titanium	JS063F	ERX1298083	European Nucleotide Archive	PRJEB12501	http://www.ebi.ac.uk/ena/data/view/PRJEB12501	ITS	ITS2	Orthic Dystric Brunisol	1.7	degree Celsius	UO	UO:0000027	250	millimeter	UO	UO:0000016	Jack Pine, Black Spruce	Dfb, Humid Continental cool summer	OM1
JS	Amplicon Metagenome Sequencing	454 GS FLX Titanium	JS064F	ERX1298084	European Nucleotide Archive	PRJEB12501	http://www.ebi.ac.uk/ena/data/view/PRJEB12501	ITS	ITS2	Orthic Dystric Brunisol	1.7	degree Celsius	UO	UO:0000027	250	millimeter	UO	UO:0000016	Jack Pine, Black Spruce	Dfb, Humid Continental cool summer	OM1
JS	Amplicon Metagenome Sequencing	454 GS FLX Titanium	JS065F	ERX1298085	European Nucleotide Archive	PRJEB12501	http://www.ebi.ac.uk/ena/data/view/PRJEB12501	ITS	ITS2	Orthic Dystric Brunisol	1.7	degree Celsius	UO	UO:0000027	250	millimeter	UO	UO:0000016	Jack Pine, Black Spruce	Dfb, Humid Continental cool summer	OM1
JS	Amplicon Metagenome Sequencing	454 GS FLX Titanium	JS066F	ERX1298086	European Nucleotide Archive	PRJEB12501	http://www.ebi.ac.uk/ena/data/view/PRJEB12501	ITS	ITS2	Orthic Dystric Brunisol	1.7	degree Celsius	UO	UO:0000027	250	millimeter	UO	UO:0000016	Jack Pine, Black Spruce	Dfb, Humid Continental cool summer	OM1
JS	Amplicon Metagenome Sequencing	454 GS FLX Titanium	JS067F	ERX1298087	European Nucleotide Archive	PRJEB12501	http://www.ebi.ac.uk/ena/data/view/PRJEB12501	ITS	ITS2	Orthic Dystric Brunisol	1.7	degree Celsius	UO	UO:0000027	250	millimeter	UO	UO:0000016	Jack Pine, Black Spruce	Dfb, Humid Continental cool summer	OM2
JS	Amplicon Metagenome Sequencing	454 GS FLX Titanium	JS068F	ERX1298088	European Nucleotide Archive	PRJEB12501	http://www.ebi.ac.uk/ena/data/view/PRJEB12501	ITS	ITS2	Orthic Dystric Brunisol	1.7	degree Celsius	UO	UO:0000027	250	millimeter	UO	UO:0000016	Jack Pine, Black Spruce	Dfb, Humid Continental cool summer	OM2
JS	Amplicon Metagenome Sequencing	454 GS FLX Titanium	JS072F	ERX1298089	European Nucleotide Archive	PRJEB12501	http://www.ebi.ac.uk/ena/data/view/PRJEB12501	ITS	ITS2	Orthic Dystric Brunisol	1.7	degree Celsius	UO	UO:0000027	250	millimeter	UO	UO:0000016	Jack Pine, Black Spruce	Dfb, Humid Continental cool summer	OM3
JS	Amplicon Metagenome Sequencing	454 GS FLX Titanium	JS074F	ERX1298090	European Nucleotide Archive	PRJEB12501	http://www.ebi.ac.uk/ena/data/view/PRJEB12501	ITS	ITS2	Orthic Dystric Brunisol	1.7	degree Celsius	UO	UO:0000027	250	millimeter	UO	UO:0000016	Jack Pine, Black Spruce	Dfb, Humid Continental cool summer	OM3
JS	Amplicon Metagenome Sequencing	454 GS FLX Titanium	JS075F	ERX1298091	European Nucleotide Archive	PRJEB12501	http://www.ebi.ac.uk/ena/data/view/PRJEB12501	ITS	ITS2	Orthic Dystric Brunisol	1.7	degree Celsius	UO	UO:0000027	250	millimeter	UO	UO:0000016	Jack Pine, Black Spruce	Dfb, Humid Continental cool summer	OM1
JS	Amplicon Metagenome Sequencing	454 GS FLX Titanium	JS076F	ERX1298092	European Nucleotide Archive	PRJEB12501	http://www.ebi.ac.uk/ena/data/view/PRJEB12501	ITS	ITS2	Orthic Dystric Brunisol	1.7	degree Celsius	UO	UO:0000027	250	millimeter	UO	UO:0000016	Jack Pine, Black Spruce	Dfb, Humid Continental cool summer	OM1
JS	Amplicon Metagenome Sequencing	454 GS FLX Titanium	JS077F	ERX1298093	European Nucleotide Archive	PRJEB12501	http://www.ebi.ac.uk/ena/data/view/PRJEB12501	ITS	ITS2	Orthic Dystric Brunisol	1.7	degree Celsius	UO	UO:0000027	250	millimeter	UO	UO:0000016	Jack Pine, Black Spruce	Dfb, Humid Continental cool summer	OM1
JS	Amplicon Metagenome Sequencing	454 GS FLX Titanium	JS078F	ERX1298094	European Nucleotide Archive	PRJEB12501	http://www.ebi.ac.uk/ena/data/view/PRJEB12501	ITS	ITS2	Orthic Dystric Brunisol	1.7	degree Celsius	UO	UO:0000027	250	millimeter	UO	UO:0000016	Jack Pine, Black Spruce	Dfb, Humid Continental cool summer	OM1
JS	Amplicon Metagenome Sequencing	454 GS FLX Titanium	JS079F	ERX1298095	European Nucleotide Archive	PRJEB12501	http://www.ebi.ac.uk/ena/data/view/PRJEB12501	ITS	ITS2	Orthic Dystric Brunisol	1.7	degree Celsius	UO	UO:0000027	250	millimeter	UO	UO:0000016	Jack Pine, Black Spruce	Dfb, Humid Continental cool summer	REF
JS	Amplicon Metagenome Sequencing	454 GS FLX Titanium	JS080F	ERX1298096	European Nucleotide Archive	PRJEB12501	http://www.ebi.ac.uk/ena/data/view/PRJEB12501	ITS	ITS2	Orthic Dystric Brunisol	1.7	degree Celsius	UO	UO:0000027	250	millimeter	UO	UO:0000016	Jack Pine, Black Spruce	Dfb, Humid Continental cool summer	REF
JS	Amplicon Metagenome Sequencing	454 GS FLX Titanium	JS081F	ERX1298097	European Nucleotide Archive	PRJEB12501	http://www.ebi.ac.uk/ena/data/view/PRJEB12501	ITS	ITS2	Orthic Dystric Brunisol	1.7	degree Celsius	UO	UO:0000027	250	millimeter	UO	UO:0000016	Jack Pine, Black Spruce	Dfb, Humid Continental cool summer	REF
JS	Amplicon Metagenome Sequencing	454 GS FLX Titanium	JS082F	ERX1298098	European Nucleotide Archive	PRJEB12501	http://www.ebi.ac.uk/ena/data/view/PRJEB12501	ITS	ITS2	Orthic Dystric Brunisol	1.7	degree Celsius	UO	UO:0000027	250	millimeter	UO	UO:0000016	Jack Pine, Black Spruce	Dfb, Humid Continental cool summer	REF
JS	Amplicon Metagenome Sequencing	454 GS FLX Titanium	JS083F	ERX1298099	European Nucleotide Archive	PRJEB12501	http://www.ebi.ac.uk/ena/data/view/PRJEB12501	ITS	ITS2	Orthic Dystric Brunisol	1.7	degree Celsius	UO	UO:0000027	250	millimeter	UO	UO:0000016	Jack Pine, Black Spruce	Dfb, Humid Continental cool summer	REF
JS	Amplicon Metagenome Sequencing	454 GS FLX Titanium	JS084F	ERX1298100	European Nucleotide Archive	PRJEB12501	http://www.ebi.ac.uk/ena/data/view/PRJEB12501	ITS	ITS2	Orthic Dystric Brunisol	1.7	degree Celsius	UO	UO:0000027	250	millimeter	UO	UO:0000016	Jack Pine, Black Spruce	Dfb, Humid Continental cool summer	REF
JW	Amplicon Metagenome Sequencing	454 GS FLX Titanium	JW002F	ERX1298101	European Nucleotide Archive	PRJEB12501	http://www.ebi.ac.uk/ena/data/view/PRJEB12501	ITS	ITS2	Orthic Humo-Ferric Podzol	NA	degree Celsius	UO	UO:0000027	248	millimeter	UO	UO:0000016	Jack Pine, Black Spruce, Red Pine	Dfb, Humid Continental cool summer	OM3
JW	Amplicon Metagenome Sequencing	454 GS FLX Titanium	JW003F	ERX1298102	European Nucleotide Archive	PRJEB12501	http://www.ebi.ac.uk/ena/data/view/PRJEB12501	ITS	ITS2	Orthic Humo-Ferric Podzol	NA	degree Celsius	UO	UO:0000027	248	millimeter	UO	UO:0000016	Jack Pine, Black Spruce, Red Pine	Dfb, Humid Continental cool summer	OM3
JW	Amplicon Metagenome Sequencing	454 GS FLX Titanium	JW004F	ERX1298103	European Nucleotide Archive	PRJEB12501	http://www.ebi.ac.uk/ena/data/view/PRJEB12501	ITS	ITS2	Orthic Humo-Ferric Podzol	NA	degree Celsius	UO	UO:0000027	248	millimeter	UO	UO:0000016	Jack Pine, Black Spruce, Red Pine	Dfb, Humid Continental cool summer	OM3
JW	Amplicon Metagenome Sequencing	454 GS FLX Titanium	JW005F	ERX1298104	European Nucleotide Archive	PRJEB12501	http://www.ebi.ac.uk/ena/data/view/PRJEB12501	ITS	ITS2	Orthic Humo-Ferric Podzol	NA	degree Celsius	UO	UO:0000027	248	millimeter	UO	UO:0000016	Jack Pine, Black Spruce, Red Pine	Dfb, Humid Continental cool summer	OM1
JW	Amplicon Metagenome Sequencing	454 GS FLX Titanium	JW006F	ERX1298105	European Nucleotide Archive	PRJEB12501	http://www.ebi.ac.uk/ena/data/view/PRJEB12501	ITS	ITS2	Orthic Humo-Ferric Podzol	NA	degree Celsius	UO	UO:0000027	248	millimeter	UO	UO:0000016	Jack Pine, Black Spruce, Red Pine	Dfb, Humid Continental cool summer	OM1
JW	Amplicon Metagenome Sequencing	454 GS FLX Titanium	JW007F	ERX1298106	European Nucleotide Archive	PRJEB12501	http://www.ebi.ac.uk/ena/data/view/PRJEB12501	ITS	ITS2	Orthic Humo-Ferric Podzol	NA	degree Celsius	UO	UO:0000027	248	millimeter	UO	UO:0000016	Jack Pine, Black Spruce, Red Pine	Dfb, Humid Continental cool summer	OM1
JW	Amplicon Metagenome Sequencing	454 GS FLX Titanium	JW008F	ERX1298107	European Nucleotide Archive	PRJEB12501	http://www.ebi.ac.uk/ena/data/view/PRJEB12501	ITS	ITS2	Orthic Humo-Ferric Podzol	NA	degree Celsius	UO	UO:0000027	248	millimeter	UO	UO:0000016	Jack Pine, Black Spruce, Red Pine	Dfb, Humid Continental cool summer	OM1
JW	Amplicon Metagenome Sequencing	454 GS FLX Titanium	JW010F	ERX1298108	European Nucleotide Archive	PRJEB12501	http://www.ebi.ac.uk/ena/data/view/PRJEB12501	ITS	ITS2	Orthic Humo-Ferric Podzol	NA	degree Celsius	UO	UO:0000027	248	millimeter	UO	UO:0000016	Jack Pine, Black Spruce, Red Pine	Dfb, Humid Continental cool summer	OM3
JW	Amplicon Metagenome Sequencing	454 GS FLX Titanium	JW012F	ERX1298109	European Nucleotide Archive	PRJEB12501	http://www.ebi.ac.uk/ena/data/view/PRJEB12501	ITS	ITS2	Orthic Humo-Ferric Podzol	NA	degree Celsius	UO	UO:0000027	248	millimeter	UO	UO:0000016	Jack Pine, Black Spruce, Red Pine	Dfb, Humid Continental cool summer	OM3
JW	Amplicon Metagenome Sequencing	454 GS FLX Titanium	JW013F	ERX1298110	European Nucleotide Archive	PRJEB12501	http://www.ebi.ac.uk/ena/data/view/PRJEB12501	ITS	ITS2	Orthic Humo-Ferric Podzol	NA	degree Celsius	UO	UO:0000027	248	millimeter	UO	UO:0000016	Jack Pine, Black Spruce, Red Pine	Dfb, Humid Continental cool summer	REF
JW	Amplicon Metagenome Sequencing	454 GS FLX Titanium	JW014F	ERX1298111	European Nucleotide Archive	PRJEB12501	http://www.ebi.ac.uk/ena/data/view/PRJEB12501	ITS	ITS2	Orthic Humo-Ferric Podzol	NA	degree Celsius	UO	UO:0000027	248	millimeter	UO	UO:0000016	Jack Pine, Black Spruce, Red Pine	Dfb, Humid Continental cool summer	REF
JW	Amplicon Metagenome Sequencing	454 GS FLX Titanium	JW017F	ERX1298112	European Nucleotide Archive	PRJEB12501	http://www.ebi.ac.uk/ena/data/view/PRJEB12501	ITS	ITS2	Orthic Humo-Ferric Podzol	NA	degree Celsius	UO	UO:0000027	248	millimeter	UO	UO:0000016	Jack Pine, Black Spruce, Red Pine	Dfb, Humid Continental cool summer	OM2
JW	Amplicon Metagenome Sequencing	454 GS FLX Titanium	JW020F	ERX1298113	European Nucleotide Archive	PRJEB12501	http://www.ebi.ac.uk/ena/data/view/PRJEB12501	ITS	ITS2	Orthic Humo-Ferric Podzol	NA	degree Celsius	UO	UO:0000027	248	millimeter	UO	UO:0000016	Jack Pine, Black Spruce, Red Pine	Dfb, Humid Continental cool summer	REF
JW	Amplicon Metagenome Sequencing	454 GS FLX Titanium	JW022F	ERX1298114	European Nucleotide Archive	PRJEB12501	http://www.ebi.ac.uk/ena/data/view/PRJEB12501	ITS	ITS2	Orthic Humo-Ferric Podzol	NA	degree Celsius	UO	UO:0000027	248	millimeter	UO	UO:0000016	Jack Pine, Black Spruce, Red Pine	Dfb, Humid Continental cool summer	OM1
JW	Amplicon Metagenome Sequencing	454 GS FLX Titanium	JW023F	ERX1298115	European Nucleotide Archive	PRJEB12501	http://www.ebi.ac.uk/ena/data/view/PRJEB12501	ITS	ITS2	Orthic Humo-Ferric Podzol	NA	degree Celsius	UO	UO:0000027	248	millimeter	UO	UO:0000016	Jack Pine, Black Spruce, Red Pine	Dfb, Humid Continental cool summer	OM1
JW	Amplicon Metagenome Sequencing	454 GS FLX Titanium	JW024F	ERX1298116	European Nucleotide Archive	PRJEB12501	http://www.ebi.ac.uk/ena/data/view/PRJEB12501	ITS	ITS2	Orthic Humo-Ferric Podzol	NA	degree Celsius	UO	UO:0000027	248	millimeter	UO	UO:0000016	Jack Pine, Black Spruce, Red Pine	Dfb, Humid Continental cool summer	OM1
JW	Amplicon Metagenome Sequencing	454 GS FLX Titanium	JW025F	ERX1298117	European Nucleotide Archive	PRJEB12501	http://www.ebi.ac.uk/ena/data/view/PRJEB12501	ITS	ITS2	Orthic Humo-Ferric Podzol	NA	degree Celsius	UO	UO:0000027	248	millimeter	UO	UO:0000016	Jack Pine, Black Spruce, Red Pine	Dfb, Humid Continental cool summer	REF
JW	Amplicon Metagenome Sequencing	454 GS FLX Titanium	JW027F	ERX1298118	European Nucleotide Archive	PRJEB12501	http://www.ebi.ac.uk/ena/data/view/PRJEB12501	ITS	ITS2	Orthic Humo-Ferric Podzol	NA	degree Celsius	UO	UO:0000027	248	millimeter	UO	UO:0000016	Jack Pine, Black Spruce, Red Pine	Dfb, Humid Continental cool summer	OM1
JW	Amplicon Metagenome Sequencing	454 GS FLX Titanium	JW029F	ERX1298119	European Nucleotide Archive	PRJEB12501	http://www.ebi.ac.uk/ena/data/view/PRJEB12501	ITS	ITS2	Orthic Humo-Ferric Podzol	NA	degree Celsius	UO	UO:0000027	248	millimeter	UO	UO:0000016	Jack Pine, Black Spruce, Red Pine	Dfb, Humid Continental cool summer	OM1
JW	Amplicon Metagenome Sequencing	454 GS FLX Titanium	JW030F	ERX1298120	European Nucleotide Archive	PRJEB12501	http://www.ebi.ac.uk/ena/data/view/PRJEB12501	ITS	ITS2	Orthic Humo-Ferric Podzol	NA	degree Celsius	UO	UO:0000027	248	millimeter	UO	UO:0000016	Jack Pine, Black Spruce, Red Pine	Dfb, Humid Continental cool summer	OM1
JW	Amplicon Metagenome Sequencing	454 GS FLX Titanium	JW031F	ERX1298121	European Nucleotide Archive	PRJEB12501	http://www.ebi.ac.uk/ena/data/view/PRJEB12501	ITS	ITS2	Orthic Humo-Ferric Podzol	NA	degree Celsius	UO	UO:0000027	248	millimeter	UO	UO:0000016	Jack Pine, Black Spruce, Red Pine	Dfb, Humid Continental cool summer	OM2
JW	Amplicon Metagenome Sequencing	454 GS FLX Titanium	JW032F	ERX1298122	European Nucleotide Archive	PRJEB12501	http://www.ebi.ac.uk/ena/data/view/PRJEB12501	ITS	ITS2	Orthic Humo-Ferric Podzol	NA	degree Celsius	UO	UO:0000027	248	millimeter	UO	UO:0000016	Jack Pine, Black Spruce, Red Pine	Dfb, Humid Continental cool summer	OM2
JW	Amplicon Metagenome Sequencing	454 GS FLX Titanium	JW033F	ERX1298123	European Nucleotide Archive	PRJEB12501	http://www.ebi.ac.uk/ena/data/view/PRJEB12501	ITS	ITS2	Orthic Humo-Ferric Podzol	NA	degree Celsius	UO	UO:0000027	248	millimeter	UO	UO:0000016	Jack Pine, Black Spruce, Red Pine	Dfb, Humid Continental cool summer	OM2
JW	Amplicon Metagenome Sequencing	454 GS FLX Titanium	JW034F	ERX1298124	European Nucleotide Archive	PRJEB12501	http://www.ebi.ac.uk/ena/data/view/PRJEB12501	ITS	ITS2	Orthic Humo-Ferric Podzol	NA	degree Celsius	UO	UO:0000027	248	millimeter	UO	UO:0000016	Jack Pine, Black Spruce, Red Pine	Dfb, Humid Continental cool summer	OM2
JW	Amplicon Metagenome Sequencing	454 GS FLX Titanium	JW035F	ERX1298125	European Nucleotide Archive	PRJEB12501	http://www.ebi.ac.uk/ena/data/view/PRJEB12501	ITS	ITS2	Orthic Humo-Ferric Podzol	NA	degree Celsius	UO	UO:0000027	248	millimeter	UO	UO:0000016	Jack Pine, Black Spruce, Red Pine	Dfb, Humid Continental cool summer	OM2
JW	Amplicon Metagenome Sequencing	454 GS FLX Titanium	JW036F	ERX1298126	European Nucleotide Archive	PRJEB12501	http://www.ebi.ac.uk/ena/data/view/PRJEB12501	ITS	ITS2	Orthic Humo-Ferric Podzol	NA	degree Celsius	UO	UO:0000027	248	millimeter	UO	UO:0000016	Jack Pine, Black Spruce, Red Pine	Dfb, Humid Continental cool summer	OM2
JW	Amplicon Metagenome Sequencing	454 GS FLX Titanium	JW038F	ERX1298127	European Nucleotide Archive	PRJEB12501	http://www.ebi.ac.uk/ena/data/view/PRJEB12501	ITS	ITS2	Orthic Humo-Ferric Podzol	NA	degree Celsius	UO	UO:0000027	248	millimeter	UO	UO:0000016	Jack Pine, Black Spruce, Red Pine	Dfb, Humid Continental cool summer	OM2
JW	Amplicon Metagenome Sequencing	454 GS FLX Titanium	JW040F	ERX1298128	European Nucleotide Archive	PRJEB12501	http://www.ebi.ac.uk/ena/data/view/PRJEB12501	ITS	ITS2	Orthic Humo-Ferric Podzol	NA	degree Celsius	UO	UO:0000027	248	millimeter	UO	UO:0000016	Jack Pine, Black Spruce, Red Pine	Dfb, Humid Continental cool summer	OM3
JW	Amplicon Metagenome Sequencing	454 GS FLX Titanium	JW042F	ERX1298129	European Nucleotide Archive	PRJEB12501	http://www.ebi.ac.uk/ena/data/view/PRJEB12501	ITS	ITS2	Orthic Humo-Ferric Podzol	NA	degree Celsius	UO	UO:0000027	248	millimeter	UO	UO:0000016	Jack Pine, Black Spruce, Red Pine	Dfb, Humid Continental cool summer	OM3
LH	Amplicon Metagenome Sequencing	454 GS FLX Titanium	LH001F	ERX1298130	European Nucleotide Archive	PRJEB12501	http://www.ebi.ac.uk/ena/data/view/PRJEB12501	ITS	ITS2	Mesic Ultic Haploxeralfs	11.2	degree Celsius	UO	UO:0000027	55	millimeter	UO	UO:0000016	Ponderosa pine, sugar pine, white fir, giant sequoia	Csa, Mediterranean hot summer	OM1
LH	Amplicon Metagenome Sequencing	454 GS FLX Titanium	LH002F	ERX1298131	European Nucleotide Archive	PRJEB12501	http://www.ebi.ac.uk/ena/data/view/PRJEB12501	ITS	ITS2	Mesic Ultic Haploxeralfs	11.2	degree Celsius	UO	UO:0000027	55	millimeter	UO	UO:0000016	Ponderosa pine, sugar pine, white fir, giant sequoia	Csa, Mediterranean hot summer	OM1
LH	Amplicon Metagenome Sequencing	454 GS FLX Titanium	LH003F	ERX1298132	European Nucleotide Archive	PRJEB12501	http://www.ebi.ac.uk/ena/data/view/PRJEB12501	ITS	ITS2	Mesic Ultic Haploxeralfs	11.2	degree Celsius	UO	UO:0000027	55	millimeter	UO	UO:0000016	Ponderosa pine, sugar pine, white fir, giant sequoia	Csa, Mediterranean hot summer	OM1
LH	Amplicon Metagenome Sequencing	454 GS FLX Titanium	LH004F	ERX1298133	European Nucleotide Archive	PRJEB12501	http://www.ebi.ac.uk/ena/data/view/PRJEB12501	ITS	ITS2	Mesic Ultic Haploxeralfs	11.2	degree Celsius	UO	UO:0000027	55	millimeter	UO	UO:0000016	Ponderosa pine, sugar pine, white fir, giant sequoia	Csa, Mediterranean hot summer	OM1
LH	Amplicon Metagenome Sequencing	454 GS FLX Titanium	LH005F	ERX1298134	European Nucleotide Archive	PRJEB12501	http://www.ebi.ac.uk/ena/data/view/PRJEB12501	ITS	ITS2	Mesic Ultic Haploxeralfs	11.2	degree Celsius	UO	UO:0000027	55	millimeter	UO	UO:0000016	Ponderosa pine, sugar pine, white fir, giant sequoia	Csa, Mediterranean hot summer	OM1
LH	Amplicon Metagenome Sequencing	454 GS FLX Titanium	LH006F	ERX1298135	European Nucleotide Archive	PRJEB12501	http://www.ebi.ac.uk/ena/data/view/PRJEB12501	ITS	ITS2	Mesic Ultic Haploxeralfs	11.2	degree Celsius	UO	UO:0000027	55	millimeter	UO	UO:0000016	Ponderosa pine, sugar pine, white fir, giant sequoia	Csa, Mediterranean hot summer	OM1
LH	Amplicon Metagenome Sequencing	454 GS FLX Titanium	LH007F	ERX1298136	European Nucleotide Archive	PRJEB12501	http://www.ebi.ac.uk/ena/data/view/PRJEB12501	ITS	ITS2	Mesic Ultic Haploxeralfs	11.2	degree Celsius	UO	UO:0000027	55	millimeter	UO	UO:0000016	Ponderosa pine, sugar pine, white fir, giant sequoia	Csa, Mediterranean hot summer	OM2
LH	Amplicon Metagenome Sequencing	454 GS FLX Titanium	LH009F	ERX1298137	European Nucleotide Archive	PRJEB12501	http://www.ebi.ac.uk/ena/data/view/PRJEB12501	ITS	ITS2	Mesic Ultic Haploxeralfs	11.2	degree Celsius	UO	UO:0000027	55	millimeter	UO	UO:0000016	Ponderosa pine, sugar pine, white fir, giant sequoia	Csa, Mediterranean hot summer	OM2
LH	Amplicon Metagenome Sequencing	454 GS FLX Titanium	LH010F	ERX1298138	European Nucleotide Archive	PRJEB12501	http://www.ebi.ac.uk/ena/data/view/PRJEB12501	ITS	ITS2	Mesic Ultic Haploxeralfs	11.2	degree Celsius	UO	UO:0000027	55	millimeter	UO	UO:0000016	Ponderosa pine, sugar pine, white fir, giant sequoia	Csa, Mediterranean hot summer	OM2
LH	Amplicon Metagenome Sequencing	454 GS FLX Titanium	LH011F	ERX1298139	European Nucleotide Archive	PRJEB12501	http://www.ebi.ac.uk/ena/data/view/PRJEB12501	ITS	ITS2	Mesic Ultic Haploxeralfs	11.2	degree Celsius	UO	UO:0000027	55	millimeter	UO	UO:0000016	Ponderosa pine, sugar pine, white fir, giant sequoia	Csa, Mediterranean hot summer	OM2
LH	Amplicon Metagenome Sequencing	454 GS FLX Titanium	LH012F	ERX1298140	European Nucleotide Archive	PRJEB12501	http://www.ebi.ac.uk/ena/data/view/PRJEB12501	ITS	ITS2	Mesic Ultic Haploxeralfs	11.2	degree Celsius	UO	UO:0000027	55	millimeter	UO	UO:0000016	Ponderosa pine, sugar pine, white fir, giant sequoia	Csa, Mediterranean hot summer	OM2
LH	Amplicon Metagenome Sequencing	454 GS FLX Titanium	LH014F	ERX1298141	European Nucleotide Archive	PRJEB12501	http://www.ebi.ac.uk/ena/data/view/PRJEB12501	ITS	ITS2	Mesic Ultic Haploxeralfs	11.2	degree Celsius	UO	UO:0000027	55	millimeter	UO	UO:0000016	Ponderosa pine, sugar pine, white fir, giant sequoia	Csa, Mediterranean hot summer	OM3
LH	Amplicon Metagenome Sequencing	454 GS FLX Titanium	LH015F	ERX1298142	European Nucleotide Archive	PRJEB12501	http://www.ebi.ac.uk/ena/data/view/PRJEB12501	ITS	ITS2	Mesic Ultic Haploxeralfs	11.2	degree Celsius	UO	UO:0000027	55	millimeter	UO	UO:0000016	Ponderosa pine, sugar pine, white fir, giant sequoia	Csa, Mediterranean hot summer	OM3
LH	Amplicon Metagenome Sequencing	454 GS FLX Titanium	LH016F	ERX1298143	European Nucleotide Archive	PRJEB12501	http://www.ebi.ac.uk/ena/data/view/PRJEB12501	ITS	ITS2	Mesic Ultic Haploxeralfs	11.2	degree Celsius	UO	UO:0000027	55	millimeter	UO	UO:0000016	Ponderosa pine, sugar pine, white fir, giant sequoia	Csa, Mediterranean hot summer	OM3
LH	Amplicon Metagenome Sequencing	454 GS FLX Titanium	LH018F	ERX1298144	European Nucleotide Archive	PRJEB12501	http://www.ebi.ac.uk/ena/data/view/PRJEB12501	ITS	ITS2	Mesic Ultic Haploxeralfs	11.2	degree Celsius	UO	UO:0000027	55	millimeter	UO	UO:0000016	Ponderosa pine, sugar pine, white fir, giant sequoia	Csa, Mediterranean hot summer	OM3
LH	Amplicon Metagenome Sequencing	454 GS FLX Titanium	LH019F	ERX1298145	European Nucleotide Archive	PRJEB12501	http://www.ebi.ac.uk/ena/data/view/PRJEB12501	ITS	ITS2	Mesic Ultic Haploxeralfs	11.2	degree Celsius	UO	UO:0000027	55	millimeter	UO	UO:0000016	Ponderosa pine, sugar pine, white fir, giant sequoia	Csa, Mediterranean hot summer	REF
LH	Amplicon Metagenome Sequencing	454 GS FLX Titanium	LH021F	ERX1298146	European Nucleotide Archive	PRJEB12501	http://www.ebi.ac.uk/ena/data/view/PRJEB12501	ITS	ITS2	Mesic Ultic Haploxeralfs	11.2	degree Celsius	UO	UO:0000027	55	millimeter	UO	UO:0000016	Ponderosa pine, sugar pine, white fir, giant sequoia	Csa, Mediterranean hot summer	REF
LH	Amplicon Metagenome Sequencing	454 GS FLX Titanium	LH022F	ERX1298147	European Nucleotide Archive	PRJEB12501	http://www.ebi.ac.uk/ena/data/view/PRJEB12501	ITS	ITS2	Mesic Ultic Haploxeralfs	11.2	degree Celsius	UO	UO:0000027	55	millimeter	UO	UO:0000016	Ponderosa pine, sugar pine, white fir, giant sequoia	Csa, Mediterranean hot summer	REF
LH	Amplicon Metagenome Sequencing	454 GS FLX Titanium	LH023F	ERX1298148	European Nucleotide Archive	PRJEB12501	http://www.ebi.ac.uk/ena/data/view/PRJEB12501	ITS	ITS2	Mesic Ultic Haploxeralfs	11.2	degree Celsius	UO	UO:0000027	55	millimeter	UO	UO:0000016	Ponderosa pine, sugar pine, white fir, giant sequoia	Csa, Mediterranean hot summer	REF
LH	Amplicon Metagenome Sequencing	454 GS FLX Titanium	LH024F	ERX1298149	European Nucleotide Archive	PRJEB12501	http://www.ebi.ac.uk/ena/data/view/PRJEB12501	ITS	ITS2	Mesic Ultic Haploxeralfs	11.2	degree Celsius	UO	UO:0000027	55	millimeter	UO	UO:0000016	Ponderosa pine, sugar pine, white fir, giant sequoia	Csa, Mediterranean hot summer	REF
OC	Amplicon Metagenome Sequencing	454 GS FLX Titanium	OC361F	ERX1298150	European Nucleotide Archive	PRJEB12501	http://www.ebi.ac.uk/ena/data/view/PRJEB12501	ITS	ITS2	Brunisolic Gray Luvisol	2.5	degree Celsius	UO	UO:0000027	300	millimeter	UO	UO:0000016	Douglas fir	Dfb, Humid Continental warm summer	REF
OC	Amplicon Metagenome Sequencing	454 GS FLX Titanium	OC362F	ERX1298151	European Nucleotide Archive	PRJEB12501	http://www.ebi.ac.uk/ena/data/view/PRJEB12501	ITS	ITS2	Brunisolic Gray Luvisol	2.5	degree Celsius	UO	UO:0000027	300	millimeter	UO	UO:0000016	Douglas fir	Dfb, Humid Continental warm summer	REF
OC	Amplicon Metagenome Sequencing	454 GS FLX Titanium	OC363F	ERX1298152	European Nucleotide Archive	PRJEB12501	http://www.ebi.ac.uk/ena/data/view/PRJEB12501	ITS	ITS2	Brunisolic Gray Luvisol	2.5	degree Celsius	UO	UO:0000027	300	millimeter	UO	UO:0000016	Douglas fir	Dfb, Humid Continental warm summer	REF
OC	Amplicon Metagenome Sequencing	454 GS FLX Titanium	OC364F	ERX1298153	European Nucleotide Archive	PRJEB12501	http://www.ebi.ac.uk/ena/data/view/PRJEB12501	ITS	ITS2	Brunisolic Gray Luvisol	2.5	degree Celsius	UO	UO:0000027	300	millimeter	UO	UO:0000016	Douglas fir	Dfb, Humid Continental warm summer	REF
OC	Amplicon Metagenome Sequencing	454 GS FLX Titanium	OC365F	ERX1298154	European Nucleotide Archive	PRJEB12501	http://www.ebi.ac.uk/ena/data/view/PRJEB12501	ITS	ITS2	Brunisolic Gray Luvisol	2.5	degree Celsius	UO	UO:0000027	300	millimeter	UO	UO:0000016	Douglas fir	Dfb, Humid Continental warm summer	REF
OC	Amplicon Metagenome Sequencing	454 GS FLX Titanium	OC366F	ERX1298155	European Nucleotide Archive	PRJEB12501	http://www.ebi.ac.uk/ena/data/view/PRJEB12501	ITS	ITS2	Brunisolic Gray Luvisol	2.5	degree Celsius	UO	UO:0000027	300	millimeter	UO	UO:0000016	Douglas fir	Dfb, Humid Continental warm summer	REF
OC	Amplicon Metagenome Sequencing	454 GS FLX Titanium	OC367F	ERX1298156	European Nucleotide Archive	PRJEB12501	http://www.ebi.ac.uk/ena/data/view/PRJEB12501	ITS	ITS2	Brunisolic Gray Luvisol	2.5	degree Celsius	UO	UO:0000027	300	millimeter	UO	UO:0000016	Douglas fir	Dfb, Humid Continental warm summer	OM1
OC	Amplicon Metagenome Sequencing	454 GS FLX Titanium	OC368F	ERX1298157	European Nucleotide Archive	PRJEB12501	http://www.ebi.ac.uk/ena/data/view/PRJEB12501	ITS	ITS2	Brunisolic Gray Luvisol	2.5	degree Celsius	UO	UO:0000027	300	millimeter	UO	UO:0000016	Douglas fir	Dfb, Humid Continental warm summer	OM1
OC	Amplicon Metagenome Sequencing	454 GS FLX Titanium	OC369F	ERX1298158	European Nucleotide Archive	PRJEB12501	http://www.ebi.ac.uk/ena/data/view/PRJEB12501	ITS	ITS2	Brunisolic Gray Luvisol	2.5	degree Celsius	UO	UO:0000027	300	millimeter	UO	UO:0000016	Douglas fir	Dfb, Humid Continental warm summer	OM1
OC	Amplicon Metagenome Sequencing	454 GS FLX Titanium	OC371F	ERX1298159	European Nucleotide Archive	PRJEB12501	http://www.ebi.ac.uk/ena/data/view/PRJEB12501	ITS	ITS2	Brunisolic Gray Luvisol	2.5	degree Celsius	UO	UO:0000027	300	millimeter	UO	UO:0000016	Douglas fir	Dfb, Humid Continental warm summer	OM1
OC	Amplicon Metagenome Sequencing	454 GS FLX Titanium	OC372F	ERX1298160	European Nucleotide Archive	PRJEB12501	http://www.ebi.ac.uk/ena/data/view/PRJEB12501	ITS	ITS2	Brunisolic Gray Luvisol	2.5	degree Celsius	UO	UO:0000027	300	millimeter	UO	UO:0000016	Douglas fir	Dfb, Humid Continental warm summer	OM1
OC	Amplicon Metagenome Sequencing	454 GS FLX Titanium	OC374F	ERX1298161	European Nucleotide Archive	PRJEB12501	http://www.ebi.ac.uk/ena/data/view/PRJEB12501	ITS	ITS2	Brunisolic Gray Luvisol	2.5	degree Celsius	UO	UO:0000027	300	millimeter	UO	UO:0000016	Douglas fir	Dfb, Humid Continental warm summer	OM2
OC	Amplicon Metagenome Sequencing	454 GS FLX Titanium	OC375F	ERX1298162	European Nucleotide Archive	PRJEB12501	http://www.ebi.ac.uk/ena/data/view/PRJEB12501	ITS	ITS2	Brunisolic Gray Luvisol	2.5	degree Celsius	UO	UO:0000027	300	millimeter	UO	UO:0000016	Douglas fir	Dfb, Humid Continental warm summer	OM2
OC	Amplicon Metagenome Sequencing	454 GS FLX Titanium	OC376F	ERX1298163	European Nucleotide Archive	PRJEB12501	http://www.ebi.ac.uk/ena/data/view/PRJEB12501	ITS	ITS2	Brunisolic Gray Luvisol	2.5	degree Celsius	UO	UO:0000027	300	millimeter	UO	UO:0000016	Douglas fir	Dfb, Humid Continental warm summer	OM2
OC	Amplicon Metagenome Sequencing	454 GS FLX Titanium	OC377F	ERX1298164	European Nucleotide Archive	PRJEB12501	http://www.ebi.ac.uk/ena/data/view/PRJEB12501	ITS	ITS2	Brunisolic Gray Luvisol	2.5	degree Celsius	UO	UO:0000027	300	millimeter	UO	UO:0000016	Douglas fir	Dfb, Humid Continental warm summer	OM2
OC	Amplicon Metagenome Sequencing	454 GS FLX Titanium	OC378F	ERX1298165	European Nucleotide Archive	PRJEB12501	http://www.ebi.ac.uk/ena/data/view/PRJEB12501	ITS	ITS2	Brunisolic Gray Luvisol	2.5	degree Celsius	UO	UO:0000027	300	millimeter	UO	UO:0000016	Douglas fir	Dfb, Humid Continental warm summer	OM2
OC	Amplicon Metagenome Sequencing	454 GS FLX Titanium	OC379F	ERX1298166	European Nucleotide Archive	PRJEB12501	http://www.ebi.ac.uk/ena/data/view/PRJEB12501	ITS	ITS2	Brunisolic Gray Luvisol	2.5	degree Celsius	UO	UO:0000027	300	millimeter	UO	UO:0000016	Douglas fir	Dfb, Humid Continental warm summer	OM3
OC	Amplicon Metagenome Sequencing	454 GS FLX Titanium	OC381F	ERX1298167	European Nucleotide Archive	PRJEB12501	http://www.ebi.ac.uk/ena/data/view/PRJEB12501	ITS	ITS2	Brunisolic Gray Luvisol	2.5	degree Celsius	UO	UO:0000027	300	millimeter	UO	UO:0000016	Douglas fir	Dfb, Humid Continental warm summer	OM3
TXA	Amplicon Metagenome Sequencing	454 GS FLX Titanium	TXA001F	ERX1298168	European Nucleotide Archive	PRJEB12501	http://www.ebi.ac.uk/ena/data/view/PRJEB12501	ITS	ITS2	Aquic Glossudalfs	19	degree Celsius	UO	UO:0000027	253	millimeter	UO	UO:0000016	Loblolly Pine, Beautyberry, Yaupon, Sweetgum, Oaks, Wax Myrtle	Cfa, Humid subtropical	OM1
TXA	Amplicon Metagenome Sequencing	454 GS FLX Titanium	TXA003F	ERX1298169	European Nucleotide Archive	PRJEB12501	http://www.ebi.ac.uk/ena/data/view/PRJEB12501	ITS	ITS2	Aquic Glossudalfs	19	degree Celsius	UO	UO:0000027	253	millimeter	UO	UO:0000016	Loblolly Pine, Beautyberry, Yaupon, Sweetgum, Oaks, Wax Myrtle	Cfa, Humid subtropical	OM1
TXA	Amplicon Metagenome Sequencing	454 GS FLX Titanium	TXA004F	ERX1298170	European Nucleotide Archive	PRJEB12501	http://www.ebi.ac.uk/ena/data/view/PRJEB12501	ITS	ITS2	Aquic Glossudalfs	19	degree Celsius	UO	UO:0000027	253	millimeter	UO	UO:0000016	Loblolly Pine, Beautyberry, Yaupon, Sweetgum, Oaks, Wax Myrtle	Cfa, Humid subtropical	OM1
TXA	Amplicon Metagenome Sequencing	454 GS FLX Titanium	TXA005F	ERX1298171	European Nucleotide Archive	PRJEB12501	http://www.ebi.ac.uk/ena/data/view/PRJEB12501	ITS	ITS2	Aquic Glossudalfs	19	degree Celsius	UO	UO:0000027	253	millimeter	UO	UO:0000016	Loblolly Pine, Beautyberry, Yaupon, Sweetgum, Oaks, Wax Myrtle	Cfa, Humid subtropical	OM1
TXA	Amplicon Metagenome Sequencing	454 GS FLX Titanium	TXA008F	ERX1298172	European Nucleotide Archive	PRJEB12501	http://www.ebi.ac.uk/ena/data/view/PRJEB12501	ITS	ITS2	Aquic Glossudalfs	19	degree Celsius	UO	UO:0000027	253	millimeter	UO	UO:0000016	Loblolly Pine, Beautyberry, Yaupon, Sweetgum, Oaks, Wax Myrtle	Cfa, Humid subtropical	OM1
TXA	Amplicon Metagenome Sequencing	454 GS FLX Titanium	TXA009F	ERX1298173	European Nucleotide Archive	PRJEB12501	http://www.ebi.ac.uk/ena/data/view/PRJEB12501	ITS	ITS2	Aquic Glossudalfs	19	degree Celsius	UO	UO:0000027	253	millimeter	UO	UO:0000016	Loblolly Pine, Beautyberry, Yaupon, Sweetgum, Oaks, Wax Myrtle	Cfa, Humid subtropical	OM1
TXA	Amplicon Metagenome Sequencing	454 GS FLX Titanium	TXA010F	ERX1298174	European Nucleotide Archive	PRJEB12501	http://www.ebi.ac.uk/ena/data/view/PRJEB12501	ITS	ITS2	Aquic Glossudalfs	19	degree Celsius	UO	UO:0000027	253	millimeter	UO	UO:0000016	Loblolly Pine, Beautyberry, Yaupon, Sweetgum, Oaks, Wax Myrtle	Cfa, Humid subtropical	OM1
TXA	Amplicon Metagenome Sequencing	454 GS FLX Titanium	TXA012F	ERX1298175	European Nucleotide Archive	PRJEB12501	http://www.ebi.ac.uk/ena/data/view/PRJEB12501	ITS	ITS2	Aquic Glossudalfs	19	degree Celsius	UO	UO:0000027	253	millimeter	UO	UO:0000016	Loblolly Pine, Beautyberry, Yaupon, Sweetgum, Oaks, Wax Myrtle	Cfa, Humid subtropical	OM1
TXA	Amplicon Metagenome Sequencing	454 GS FLX Titanium	TXA015F	ERX1298176	European Nucleotide Archive	PRJEB12501	http://www.ebi.ac.uk/ena/data/view/PRJEB12501	ITS	ITS2	Aquic Glossudalfs	19	degree Celsius	UO	UO:0000027	253	millimeter	UO	UO:0000016	Loblolly Pine, Beautyberry, Yaupon, Sweetgum, Oaks, Wax Myrtle	Cfa, Humid subtropical	OM2
TXA	Amplicon Metagenome Sequencing	454 GS FLX Titanium	TXA016F	ERX1298177	European Nucleotide Archive	PRJEB12501	http://www.ebi.ac.uk/ena/data/view/PRJEB12501	ITS	ITS2	Aquic Glossudalfs	19	degree Celsius	UO	UO:0000027	253	millimeter	UO	UO:0000016	Loblolly Pine, Beautyberry, Yaupon, Sweetgum, Oaks, Wax Myrtle	Cfa, Humid subtropical	OM2
TXA	Amplicon Metagenome Sequencing	454 GS FLX Titanium	TXA017F	ERX1298178	European Nucleotide Archive	PRJEB12501	http://www.ebi.ac.uk/ena/data/view/PRJEB12501	ITS	ITS2	Aquic Glossudalfs	19	degree Celsius	UO	UO:0000027	253	millimeter	UO	UO:0000016	Loblolly Pine, Beautyberry, Yaupon, Sweetgum, Oaks, Wax Myrtle	Cfa, Humid subtropical	OM2
TXA	Amplicon Metagenome Sequencing	454 GS FLX Titanium	TXA019F	ERX1298179	European Nucleotide Archive	PRJEB12501	http://www.ebi.ac.uk/ena/data/view/PRJEB12501	ITS	ITS2	Aquic Glossudalfs	19	degree Celsius	UO	UO:0000027	253	millimeter	UO	UO:0000016	Loblolly Pine, Beautyberry, Yaupon, Sweetgum, Oaks, Wax Myrtle	Cfa, Humid subtropical	OM2
TXA	Amplicon Metagenome Sequencing	454 GS FLX Titanium	TXA021F	ERX1298180	European Nucleotide Archive	PRJEB12501	http://www.ebi.ac.uk/ena/data/view/PRJEB12501	ITS	ITS2	Aquic Glossudalfs	19	degree Celsius	UO	UO:0000027	253	millimeter	UO	UO:0000016	Loblolly Pine, Beautyberry, Yaupon, Sweetgum, Oaks, Wax Myrtle	Cfa, Humid subtropical	OM2
TXA	Amplicon Metagenome Sequencing	454 GS FLX Titanium	TXA022F	ERX1298181	European Nucleotide Archive	PRJEB12501	http://www.ebi.ac.uk/ena/data/view/PRJEB12501	ITS	ITS2	Aquic Glossudalfs	19	degree Celsius	UO	UO:0000027	253	millimeter	UO	UO:0000016	Loblolly Pine, Beautyberry, Yaupon, Sweetgum, Oaks, Wax Myrtle	Cfa, Humid subtropical	OM2
TXA	Amplicon Metagenome Sequencing	454 GS FLX Titanium	TXA023F	ERX1298182	European Nucleotide Archive	PRJEB12501	http://www.ebi.ac.uk/ena/data/view/PRJEB12501	ITS	ITS2	Aquic Glossudalfs	19	degree Celsius	UO	UO:0000027	253	millimeter	UO	UO:0000016	Loblolly Pine, Beautyberry, Yaupon, Sweetgum, Oaks, Wax Myrtle	Cfa, Humid subtropical	OM2
TXA	Amplicon Metagenome Sequencing	454 GS FLX Titanium	TXA024F	ERX1298183	European Nucleotide Archive	PRJEB12501	http://www.ebi.ac.uk/ena/data/view/PRJEB12501	ITS	ITS2	Aquic Glossudalfs	19	degree Celsius	UO	UO:0000027	253	millimeter	UO	UO:0000016	Loblolly Pine, Beautyberry, Yaupon, Sweetgum, Oaks, Wax Myrtle	Cfa, Humid subtropical	OM2
TXA	Amplicon Metagenome Sequencing	454 GS FLX Titanium	TXA025F	ERX1298184	European Nucleotide Archive	PRJEB12501	http://www.ebi.ac.uk/ena/data/view/PRJEB12501	ITS	ITS2	Aquic Glossudalfs	19	degree Celsius	UO	UO:0000027	253	millimeter	UO	UO:0000016	Loblolly Pine, Beautyberry, Yaupon, Sweetgum, Oaks, Wax Myrtle	Cfa, Humid subtropical	OM3
TXA	Amplicon Metagenome Sequencing	454 GS FLX Titanium	TXA027F	ERX1298185	European Nucleotide Archive	PRJEB12501	http://www.ebi.ac.uk/ena/data/view/PRJEB12501	ITS	ITS2	Aquic Glossudalfs	19	degree Celsius	UO	UO:0000027	253	millimeter	UO	UO:0000016	Loblolly Pine, Beautyberry, Yaupon, Sweetgum, Oaks, Wax Myrtle	Cfa, Humid subtropical	OM3
TXA	Amplicon Metagenome Sequencing	454 GS FLX Titanium	TXA030F	ERX1298186	European Nucleotide Archive	PRJEB12501	http://www.ebi.ac.uk/ena/data/view/PRJEB12501	ITS	ITS2	Aquic Glossudalfs	19	degree Celsius	UO	UO:0000027	253	millimeter	UO	UO:0000016	Loblolly Pine, Beautyberry, Yaupon, Sweetgum, Oaks, Wax Myrtle	Cfa, Humid subtropical	OM3
TXA	Amplicon Metagenome Sequencing	454 GS FLX Titanium	TXA031F	ERX1298187	European Nucleotide Archive	PRJEB12501	http://www.ebi.ac.uk/ena/data/view/PRJEB12501	ITS	ITS2	Aquic Glossudalfs	19	degree Celsius	UO	UO:0000027	253	millimeter	UO	UO:0000016	Loblolly Pine, Beautyberry, Yaupon, Sweetgum, Oaks, Wax Myrtle	Cfa, Humid subtropical	OM3
TXA	Amplicon Metagenome Sequencing	454 GS FLX Titanium	TXA032F	ERX1298188	European Nucleotide Archive	PRJEB12501	http://www.ebi.ac.uk/ena/data/view/PRJEB12501	ITS	ITS2	Aquic Glossudalfs	19	degree Celsius	UO	UO:0000027	253	millimeter	UO	UO:0000016	Loblolly Pine, Beautyberry, Yaupon, Sweetgum, Oaks, Wax Myrtle	Cfa, Humid subtropical	OM3
TXA	Amplicon Metagenome Sequencing	454 GS FLX Titanium	TXA033F	ERX1298189	European Nucleotide Archive	PRJEB12501	http://www.ebi.ac.uk/ena/data/view/PRJEB12501	ITS	ITS2	Aquic Glossudalfs	19	degree Celsius	UO	UO:0000027	253	millimeter	UO	UO:0000016	Loblolly Pine, Beautyberry, Yaupon, Sweetgum, Oaks, Wax Myrtle	Cfa, Humid subtropical	OM3
TXA	Amplicon Metagenome Sequencing	454 GS FLX Titanium	TXA034F	ERX1298190	European Nucleotide Archive	PRJEB12501	http://www.ebi.ac.uk/ena/data/view/PRJEB12501	ITS	ITS2	Aquic Glossudalfs	19	degree Celsius	UO	UO:0000027	253	millimeter	UO	UO:0000016	Loblolly Pine, Beautyberry, Yaupon, Sweetgum, Oaks, Wax Myrtle	Cfa, Humid subtropical	OM3
TXA	Amplicon Metagenome Sequencing	454 GS FLX Titanium	TXA036F	ERX1298191	European Nucleotide Archive	PRJEB12501	http://www.ebi.ac.uk/ena/data/view/PRJEB12501	ITS	ITS2	Aquic Glossudalfs	19	degree Celsius	UO	UO:0000027	253	millimeter	UO	UO:0000016	Loblolly Pine, Beautyberry, Yaupon, Sweetgum, Oaks, Wax Myrtle	Cfa, Humid subtropical	OM3
TXA	Amplicon Metagenome Sequencing	454 GS FLX Titanium	TXA037F	ERX1298192	European Nucleotide Archive	PRJEB12501	http://www.ebi.ac.uk/ena/data/view/PRJEB12501	ITS	ITS2	Aquic Glossudalfs	19	degree Celsius	UO	UO:0000027	253	millimeter	UO	UO:0000016	Loblolly Pine, Beautyberry, Yaupon, Sweetgum, Oaks, Wax Myrtle	Cfa, Humid subtropical	REF
TXA	Amplicon Metagenome Sequencing	454 GS FLX Titanium	TXA038F	ERX1298193	European Nucleotide Archive	PRJEB12501	http://www.ebi.ac.uk/ena/data/view/PRJEB12501	ITS	ITS2	Aquic Glossudalfs	19	degree Celsius	UO	UO:0000027	253	millimeter	UO	UO:0000016	Loblolly Pine, Beautyberry, Yaupon, Sweetgum, Oaks, Wax Myrtle	Cfa, Humid subtropical	REF
TXA	Amplicon Metagenome Sequencing	454 GS FLX Titanium	TXA040F	ERX1298194	European Nucleotide Archive	PRJEB12501	http://www.ebi.ac.uk/ena/data/view/PRJEB12501	ITS	ITS2	Aquic Glossudalfs	19	degree Celsius	UO	UO:0000027	253	millimeter	UO	UO:0000016	Loblolly Pine, Beautyberry, Yaupon, Sweetgum, Oaks, Wax Myrtle	Cfa, Humid subtropical	REF
TXA	Amplicon Metagenome Sequencing	454 GS FLX Titanium	TXA041F	ERX1298195	European Nucleotide Archive	PRJEB12501	http://www.ebi.ac.uk/ena/data/view/PRJEB12501	ITS	ITS2	Aquic Glossudalfs	19	degree Celsius	UO	UO:0000027	253	millimeter	UO	UO:0000016	Loblolly Pine, Beautyberry, Yaupon, Sweetgum, Oaks, Wax Myrtle	Cfa, Humid subtropical	REF
TXB	Amplicon Metagenome Sequencing	454 GS FLX Titanium	TXB043F	ERX1298196	European Nucleotide Archive	PRJEB12501	http://www.ebi.ac.uk/ena/data/view/PRJEB12501	ITS	ITS2	Aquic Glossudalfs	19	degree Celsius	UO	UO:0000027	253	millimeter	UO	UO:0000016	Loblolly Pine, Beautyberry, Yaupon, Sweetgum, Oaks, Wax Myrtle	Cfa, Humid subtropical	OM1
TXB	Amplicon Metagenome Sequencing	454 GS FLX Titanium	TXB045F	ERX1298197	European Nucleotide Archive	PRJEB12501	http://www.ebi.ac.uk/ena/data/view/PRJEB12501	ITS	ITS2	Aquic Glossudalfs	19	degree Celsius	UO	UO:0000027	253	millimeter	UO	UO:0000016	Loblolly Pine, Beautyberry, Yaupon, Sweetgum, Oaks, Wax Myrtle	Cfa, Humid subtropical	OM1
TXB	Amplicon Metagenome Sequencing	454 GS FLX Titanium	TXB046F	ERX1298198	European Nucleotide Archive	PRJEB12501	http://www.ebi.ac.uk/ena/data/view/PRJEB12501	ITS	ITS2	Aquic Glossudalfs	19	degree Celsius	UO	UO:0000027	253	millimeter	UO	UO:0000016	Loblolly Pine, Beautyberry, Yaupon, Sweetgum, Oaks, Wax Myrtle	Cfa, Humid subtropical	OM1
TXB	Amplicon Metagenome Sequencing	454 GS FLX Titanium	TXB047F	ERX1298199	European Nucleotide Archive	PRJEB12501	http://www.ebi.ac.uk/ena/data/view/PRJEB12501	ITS	ITS2	Aquic Glossudalfs	19	degree Celsius	UO	UO:0000027	253	millimeter	UO	UO:0000016	Loblolly Pine, Beautyberry, Yaupon, Sweetgum, Oaks, Wax Myrtle	Cfa, Humid subtropical	OM1
TXB	Amplicon Metagenome Sequencing	454 GS FLX Titanium	TXB048F	ERX1298200	European Nucleotide Archive	PRJEB12501	http://www.ebi.ac.uk/ena/data/view/PRJEB12501	ITS	ITS2	Aquic Glossudalfs	19	degree Celsius	UO	UO:0000027	253	millimeter	UO	UO:0000016	Loblolly Pine, Beautyberry, Yaupon, Sweetgum, Oaks, Wax Myrtle	Cfa, Humid subtropical	OM1
TXB	Amplicon Metagenome Sequencing	454 GS FLX Titanium	TXB049F	ERX1298201	European Nucleotide Archive	PRJEB12501	http://www.ebi.ac.uk/ena/data/view/PRJEB12501	ITS	ITS2	Aquic Glossudalfs	19	degree Celsius	UO	UO:0000027	253	millimeter	UO	UO:0000016	Loblolly Pine, Beautyberry, Yaupon, Sweetgum, Oaks, Wax Myrtle	Cfa, Humid subtropical	OM1
TXB	Amplicon Metagenome Sequencing	454 GS FLX Titanium	TXB050F	ERX1298202	European Nucleotide Archive	PRJEB12501	http://www.ebi.ac.uk/ena/data/view/PRJEB12501	ITS	ITS2	Aquic Glossudalfs	19	degree Celsius	UO	UO:0000027	253	millimeter	UO	UO:0000016	Loblolly Pine, Beautyberry, Yaupon, Sweetgum, Oaks, Wax Myrtle	Cfa, Humid subtropical	OM1
TXB	Amplicon Metagenome Sequencing	454 GS FLX Titanium	TXB051F	ERX1298203	European Nucleotide Archive	PRJEB12501	http://www.ebi.ac.uk/ena/data/view/PRJEB12501	ITS	ITS2	Aquic Glossudalfs	19	degree Celsius	UO	UO:0000027	253	millimeter	UO	UO:0000016	Loblolly Pine, Beautyberry, Yaupon, Sweetgum, Oaks, Wax Myrtle	Cfa, Humid subtropical	OM1
TXB	Amplicon Metagenome Sequencing	454 GS FLX Titanium	TXB052F	ERX1298204	European Nucleotide Archive	PRJEB12501	http://www.ebi.ac.uk/ena/data/view/PRJEB12501	ITS	ITS2	Aquic Glossudalfs	19	degree Celsius	UO	UO:0000027	253	millimeter	UO	UO:0000016	Loblolly Pine, Beautyberry, Yaupon, Sweetgum, Oaks, Wax Myrtle	Cfa, Humid subtropical	OM1
TXB	Amplicon Metagenome Sequencing	454 GS FLX Titanium	TXB054F	ERX1298205	European Nucleotide Archive	PRJEB12501	http://www.ebi.ac.uk/ena/data/view/PRJEB12501	ITS	ITS2	Aquic Glossudalfs	19	degree Celsius	UO	UO:0000027	253	millimeter	UO	UO:0000016	Loblolly Pine, Beautyberry, Yaupon, Sweetgum, Oaks, Wax Myrtle	Cfa, Humid subtropical	OM1
TXB	Amplicon Metagenome Sequencing	454 GS FLX Titanium	TXB055F	ERX1298206	European Nucleotide Archive	PRJEB12501	http://www.ebi.ac.uk/ena/data/view/PRJEB12501	ITS	ITS2	Aquic Glossudalfs	19	degree Celsius	UO	UO:0000027	253	millimeter	UO	UO:0000016	Loblolly Pine, Beautyberry, Yaupon, Sweetgum, Oaks, Wax Myrtle	Cfa, Humid subtropical	OM2
TXB	Amplicon Metagenome Sequencing	454 GS FLX Titanium	TXB056F	ERX1298207	European Nucleotide Archive	PRJEB12501	http://www.ebi.ac.uk/ena/data/view/PRJEB12501	ITS	ITS2	Aquic Glossudalfs	19	degree Celsius	UO	UO:0000027	253	millimeter	UO	UO:0000016	Loblolly Pine, Beautyberry, Yaupon, Sweetgum, Oaks, Wax Myrtle	Cfa, Humid subtropical	OM2
TXB	Amplicon Metagenome Sequencing	454 GS FLX Titanium	TXB057F	ERX1298208	European Nucleotide Archive	PRJEB12501	http://www.ebi.ac.uk/ena/data/view/PRJEB12501	ITS	ITS2	Aquic Glossudalfs	19	degree Celsius	UO	UO:0000027	253	millimeter	UO	UO:0000016	Loblolly Pine, Beautyberry, Yaupon, Sweetgum, Oaks, Wax Myrtle	Cfa, Humid subtropical	OM2
TXB	Amplicon Metagenome Sequencing	454 GS FLX Titanium	TXB060F	ERX1298209	European Nucleotide Archive	PRJEB12501	http://www.ebi.ac.uk/ena/data/view/PRJEB12501	ITS	ITS2	Aquic Glossudalfs	19	degree Celsius	UO	UO:0000027	253	millimeter	UO	UO:0000016	Loblolly Pine, Beautyberry, Yaupon, Sweetgum, Oaks, Wax Myrtle	Cfa, Humid subtropical	OM2
TXB	Amplicon Metagenome Sequencing	454 GS FLX Titanium	TXB061F	ERX1298210	European Nucleotide Archive	PRJEB12501	http://www.ebi.ac.uk/ena/data/view/PRJEB12501	ITS	ITS2	Aquic Glossudalfs	19	degree Celsius	UO	UO:0000027	253	millimeter	UO	UO:0000016	Loblolly Pine, Beautyberry, Yaupon, Sweetgum, Oaks, Wax Myrtle	Cfa, Humid subtropical	OM2
TXB	Amplicon Metagenome Sequencing	454 GS FLX Titanium	TXB063F	ERX1298211	European Nucleotide Archive	PRJEB12501	http://www.ebi.ac.uk/ena/data/view/PRJEB12501	ITS	ITS2	Aquic Glossudalfs	19	degree Celsius	UO	UO:0000027	253	millimeter	UO	UO:0000016	Loblolly Pine, Beautyberry, Yaupon, Sweetgum, Oaks, Wax Myrtle	Cfa, Humid subtropical	OM2
TXB	Amplicon Metagenome Sequencing	454 GS FLX Titanium	TXB064F	ERX1298212	European Nucleotide Archive	PRJEB12501	http://www.ebi.ac.uk/ena/data/view/PRJEB12501	ITS	ITS2	Aquic Glossudalfs	19	degree Celsius	UO	UO:0000027	253	millimeter	UO	UO:0000016	Loblolly Pine, Beautyberry, Yaupon, Sweetgum, Oaks, Wax Myrtle	Cfa, Humid subtropical	OM2
TXB	Amplicon Metagenome Sequencing	454 GS FLX Titanium	TXB065F	ERX1298213	European Nucleotide Archive	PRJEB12501	http://www.ebi.ac.uk/ena/data/view/PRJEB12501	ITS	ITS2	Aquic Glossudalfs	19	degree Celsius	UO	UO:0000027	253	millimeter	UO	UO:0000016	Loblolly Pine, Beautyberry, Yaupon, Sweetgum, Oaks, Wax Myrtle	Cfa, Humid subtropical	OM2
TXB	Amplicon Metagenome Sequencing	454 GS FLX Titanium	TXB066F	ERX1298214	European Nucleotide Archive	PRJEB12501	http://www.ebi.ac.uk/ena/data/view/PRJEB12501	ITS	ITS2	Aquic Glossudalfs	19	degree Celsius	UO	UO:0000027	253	millimeter	UO	UO:0000016	Loblolly Pine, Beautyberry, Yaupon, Sweetgum, Oaks, Wax Myrtle	Cfa, Humid subtropical	OM2
TXB	Amplicon Metagenome Sequencing	454 GS FLX Titanium	TXB067F	ERX1298215	European Nucleotide Archive	PRJEB12501	http://www.ebi.ac.uk/ena/data/view/PRJEB12501	ITS	ITS2	Aquic Glossudalfs	19	degree Celsius	UO	UO:0000027	253	millimeter	UO	UO:0000016	Loblolly Pine, Beautyberry, Yaupon, Sweetgum, Oaks, Wax Myrtle	Cfa, Humid subtropical	OM3
TXB	Amplicon Metagenome Sequencing	454 GS FLX Titanium	TXB070F	ERX1298216	European Nucleotide Archive	PRJEB12501	http://www.ebi.ac.uk/ena/data/view/PRJEB12501	ITS	ITS2	Aquic Glossudalfs	19	degree Celsius	UO	UO:0000027	253	millimeter	UO	UO:0000016	Loblolly Pine, Beautyberry, Yaupon, Sweetgum, Oaks, Wax Myrtle	Cfa, Humid subtropical	OM3
TXB	Amplicon Metagenome Sequencing	454 GS FLX Titanium	TXB071F	ERX1298217	European Nucleotide Archive	PRJEB12501	http://www.ebi.ac.uk/ena/data/view/PRJEB12501	ITS	ITS2	Aquic Glossudalfs	19	degree Celsius	UO	UO:0000027	253	millimeter	UO	UO:0000016	Loblolly Pine, Beautyberry, Yaupon, Sweetgum, Oaks, Wax Myrtle	Cfa, Humid subtropical	OM3
TXB	Amplicon Metagenome Sequencing	454 GS FLX Titanium	TXB073F	ERX1298218	European Nucleotide Archive	PRJEB12501	http://www.ebi.ac.uk/ena/data/view/PRJEB12501	ITS	ITS2	Aquic Glossudalfs	19	degree Celsius	UO	UO:0000027	253	millimeter	UO	UO:0000016	Loblolly Pine, Beautyberry, Yaupon, Sweetgum, Oaks, Wax Myrtle	Cfa, Humid subtropical	OM3
TXB	Amplicon Metagenome Sequencing	454 GS FLX Titanium	TXB076F	ERX1298219	European Nucleotide Archive	PRJEB12501	http://www.ebi.ac.uk/ena/data/view/PRJEB12501	ITS	ITS2	Aquic Glossudalfs	19	degree Celsius	UO	UO:0000027	253	millimeter	UO	UO:0000016	Loblolly Pine, Beautyberry, Yaupon, Sweetgum, Oaks, Wax Myrtle	Cfa, Humid subtropical	OM3
TXB	Amplicon Metagenome Sequencing	454 GS FLX Titanium	TXB077F	ERX1298220	European Nucleotide Archive	PRJEB12501	http://www.ebi.ac.uk/ena/data/view/PRJEB12501	ITS	ITS2	Aquic Glossudalfs	19	degree Celsius	UO	UO:0000027	253	millimeter	UO	UO:0000016	Loblolly Pine, Beautyberry, Yaupon, Sweetgum, Oaks, Wax Myrtle	Cfa, Humid subtropical	OM3
TXB	Amplicon Metagenome Sequencing	454 GS FLX Titanium	TXB078F	ERX1298221	European Nucleotide Archive	PRJEB12501	http://www.ebi.ac.uk/ena/data/view/PRJEB12501	ITS	ITS2	Aquic Glossudalfs	19	degree Celsius	UO	UO:0000027	253	millimeter	UO	UO:0000016	Loblolly Pine, Beautyberry, Yaupon, Sweetgum, Oaks, Wax Myrtle	Cfa, Humid subtropical	OM3
TXB	Amplicon Metagenome Sequencing	454 GS FLX Titanium	TXB079F	ERX1298222	European Nucleotide Archive	PRJEB12501	http://www.ebi.ac.uk/ena/data/view/PRJEB12501	ITS	ITS2	Aquic Glossudalfs	19	degree Celsius	UO	UO:0000027	253	millimeter	UO	UO:0000016	Loblolly Pine, Beautyberry, Yaupon, Sweetgum, Oaks, Wax Myrtle	Cfa, Humid subtropical	REF
TXB	Amplicon Metagenome Sequencing	454 GS FLX Titanium	TXB080F	ERX1298223	European Nucleotide Archive	PRJEB12501	http://www.ebi.ac.uk/ena/data/view/PRJEB12501	ITS	ITS2	Aquic Glossudalfs	19	degree Celsius	UO	UO:0000027	253	millimeter	UO	UO:0000016	Loblolly Pine, Beautyberry, Yaupon, Sweetgum, Oaks, Wax Myrtle	Cfa, Humid subtropical	REF
TXB	Amplicon Metagenome Sequencing	454 GS FLX Titanium	TXB081F	ERX1298224	European Nucleotide Archive	PRJEB12501	http://www.ebi.ac.uk/ena/data/view/PRJEB12501	ITS	ITS2	Aquic Glossudalfs	19	degree Celsius	UO	UO:0000027	253	millimeter	UO	UO:0000016	Loblolly Pine, Beautyberry, Yaupon, Sweetgum, Oaks, Wax Myrtle	Cfa, Humid subtropical	REF
TXB	Amplicon Metagenome Sequencing	454 GS FLX Titanium	TXB082F	ERX1298225	European Nucleotide Archive	PRJEB12501	http://www.ebi.ac.uk/ena/data/view/PRJEB12501	ITS	ITS2	Aquic Glossudalfs	19	degree Celsius	UO	UO:0000027	253	millimeter	UO	UO:0000016	Loblolly Pine, Beautyberry, Yaupon, Sweetgum, Oaks, Wax Myrtle	Cfa, Humid subtropical	REF
TXB	Amplicon Metagenome Sequencing	454 GS FLX Titanium	TXB083F	ERX1298226	European Nucleotide Archive	PRJEB12501	http://www.ebi.ac.uk/ena/data/view/PRJEB12501	ITS	ITS2	Aquic Glossudalfs	19	degree Celsius	UO	UO:0000027	253	millimeter	UO	UO:0000016	Loblolly Pine, Beautyberry, Yaupon, Sweetgum, Oaks, Wax Myrtle	Cfa, Humid subtropical	REF
TXB	Amplicon Metagenome Sequencing	454 GS FLX Titanium	TXB084F	ERX1298227	European Nucleotide Archive	PRJEB12501	http://www.ebi.ac.uk/ena/data/view/PRJEB12501	ITS	ITS2	Aquic Glossudalfs	19	degree Celsius	UO	UO:0000027	253	millimeter	UO	UO:0000016	Loblolly Pine, Beautyberry, Yaupon, Sweetgum, Oaks, Wax Myrtle	Cfa, Humid subtropical	REF
TXB	Amplicon Metagenome Sequencing	454 GS FLX Titanium	TXB085F	ERX1298228	European Nucleotide Archive	PRJEB12501	http://www.ebi.ac.uk/ena/data/view/PRJEB12501	ITS	ITS2	Aquic Glossudalfs	19	degree Celsius	UO	UO:0000027	253	millimeter	UO	UO:0000016	Loblolly Pine, Beautyberry, Yaupon, Sweetgum, Oaks, Wax Myrtle	Cfa, Humid subtropical	OM1
TXB	Amplicon Metagenome Sequencing	454 GS FLX Titanium	TXB086F	ERX1298229	European Nucleotide Archive	PRJEB12501	http://www.ebi.ac.uk/ena/data/view/PRJEB12501	ITS	ITS2	Aquic Glossudalfs	19	degree Celsius	UO	UO:0000027	253	millimeter	UO	UO:0000016	Loblolly Pine, Beautyberry, Yaupon, Sweetgum, Oaks, Wax Myrtle	Cfa, Humid subtropical	OM1
TXB	Amplicon Metagenome Sequencing	454 GS FLX Titanium	TXB087F	ERX1298230	European Nucleotide Archive	PRJEB12501	http://www.ebi.ac.uk/ena/data/view/PRJEB12501	ITS	ITS2	Aquic Glossudalfs	19	degree Celsius	UO	UO:0000027	253	millimeter	UO	UO:0000016	Loblolly Pine, Beautyberry, Yaupon, Sweetgum, Oaks, Wax Myrtle	Cfa, Humid subtropical	OM1
TXB	Amplicon Metagenome Sequencing	454 GS FLX Titanium	TXB090F	ERX1298231	European Nucleotide Archive	PRJEB12501	http://www.ebi.ac.uk/ena/data/view/PRJEB12501	ITS	ITS2	Aquic Glossudalfs	19	degree Celsius	UO	UO:0000027	253	millimeter	UO	UO:0000016	Loblolly Pine, Beautyberry, Yaupon, Sweetgum, Oaks, Wax Myrtle	Cfa, Humid subtropical	OM1
TXB	Amplicon Metagenome Sequencing	454 GS FLX Titanium	TXB091F	ERX1298232	European Nucleotide Archive	PRJEB12501	http://www.ebi.ac.uk/ena/data/view/PRJEB12501	ITS	ITS2	Aquic Glossudalfs	19	degree Celsius	UO	UO:0000027	253	millimeter	UO	UO:0000016	Loblolly Pine, Beautyberry, Yaupon, Sweetgum, Oaks, Wax Myrtle	Cfa, Humid subtropical	OM1
TXB	Amplicon Metagenome Sequencing	454 GS FLX Titanium	TXB093F	ERX1298233	European Nucleotide Archive	PRJEB12501	http://www.ebi.ac.uk/ena/data/view/PRJEB12501	ITS	ITS2	Aquic Glossudalfs	19	degree Celsius	UO	UO:0000027	253	millimeter	UO	UO:0000016	Loblolly Pine, Beautyberry, Yaupon, Sweetgum, Oaks, Wax Myrtle	Cfa, Humid subtropical	OM1
TXB	Amplicon Metagenome Sequencing	454 GS FLX Titanium	TXB095F	ERX1298234	European Nucleotide Archive	PRJEB12501	http://www.ebi.ac.uk/ena/data/view/PRJEB12501	ITS	ITS2	Aquic Glossudalfs	19	degree Celsius	UO	UO:0000027	253	millimeter	UO	UO:0000016	Loblolly Pine, Beautyberry, Yaupon, Sweetgum, Oaks, Wax Myrtle	Cfa, Humid subtropical	OM1
TXB	Amplicon Metagenome Sequencing	454 GS FLX Titanium	TXB096F	ERX1298235	European Nucleotide Archive	PRJEB12501	http://www.ebi.ac.uk/ena/data/view/PRJEB12501	ITS	ITS2	Aquic Glossudalfs	19	degree Celsius	UO	UO:0000027	253	millimeter	UO	UO:0000016	Loblolly Pine, Beautyberry, Yaupon, Sweetgum, Oaks, Wax Myrtle	Cfa, Humid subtropical	OM1
TXC	Amplicon Metagenome Sequencing	454 GS FLX Titanium	TXC099F	ERX1298237	European Nucleotide Archive	PRJEB12501	http://www.ebi.ac.uk/ena/data/view/PRJEB12501	ITS	ITS2	Aquic Glossudalfs	19	degree Celsius	UO	UO:0000027	253	millimeter	UO	UO:0000016	Loblolly Pine, Beautyberry, Yaupon, Sweetgum, Oaks, Wax Myrtle	Cfa, Humid subtropical	OM2
TXC	Amplicon Metagenome Sequencing	454 GS FLX Titanium	TXC100F	ERX1298238	European Nucleotide Archive	PRJEB12501	http://www.ebi.ac.uk/ena/data/view/PRJEB12501	ITS	ITS2	Aquic Glossudalfs	19	degree Celsius	UO	UO:0000027	253	millimeter	UO	UO:0000016	Loblolly Pine, Beautyberry, Yaupon, Sweetgum, Oaks, Wax Myrtle	Cfa, Humid subtropical	OM2
TXC	Amplicon Metagenome Sequencing	454 GS FLX Titanium	TXC101F	ERX1298239	European Nucleotide Archive	PRJEB12501	http://www.ebi.ac.uk/ena/data/view/PRJEB12501	ITS	ITS2	Aquic Glossudalfs	19	degree Celsius	UO	UO:0000027	253	millimeter	UO	UO:0000016	Loblolly Pine, Beautyberry, Yaupon, Sweetgum, Oaks, Wax Myrtle	Cfa, Humid subtropical	OM2
TXC	Amplicon Metagenome Sequencing	454 GS FLX Titanium	TXC102F	ERX1298240	European Nucleotide Archive	PRJEB12501	http://www.ebi.ac.uk/ena/data/view/PRJEB12501	ITS	ITS2	Aquic Glossudalfs	19	degree Celsius	UO	UO:0000027	253	millimeter	UO	UO:0000016	Loblolly Pine, Beautyberry, Yaupon, Sweetgum, Oaks, Wax Myrtle	Cfa, Humid subtropical	OM2
TXC	Amplicon Metagenome Sequencing	454 GS FLX Titanium	TXC103F	ERX1298241	European Nucleotide Archive	PRJEB12501	http://www.ebi.ac.uk/ena/data/view/PRJEB12501	ITS	ITS2	Aquic Glossudalfs	19	degree Celsius	UO	UO:0000027	253	millimeter	UO	UO:0000016	Loblolly Pine, Beautyberry, Yaupon, Sweetgum, Oaks, Wax Myrtle	Cfa, Humid subtropical	OM2
TXC	Amplicon Metagenome Sequencing	454 GS FLX Titanium	TXC104F	ERX1298242	European Nucleotide Archive	PRJEB12501	http://www.ebi.ac.uk/ena/data/view/PRJEB12501	ITS	ITS2	Aquic Glossudalfs	19	degree Celsius	UO	UO:0000027	253	millimeter	UO	UO:0000016	Loblolly Pine, Beautyberry, Yaupon, Sweetgum, Oaks, Wax Myrtle	Cfa, Humid subtropical	OM2
TXC	Amplicon Metagenome Sequencing	454 GS FLX Titanium	TXC105F	ERX1298243	European Nucleotide Archive	PRJEB12501	http://www.ebi.ac.uk/ena/data/view/PRJEB12501	ITS	ITS2	Aquic Glossudalfs	19	degree Celsius	UO	UO:0000027	253	millimeter	UO	UO:0000016	Loblolly Pine, Beautyberry, Yaupon, Sweetgum, Oaks, Wax Myrtle	Cfa, Humid subtropical	OM2
TXC	Amplicon Metagenome Sequencing	454 GS FLX Titanium	TXC106F	ERX1298244	European Nucleotide Archive	PRJEB12501	http://www.ebi.ac.uk/ena/data/view/PRJEB12501	ITS	ITS2	Aquic Glossudalfs	19	degree Celsius	UO	UO:0000027	253	millimeter	UO	UO:0000016	Loblolly Pine, Beautyberry, Yaupon, Sweetgum, Oaks, Wax Myrtle	Cfa, Humid subtropical	OM2
TXC	Amplicon Metagenome Sequencing	454 GS FLX Titanium	TXC107F	ERX1298245	European Nucleotide Archive	PRJEB12501	http://www.ebi.ac.uk/ena/data/view/PRJEB12501	ITS	ITS2	Aquic Glossudalfs	19	degree Celsius	UO	UO:0000027	253	millimeter	UO	UO:0000016	Loblolly Pine, Beautyberry, Yaupon, Sweetgum, Oaks, Wax Myrtle	Cfa, Humid subtropical	OM2
TXC	Amplicon Metagenome Sequencing	454 GS FLX Titanium	TXC109F	ERX1298246	European Nucleotide Archive	PRJEB12501	http://www.ebi.ac.uk/ena/data/view/PRJEB12501	ITS	ITS2	Aquic Glossudalfs	19	degree Celsius	UO	UO:0000027	253	millimeter	UO	UO:0000016	Loblolly Pine, Beautyberry, Yaupon, Sweetgum, Oaks, Wax Myrtle	Cfa, Humid subtropical	OM1
TXC	Amplicon Metagenome Sequencing	454 GS FLX Titanium	TXC110F	ERX1298247	European Nucleotide Archive	PRJEB12501	http://www.ebi.ac.uk/ena/data/view/PRJEB12501	ITS	ITS2	Aquic Glossudalfs	19	degree Celsius	UO	UO:0000027	253	millimeter	UO	UO:0000016	Loblolly Pine, Beautyberry, Yaupon, Sweetgum, Oaks, Wax Myrtle	Cfa, Humid subtropical	OM1
TXC	Amplicon Metagenome Sequencing	454 GS FLX Titanium	TXC111F	ERX1298248	European Nucleotide Archive	PRJEB12501	http://www.ebi.ac.uk/ena/data/view/PRJEB12501	ITS	ITS2	Aquic Glossudalfs	19	degree Celsius	UO	UO:0000027	253	millimeter	UO	UO:0000016	Loblolly Pine, Beautyberry, Yaupon, Sweetgum, Oaks, Wax Myrtle	Cfa, Humid subtropical	OM1
TXC	Amplicon Metagenome Sequencing	454 GS FLX Titanium	TXC112F	ERX1298249	European Nucleotide Archive	PRJEB12501	http://www.ebi.ac.uk/ena/data/view/PRJEB12501	ITS	ITS2	Aquic Glossudalfs	19	degree Celsius	UO	UO:0000027	253	millimeter	UO	UO:0000016	Loblolly Pine, Beautyberry, Yaupon, Sweetgum, Oaks, Wax Myrtle	Cfa, Humid subtropical	OM1
TXC	Amplicon Metagenome Sequencing	454 GS FLX Titanium	TXC113F	ERX1298250	European Nucleotide Archive	PRJEB12501	http://www.ebi.ac.uk/ena/data/view/PRJEB12501	ITS	ITS2	Aquic Glossudalfs	19	degree Celsius	UO	UO:0000027	253	millimeter	UO	UO:0000016	Loblolly Pine, Beautyberry, Yaupon, Sweetgum, Oaks, Wax Myrtle	Cfa, Humid subtropical	OM1
TXC	Amplicon Metagenome Sequencing	454 GS FLX Titanium	TXC114F	ERX1298251	European Nucleotide Archive	PRJEB12501	http://www.ebi.ac.uk/ena/data/view/PRJEB12501	ITS	ITS2	Aquic Glossudalfs	19	degree Celsius	UO	UO:0000027	253	millimeter	UO	UO:0000016	Loblolly Pine, Beautyberry, Yaupon, Sweetgum, Oaks, Wax Myrtle	Cfa, Humid subtropical	OM1
TXC	Amplicon Metagenome Sequencing	454 GS FLX Titanium	TXC115F	ERX1298252	European Nucleotide Archive	PRJEB12501	http://www.ebi.ac.uk/ena/data/view/PRJEB12501	ITS	ITS2	Aquic Glossudalfs	19	degree Celsius	UO	UO:0000027	253	millimeter	UO	UO:0000016	Loblolly Pine, Beautyberry, Yaupon, Sweetgum, Oaks, Wax Myrtle	Cfa, Humid subtropical	OM1
TXC	Amplicon Metagenome Sequencing	454 GS FLX Titanium	TXC116F	ERX1298253	European Nucleotide Archive	PRJEB12501	http://www.ebi.ac.uk/ena/data/view/PRJEB12501	ITS	ITS2	Aquic Glossudalfs	19	degree Celsius	UO	UO:0000027	253	millimeter	UO	UO:0000016	Loblolly Pine, Beautyberry, Yaupon, Sweetgum, Oaks, Wax Myrtle	Cfa, Humid subtropical	OM1
TXC	Amplicon Metagenome Sequencing	454 GS FLX Titanium	TXC117F	ERX1298254	European Nucleotide Archive	PRJEB12501	http://www.ebi.ac.uk/ena/data/view/PRJEB12501	ITS	ITS2	Aquic Glossudalfs	19	degree Celsius	UO	UO:0000027	253	millimeter	UO	UO:0000016	Loblolly Pine, Beautyberry, Yaupon, Sweetgum, Oaks, Wax Myrtle	Cfa, Humid subtropical	OM1
TXC	Amplicon Metagenome Sequencing	454 GS FLX Titanium	TXC118F	ERX1298255	European Nucleotide Archive	PRJEB12501	http://www.ebi.ac.uk/ena/data/view/PRJEB12501	ITS	ITS2	Aquic Glossudalfs	19	degree Celsius	UO	UO:0000027	253	millimeter	UO	UO:0000016	Loblolly Pine, Beautyberry, Yaupon, Sweetgum, Oaks, Wax Myrtle	Cfa, Humid subtropical	OM1
TXC	Amplicon Metagenome Sequencing	454 GS FLX Titanium	TXC119F	ERX1298256	European Nucleotide Archive	PRJEB12501	http://www.ebi.ac.uk/ena/data/view/PRJEB12501	ITS	ITS2	Aquic Glossudalfs	19	degree Celsius	UO	UO:0000027	253	millimeter	UO	UO:0000016	Loblolly Pine, Beautyberry, Yaupon, Sweetgum, Oaks, Wax Myrtle	Cfa, Humid subtropical	OM1
TXC	Amplicon Metagenome Sequencing	454 GS FLX Titanium	TXC120F	ERX1298257	European Nucleotide Archive	PRJEB12501	http://www.ebi.ac.uk/ena/data/view/PRJEB12501	ITS	ITS2	Aquic Glossudalfs	19	degree Celsius	UO	UO:0000027	253	millimeter	UO	UO:0000016	Loblolly Pine, Beautyberry, Yaupon, Sweetgum, Oaks, Wax Myrtle	Cfa, Humid subtropical	OM1
TXC	Amplicon Metagenome Sequencing	454 GS FLX Titanium	TXC122F	ERX1298258	European Nucleotide Archive	PRJEB12501	http://www.ebi.ac.uk/ena/data/view/PRJEB12501	ITS	ITS2	Aquic Glossudalfs	19	degree Celsius	UO	UO:0000027	253	millimeter	UO	UO:0000016	Loblolly Pine, Beautyberry, Yaupon, Sweetgum, Oaks, Wax Myrtle	Cfa, Humid subtropical	OM2
TXC	Amplicon Metagenome Sequencing	454 GS FLX Titanium	TXC124F	ERX1298259	European Nucleotide Archive	PRJEB12501	http://www.ebi.ac.uk/ena/data/view/PRJEB12501	ITS	ITS2	Aquic Glossudalfs	19	degree Celsius	UO	UO:0000027	253	millimeter	UO	UO:0000016	Loblolly Pine, Beautyberry, Yaupon, Sweetgum, Oaks, Wax Myrtle	Cfa, Humid subtropical	OM2
TXC	Amplicon Metagenome Sequencing	454 GS FLX Titanium	TXC125F	ERX1298260	European Nucleotide Archive	PRJEB12501	http://www.ebi.ac.uk/ena/data/view/PRJEB12501	ITS	ITS2	Aquic Glossudalfs	19	degree Celsius	UO	UO:0000027	253	millimeter	UO	UO:0000016	Loblolly Pine, Beautyberry, Yaupon, Sweetgum, Oaks, Wax Myrtle	Cfa, Humid subtropical	OM2
TXC	Amplicon Metagenome Sequencing	454 GS FLX Titanium	TXC126F	ERX1298261	European Nucleotide Archive	PRJEB12501	http://www.ebi.ac.uk/ena/data/view/PRJEB12501	ITS	ITS2	Aquic Glossudalfs	19	degree Celsius	UO	UO:0000027	253	millimeter	UO	UO:0000016	Loblolly Pine, Beautyberry, Yaupon, Sweetgum, Oaks, Wax Myrtle	Cfa, Humid subtropical	OM2
TXC	Amplicon Metagenome Sequencing	454 GS FLX Titanium	TXC127F	ERX1298262	European Nucleotide Archive	PRJEB12501	http://www.ebi.ac.uk/ena/data/view/PRJEB12501	ITS	ITS2	Aquic Glossudalfs	19	degree Celsius	UO	UO:0000027	253	millimeter	UO	UO:0000016	Loblolly Pine, Beautyberry, Yaupon, Sweetgum, Oaks, Wax Myrtle	Cfa, Humid subtropical	OM2
TXC	Amplicon Metagenome Sequencing	454 GS FLX Titanium	TXC128F	ERX1298263	European Nucleotide Archive	PRJEB12501	http://www.ebi.ac.uk/ena/data/view/PRJEB12501	ITS	ITS2	Aquic Glossudalfs	19	degree Celsius	UO	UO:0000027	253	millimeter	UO	UO:0000016	Loblolly Pine, Beautyberry, Yaupon, Sweetgum, Oaks, Wax Myrtle	Cfa, Humid subtropical	OM2
TXC	Amplicon Metagenome Sequencing	454 GS FLX Titanium	TXC129F	ERX1298264	European Nucleotide Archive	PRJEB12501	http://www.ebi.ac.uk/ena/data/view/PRJEB12501	ITS	ITS2	Aquic Glossudalfs	19	degree Celsius	UO	UO:0000027	253	millimeter	UO	UO:0000016	Loblolly Pine, Beautyberry, Yaupon, Sweetgum, Oaks, Wax Myrtle	Cfa, Humid subtropical	OM2
TXC	Amplicon Metagenome Sequencing	454 GS FLX Titanium	TXC130F	ERX1298265	European Nucleotide Archive	PRJEB12501	http://www.ebi.ac.uk/ena/data/view/PRJEB12501	ITS	ITS2	Aquic Glossudalfs	19	degree Celsius	UO	UO:0000027	253	millimeter	UO	UO:0000016	Loblolly Pine, Beautyberry, Yaupon, Sweetgum, Oaks, Wax Myrtle	Cfa, Humid subtropical	OM2
TXC	Amplicon Metagenome Sequencing	454 GS FLX Titanium	TXC132F	ERX1298266	European Nucleotide Archive	PRJEB12501	http://www.ebi.ac.uk/ena/data/view/PRJEB12501	ITS	ITS2	Aquic Glossudalfs	19	degree Celsius	UO	UO:0000027	253	millimeter	UO	UO:0000016	Loblolly Pine, Beautyberry, Yaupon, Sweetgum, Oaks, Wax Myrtle	Cfa, Humid subtropical	OM2
TXC	Amplicon Metagenome Sequencing	454 GS FLX Titanium	TXC133F	ERX1298267	European Nucleotide Archive	PRJEB12501	http://www.ebi.ac.uk/ena/data/view/PRJEB12501	ITS	ITS2	Aquic Glossudalfs	19	degree Celsius	UO	UO:0000027	253	millimeter	UO	UO:0000016	Loblolly Pine, Beautyberry, Yaupon, Sweetgum, Oaks, Wax Myrtle	Cfa, Humid subtropical	OM3
TXC	Amplicon Metagenome Sequencing	454 GS FLX Titanium	TXC135F	ERX1298268	European Nucleotide Archive	PRJEB12501	http://www.ebi.ac.uk/ena/data/view/PRJEB12501	ITS	ITS2	Aquic Glossudalfs	19	degree Celsius	UO	UO:0000027	253	millimeter	UO	UO:0000016	Loblolly Pine, Beautyberry, Yaupon, Sweetgum, Oaks, Wax Myrtle	Cfa, Humid subtropical	OM3
TXC	Amplicon Metagenome Sequencing	454 GS FLX Titanium	TXC137F	ERX1298269	European Nucleotide Archive	PRJEB12501	http://www.ebi.ac.uk/ena/data/view/PRJEB12501	ITS	ITS2	Aquic Glossudalfs	19	degree Celsius	UO	UO:0000027	253	millimeter	UO	UO:0000016	Loblolly Pine, Beautyberry, Yaupon, Sweetgum, Oaks, Wax Myrtle	Cfa, Humid subtropical	OM3
TXC	Amplicon Metagenome Sequencing	454 GS FLX Titanium	TXC138F	ERX1298270	European Nucleotide Archive	PRJEB12501	http://www.ebi.ac.uk/ena/data/view/PRJEB12501	ITS	ITS2	Aquic Glossudalfs	19	degree Celsius	UO	UO:0000027	253	millimeter	UO	UO:0000016	Loblolly Pine, Beautyberry, Yaupon, Sweetgum, Oaks, Wax Myrtle	Cfa, Humid subtropical	OM3
TXC	Amplicon Metagenome Sequencing	454 GS FLX Titanium	TXC139F	ERX1298271	European Nucleotide Archive	PRJEB12501	http://www.ebi.ac.uk/ena/data/view/PRJEB12501	ITS	ITS2	Aquic Glossudalfs	19	degree Celsius	UO	UO:0000027	253	millimeter	UO	UO:0000016	Loblolly Pine, Beautyberry, Yaupon, Sweetgum, Oaks, Wax Myrtle	Cfa, Humid subtropical	OM3
TXC	Amplicon Metagenome Sequencing	454 GS FLX Titanium	TXC140F	ERX1298272	European Nucleotide Archive	PRJEB12501	http://www.ebi.ac.uk/ena/data/view/PRJEB12501	ITS	ITS2	Aquic Glossudalfs	19	degree Celsius	UO	UO:0000027	253	millimeter	UO	UO:0000016	Loblolly Pine, Beautyberry, Yaupon, Sweetgum, Oaks, Wax Myrtle	Cfa, Humid subtropical	OM3
TXC	Amplicon Metagenome Sequencing	454 GS FLX Titanium	TXC142F	ERX1298273	European Nucleotide Archive	PRJEB12501	http://www.ebi.ac.uk/ena/data/view/PRJEB12501	ITS	ITS2	Aquic Glossudalfs	19	degree Celsius	UO	UO:0000027	253	millimeter	UO	UO:0000016	Loblolly Pine, Beautyberry, Yaupon, Sweetgum, Oaks, Wax Myrtle	Cfa, Humid subtropical	OM3
TXC	Amplicon Metagenome Sequencing	454 GS FLX Titanium	TXC143F	ERX1298274	European Nucleotide Archive	PRJEB12501	http://www.ebi.ac.uk/ena/data/view/PRJEB12501	ITS	ITS2	Aquic Glossudalfs	19	degree Celsius	UO	UO:0000027	253	millimeter	UO	UO:0000016	Loblolly Pine, Beautyberry, Yaupon, Sweetgum, Oaks, Wax Myrtle	Cfa, Humid subtropical	OM3
TXC	Amplicon Metagenome Sequencing	454 GS FLX Titanium	TXC144F	ERX1298275	European Nucleotide Archive	PRJEB12501	http://www.ebi.ac.uk/ena/data/view/PRJEB12501	ITS	ITS2	Aquic Glossudalfs	19	degree Celsius	UO	UO:0000027	253	millimeter	UO	UO:0000016	Loblolly Pine, Beautyberry, Yaupon, Sweetgum, Oaks, Wax Myrtle	Cfa, Humid subtropical	OM3
TXC	Amplicon Metagenome Sequencing	454 GS FLX Titanium	TXC146F	ERX1298276	European Nucleotide Archive	PRJEB12501	http://www.ebi.ac.uk/ena/data/view/PRJEB12501	ITS	ITS2	Aquic Glossudalfs	19	degree Celsius	UO	UO:0000027	253	millimeter	UO	UO:0000016	Loblolly Pine, Beautyberry, Yaupon, Sweetgum, Oaks, Wax Myrtle	Cfa, Humid subtropical	REF
TXC	Amplicon Metagenome Sequencing	454 GS FLX Titanium	TXC148F	ERX1298277	European Nucleotide Archive	PRJEB12501	http://www.ebi.ac.uk/ena/data/view/PRJEB12501	ITS	ITS2	Aquic Glossudalfs	19	degree Celsius	UO	UO:0000027	253	millimeter	UO	UO:0000016	Loblolly Pine, Beautyberry, Yaupon, Sweetgum, Oaks, Wax Myrtle	Cfa, Humid subtropical	REF
TXC	Amplicon Metagenome Sequencing	454 GS FLX Titanium	TXC149F	ERX1298278	European Nucleotide Archive	PRJEB12501	http://www.ebi.ac.uk/ena/data/view/PRJEB12501	ITS	ITS2	Aquic Glossudalfs	19	degree Celsius	UO	UO:0000027	253	millimeter	UO	UO:0000016	Loblolly Pine, Beautyberry, Yaupon, Sweetgum, Oaks, Wax Myrtle	Cfa, Humid subtropical	REF
BP	Amplicon Metagenome Sequencing	454 GS FLX Titanium	BP241F	ERX1298279	European Nucleotide Archive	PRJEB12501	http://www.ebi.ac.uk/ena/data/view/PRJEB12501	ITS	ITS2	Brunisolic Gray Luvisol	2.5	degree Celsius	UO	UO:0000027	300	millimeter	UO	UO:0000016	Douglas fir, Lodgepole pine	Dfb, Humid Continental warm summer	OM2
BP	Amplicon Metagenome Sequencing	454 GS FLX Titanium	BP242F	ERX1298280	European Nucleotide Archive	PRJEB12501	http://www.ebi.ac.uk/ena/data/view/PRJEB12501	ITS	ITS2	Brunisolic Gray Luvisol	2.5	degree Celsius	UO	UO:0000027	300	millimeter	UO	UO:0000016	Douglas fir, Lodgepole pine	Dfb, Humid Continental warm summer	OM2
BP	Amplicon Metagenome Sequencing	454 GS FLX Titanium	BP243F	ERX1298281	European Nucleotide Archive	PRJEB12501	http://www.ebi.ac.uk/ena/data/view/PRJEB12501	ITS	ITS2	Brunisolic Gray Luvisol	2.5	degree Celsius	UO	UO:0000027	300	millimeter	UO	UO:0000016	Douglas fir, Lodgepole pine	Dfb, Humid Continental warm summer	OM2
BP	Amplicon Metagenome Sequencing	454 GS FLX Titanium	BP244F	ERX1298282	European Nucleotide Archive	PRJEB12501	http://www.ebi.ac.uk/ena/data/view/PRJEB12501	ITS	ITS2	Brunisolic Gray Luvisol	2.5	degree Celsius	UO	UO:0000027	300	millimeter	UO	UO:0000016	Douglas fir, Lodgepole pine	Dfb, Humid Continental warm summer	OM2
BP	Amplicon Metagenome Sequencing	454 GS FLX Titanium	BP245F	ERX1298283	European Nucleotide Archive	PRJEB12501	http://www.ebi.ac.uk/ena/data/view/PRJEB12501	ITS	ITS2	Brunisolic Gray Luvisol	2.5	degree Celsius	UO	UO:0000027	300	millimeter	UO	UO:0000016	Douglas fir, Lodgepole pine	Dfb, Humid Continental warm summer	OM2
BP	Amplicon Metagenome Sequencing	454 GS FLX Titanium	BP246F	ERX1298284	European Nucleotide Archive	PRJEB12501	http://www.ebi.ac.uk/ena/data/view/PRJEB12501	ITS	ITS2	Brunisolic Gray Luvisol	2.5	degree Celsius	UO	UO:0000027	300	millimeter	UO	UO:0000016	Douglas fir, Lodgepole pine	Dfb, Humid Continental warm summer	OM2
BP	Amplicon Metagenome Sequencing	454 GS FLX Titanium	BP250F	ERX1298285	European Nucleotide Archive	PRJEB12501	http://www.ebi.ac.uk/ena/data/view/PRJEB12501	ITS	ITS2	Brunisolic Gray Luvisol	2.5	degree Celsius	UO	UO:0000027	300	millimeter	UO	UO:0000016	Douglas fir, Lodgepole pine	Dfb, Humid Continental warm summer	OM3
BP	Amplicon Metagenome Sequencing	454 GS FLX Titanium	BP251F	ERX1298286	European Nucleotide Archive	PRJEB12501	http://www.ebi.ac.uk/ena/data/view/PRJEB12501	ITS	ITS2	Brunisolic Gray Luvisol	2.5	degree Celsius	UO	UO:0000027	300	millimeter	UO	UO:0000016	Douglas fir, Lodgepole pine	Dfb, Humid Continental warm summer	OM3
BP	Amplicon Metagenome Sequencing	454 GS FLX Titanium	BP252F	ERX1298287	European Nucleotide Archive	PRJEB12501	http://www.ebi.ac.uk/ena/data/view/PRJEB12501	ITS	ITS2	Brunisolic Gray Luvisol	2.5	degree Celsius	UO	UO:0000027	300	millimeter	UO	UO:0000016	Douglas fir, Lodgepole pine	Dfb, Humid Continental warm summer	OM3
BP	Amplicon Metagenome Sequencing	454 GS FLX Titanium	BP256F	ERX1298288	European Nucleotide Archive	PRJEB12501	http://www.ebi.ac.uk/ena/data/view/PRJEB12501	ITS	ITS2	Brunisolic Gray Luvisol	2.5	degree Celsius	UO	UO:0000027	300	millimeter	UO	UO:0000016	Douglas fir, Lodgepole pine	Dfb, Humid Continental warm summer	OM3
BP	Amplicon Metagenome Sequencing	454 GS FLX Titanium	BP257F	ERX1298289	European Nucleotide Archive	PRJEB12501	http://www.ebi.ac.uk/ena/data/view/PRJEB12501	ITS	ITS2	Brunisolic Gray Luvisol	2.5	degree Celsius	UO	UO:0000027	300	millimeter	UO	UO:0000016	Douglas fir, Lodgepole pine	Dfb, Humid Continental warm summer	OM3
BP	Amplicon Metagenome Sequencing	454 GS FLX Titanium	BP258F	ERX1298290	European Nucleotide Archive	PRJEB12501	http://www.ebi.ac.uk/ena/data/view/PRJEB12501	ITS	ITS2	Brunisolic Gray Luvisol	2.5	degree Celsius	UO	UO:0000027	300	millimeter	UO	UO:0000016	Douglas fir, Lodgepole pine	Dfb, Humid Continental warm summer	OM3
BP	Amplicon Metagenome Sequencing	454 GS FLX Titanium	BP259F	ERX1298291	European Nucleotide Archive	PRJEB12501	http://www.ebi.ac.uk/ena/data/view/PRJEB12501	ITS	ITS2	Brunisolic Gray Luvisol	2.5	degree Celsius	UO	UO:0000027	300	millimeter	UO	UO:0000016	Douglas fir, Lodgepole pine	Dfb, Humid Continental warm summer	OM1
BP	Amplicon Metagenome Sequencing	454 GS FLX Titanium	BP260F	ERX1298292	European Nucleotide Archive	PRJEB12501	http://www.ebi.ac.uk/ena/data/view/PRJEB12501	ITS	ITS2	Brunisolic Gray Luvisol	2.5	degree Celsius	UO	UO:0000027	300	millimeter	UO	UO:0000016	Douglas fir, Lodgepole pine	Dfb, Humid Continental warm summer	OM1
BP	Amplicon Metagenome Sequencing	454 GS FLX Titanium	BP261F	ERX1298293	European Nucleotide Archive	PRJEB12501	http://www.ebi.ac.uk/ena/data/view/PRJEB12501	ITS	ITS2	Brunisolic Gray Luvisol	2.5	degree Celsius	UO	UO:0000027	300	millimeter	UO	UO:0000016	Douglas fir, Lodgepole pine	Dfb, Humid Continental warm summer	OM1
BP	Amplicon Metagenome Sequencing	454 GS FLX Titanium	BP262F	ERX1298294	European Nucleotide Archive	PRJEB12501	http://www.ebi.ac.uk/ena/data/view/PRJEB12501	ITS	ITS2	Brunisolic Gray Luvisol	2.5	degree Celsius	UO	UO:0000027	300	millimeter	UO	UO:0000016	Douglas fir, Lodgepole pine	Dfb, Humid Continental warm summer	OM1
BP	Amplicon Metagenome Sequencing	454 GS FLX Titanium	BP263F	ERX1298295	European Nucleotide Archive	PRJEB12501	http://www.ebi.ac.uk/ena/data/view/PRJEB12501	ITS	ITS2	Brunisolic Gray Luvisol	2.5	degree Celsius	UO	UO:0000027	300	millimeter	UO	UO:0000016	Douglas fir, Lodgepole pine	Dfb, Humid Continental warm summer	OM1
BP	Amplicon Metagenome Sequencing	454 GS FLX Titanium	BP264F	ERX1298296	European Nucleotide Archive	PRJEB12501	http://www.ebi.ac.uk/ena/data/view/PRJEB12501	ITS	ITS2	Brunisolic Gray Luvisol	2.5	degree Celsius	UO	UO:0000027	300	millimeter	UO	UO:0000016	Douglas fir, Lodgepole pine	Dfb, Humid Continental warm summer	OM1
BP	Amplicon Metagenome Sequencing	454 GS FLX Titanium	BP265F	ERX1298297	European Nucleotide Archive	PRJEB12501	http://www.ebi.ac.uk/ena/data/view/PRJEB12501	ITS	ITS2	Brunisolic Gray Luvisol	2.5	degree Celsius	UO	UO:0000027	300	millimeter	UO	UO:0000016	Douglas fir, Lodgepole pine	Dfb, Humid Continental warm summer	OM2
BP	Amplicon Metagenome Sequencing	454 GS FLX Titanium	BP266F	ERX1298298	European Nucleotide Archive	PRJEB12501	http://www.ebi.ac.uk/ena/data/view/PRJEB12501	ITS	ITS2	Brunisolic Gray Luvisol	2.5	degree Celsius	UO	UO:0000027	300	millimeter	UO	UO:0000016	Douglas fir, Lodgepole pine	Dfb, Humid Continental warm summer	OM2
BP	Amplicon Metagenome Sequencing	454 GS FLX Titanium	BP267F	ERX1298299	European Nucleotide Archive	PRJEB12501	http://www.ebi.ac.uk/ena/data/view/PRJEB12501	ITS	ITS2	Brunisolic Gray Luvisol	2.5	degree Celsius	UO	UO:0000027	300	millimeter	UO	UO:0000016	Douglas fir, Lodgepole pine	Dfb, Humid Continental warm summer	OM2
BP	Amplicon Metagenome Sequencing	454 GS FLX Titanium	BP268F	ERX1298300	European Nucleotide Archive	PRJEB12501	http://www.ebi.ac.uk/ena/data/view/PRJEB12501	ITS	ITS2	Brunisolic Gray Luvisol	2.5	degree Celsius	UO	UO:0000027	300	millimeter	UO	UO:0000016	Douglas fir, Lodgepole pine	Dfb, Humid Continental warm summer	OM2
BP	Amplicon Metagenome Sequencing	454 GS FLX Titanium	BP269F	ERX1298301	European Nucleotide Archive	PRJEB12501	http://www.ebi.ac.uk/ena/data/view/PRJEB12501	ITS	ITS2	Brunisolic Gray Luvisol	2.5	degree Celsius	UO	UO:0000027	300	millimeter	UO	UO:0000016	Douglas fir, Lodgepole pine	Dfb, Humid Continental warm summer	OM2
BP	Amplicon Metagenome Sequencing	454 GS FLX Titanium	BP270F	ERX1298302	European Nucleotide Archive	PRJEB12501	http://www.ebi.ac.uk/ena/data/view/PRJEB12501	ITS	ITS2	Brunisolic Gray Luvisol	2.5	degree Celsius	UO	UO:0000027	300	millimeter	UO	UO:0000016	Douglas fir, Lodgepole pine	Dfb, Humid Continental warm summer	OM2
BP	Amplicon Metagenome Sequencing	454 GS FLX Titanium	BP271F	ERX1298303	European Nucleotide Archive	PRJEB12501	http://www.ebi.ac.uk/ena/data/view/PRJEB12501	ITS	ITS2	Brunisolic Gray Luvisol	2.5	degree Celsius	UO	UO:0000027	300	millimeter	UO	UO:0000016	Douglas fir, Lodgepole pine	Dfb, Humid Continental warm summer	OM2
BP	Amplicon Metagenome Sequencing	454 GS FLX Titanium	BP272F	ERX1298304	European Nucleotide Archive	PRJEB12501	http://www.ebi.ac.uk/ena/data/view/PRJEB12501	ITS	ITS2	Brunisolic Gray Luvisol	2.5	degree Celsius	UO	UO:0000027	300	millimeter	UO	UO:0000016	Douglas fir, Lodgepole pine	Dfb, Humid Continental warm summer	OM2
BP	Amplicon Metagenome Sequencing	454 GS FLX Titanium	BP273F	ERX1298305	European Nucleotide Archive	PRJEB12501	http://www.ebi.ac.uk/ena/data/view/PRJEB12501	ITS	ITS2	Brunisolic Gray Luvisol	2.5	degree Celsius	UO	UO:0000027	300	millimeter	UO	UO:0000016	Douglas fir, Lodgepole pine	Dfb, Humid Continental warm summer	OM2
BP	Amplicon Metagenome Sequencing	454 GS FLX Titanium	BP274F	ERX1298306	European Nucleotide Archive	PRJEB12501	http://www.ebi.ac.uk/ena/data/view/PRJEB12501	ITS	ITS2	Brunisolic Gray Luvisol	2.5	degree Celsius	UO	UO:0000027	300	millimeter	UO	UO:0000016	Douglas fir, Lodgepole pine	Dfb, Humid Continental warm summer	OM2
BP	Amplicon Metagenome Sequencing	454 GS FLX Titanium	BP275F	ERX1298307	European Nucleotide Archive	PRJEB12501	http://www.ebi.ac.uk/ena/data/view/PRJEB12501	ITS	ITS2	Brunisolic Gray Luvisol	2.5	degree Celsius	UO	UO:0000027	300	millimeter	UO	UO:0000016	Douglas fir, Lodgepole pine	Dfb, Humid Continental warm summer	OM2
BP	Amplicon Metagenome Sequencing	454 GS FLX Titanium	BP276F	ERX1298308	European Nucleotide Archive	PRJEB12501	http://www.ebi.ac.uk/ena/data/view/PRJEB12501	ITS	ITS2	Brunisolic Gray Luvisol	2.5	degree Celsius	UO	UO:0000027	300	millimeter	UO	UO:0000016	Douglas fir, Lodgepole pine	Dfb, Humid Continental warm summer	OM2
BP	Amplicon Metagenome Sequencing	454 GS FLX Titanium	BP277F	ERX1298309	European Nucleotide Archive	PRJEB12501	http://www.ebi.ac.uk/ena/data/view/PRJEB12501	ITS	ITS2	Brunisolic Gray Luvisol	2.5	degree Celsius	UO	UO:0000027	300	millimeter	UO	UO:0000016	Douglas fir, Lodgepole pine	Dfb, Humid Continental warm summer	OM1
BP	Amplicon Metagenome Sequencing	454 GS FLX Titanium	BP278F	ERX1298310	European Nucleotide Archive	PRJEB12501	http://www.ebi.ac.uk/ena/data/view/PRJEB12501	ITS	ITS2	Brunisolic Gray Luvisol	2.5	degree Celsius	UO	UO:0000027	300	millimeter	UO	UO:0000016	Douglas fir, Lodgepole pine	Dfb, Humid Continental warm summer	OM1
BP	Amplicon Metagenome Sequencing	454 GS FLX Titanium	BP279F	ERX1298311	European Nucleotide Archive	PRJEB12501	http://www.ebi.ac.uk/ena/data/view/PRJEB12501	ITS	ITS2	Brunisolic Gray Luvisol	2.5	degree Celsius	UO	UO:0000027	300	millimeter	UO	UO:0000016	Douglas fir, Lodgepole pine	Dfb, Humid Continental warm summer	OM1
BP	Amplicon Metagenome Sequencing	454 GS FLX Titanium	BP280F	ERX1298312	European Nucleotide Archive	PRJEB12501	http://www.ebi.ac.uk/ena/data/view/PRJEB12501	ITS	ITS2	Brunisolic Gray Luvisol	2.5	degree Celsius	UO	UO:0000027	300	millimeter	UO	UO:0000016	Douglas fir, Lodgepole pine	Dfb, Humid Continental warm summer	OM1
BP	Amplicon Metagenome Sequencing	454 GS FLX Titanium	BP281F	ERX1298313	European Nucleotide Archive	PRJEB12501	http://www.ebi.ac.uk/ena/data/view/PRJEB12501	ITS	ITS2	Brunisolic Gray Luvisol	2.5	degree Celsius	UO	UO:0000027	300	millimeter	UO	UO:0000016	Douglas fir, Lodgepole pine	Dfb, Humid Continental warm summer	OM1
BP	Amplicon Metagenome Sequencing	454 GS FLX Titanium	BP282F	ERX1298314	European Nucleotide Archive	PRJEB12501	http://www.ebi.ac.uk/ena/data/view/PRJEB12501	ITS	ITS2	Brunisolic Gray Luvisol	2.5	degree Celsius	UO	UO:0000027	300	millimeter	UO	UO:0000016	Douglas fir, Lodgepole pine	Dfb, Humid Continental warm summer	OM1
BP	Amplicon Metagenome Sequencing	454 GS FLX Titanium	BP286F	ERX1298315	European Nucleotide Archive	PRJEB12501	http://www.ebi.ac.uk/ena/data/view/PRJEB12501	ITS	ITS2	Brunisolic Gray Luvisol	2.5	degree Celsius	UO	UO:0000027	300	millimeter	UO	UO:0000016	Douglas fir, Lodgepole pine	Dfb, Humid Continental warm summer	OM3
BP	Amplicon Metagenome Sequencing	454 GS FLX Titanium	BP287F	ERX1298316	European Nucleotide Archive	PRJEB12501	http://www.ebi.ac.uk/ena/data/view/PRJEB12501	ITS	ITS2	Brunisolic Gray Luvisol	2.5	degree Celsius	UO	UO:0000027	300	millimeter	UO	UO:0000016	Douglas fir, Lodgepole pine	Dfb, Humid Continental warm summer	OM3
BP	Amplicon Metagenome Sequencing	454 GS FLX Titanium	BP288F	ERX1298317	European Nucleotide Archive	PRJEB12501	http://www.ebi.ac.uk/ena/data/view/PRJEB12501	ITS	ITS2	Brunisolic Gray Luvisol	2.5	degree Celsius	UO	UO:0000027	300	millimeter	UO	UO:0000016	Douglas fir, Lodgepole pine	Dfb, Humid Continental warm summer	OM3
BP	Amplicon Metagenome Sequencing	454 GS FLX Titanium	BP289F	ERX1298318	European Nucleotide Archive	PRJEB12501	http://www.ebi.ac.uk/ena/data/view/PRJEB12501	ITS	ITS2	Brunisolic Gray Luvisol	2.5	degree Celsius	UO	UO:0000027	300	millimeter	UO	UO:0000016	Douglas fir, Lodgepole pine	Dfb, Humid Continental warm summer	OM1
BP	Amplicon Metagenome Sequencing	454 GS FLX Titanium	BP290F	ERX1298319	European Nucleotide Archive	PRJEB12501	http://www.ebi.ac.uk/ena/data/view/PRJEB12501	ITS	ITS2	Brunisolic Gray Luvisol	2.5	degree Celsius	UO	UO:0000027	300	millimeter	UO	UO:0000016	Douglas fir, Lodgepole pine	Dfb, Humid Continental warm summer	OM1
BP	Amplicon Metagenome Sequencing	454 GS FLX Titanium	BP291F	ERX1298320	European Nucleotide Archive	PRJEB12501	http://www.ebi.ac.uk/ena/data/view/PRJEB12501	ITS	ITS2	Brunisolic Gray Luvisol	2.5	degree Celsius	UO	UO:0000027	300	millimeter	UO	UO:0000016	Douglas fir, Lodgepole pine	Dfb, Humid Continental warm summer	OM1
BP	Amplicon Metagenome Sequencing	454 GS FLX Titanium	BP292F	ERX1298321	European Nucleotide Archive	PRJEB12501	http://www.ebi.ac.uk/ena/data/view/PRJEB12501	ITS	ITS2	Brunisolic Gray Luvisol	2.5	degree Celsius	UO	UO:0000027	300	millimeter	UO	UO:0000016	Douglas fir, Lodgepole pine	Dfb, Humid Continental warm summer	OM1
BP	Amplicon Metagenome Sequencing	454 GS FLX Titanium	BP293F	ERX1298322	European Nucleotide Archive	PRJEB12501	http://www.ebi.ac.uk/ena/data/view/PRJEB12501	ITS	ITS2	Brunisolic Gray Luvisol	2.5	degree Celsius	UO	UO:0000027	300	millimeter	UO	UO:0000016	Douglas fir, Lodgepole pine	Dfb, Humid Continental warm summer	OM1
BP	Amplicon Metagenome Sequencing	454 GS FLX Titanium	BP294F	ERX1298323	European Nucleotide Archive	PRJEB12501	http://www.ebi.ac.uk/ena/data/view/PRJEB12501	ITS	ITS2	Brunisolic Gray Luvisol	2.5	degree Celsius	UO	UO:0000027	300	millimeter	UO	UO:0000016	Douglas fir, Lodgepole pine	Dfb, Humid Continental warm summer	OM1
BP	Amplicon Metagenome Sequencing	454 GS FLX Titanium	BP295F	ERX1298324	European Nucleotide Archive	PRJEB12501	http://www.ebi.ac.uk/ena/data/view/PRJEB12501	ITS	ITS2	Brunisolic Gray Luvisol	2.5	degree Celsius	UO	UO:0000027	300	millimeter	UO	UO:0000016	Douglas fir, Lodgepole pine	Dfb, Humid Continental warm summer	REF
BP	Amplicon Metagenome Sequencing	454 GS FLX Titanium	BP296F	ERX1298325	European Nucleotide Archive	PRJEB12501	http://www.ebi.ac.uk/ena/data/view/PRJEB12501	ITS	ITS2	Brunisolic Gray Luvisol	2.5	degree Celsius	UO	UO:0000027	300	millimeter	UO	UO:0000016	Douglas fir, Lodgepole pine	Dfb, Humid Continental warm summer	REF
BP	Amplicon Metagenome Sequencing	454 GS FLX Titanium	BP297F	ERX1298326	European Nucleotide Archive	PRJEB12501	http://www.ebi.ac.uk/ena/data/view/PRJEB12501	ITS	ITS2	Brunisolic Gray Luvisol	2.5	degree Celsius	UO	UO:0000027	300	millimeter	UO	UO:0000016	Douglas fir, Lodgepole pine	Dfb, Humid Continental warm summer	REF
BP	Amplicon Metagenome Sequencing	454 GS FLX Titanium	BP298F	ERX1298327	European Nucleotide Archive	PRJEB12501	http://www.ebi.ac.uk/ena/data/view/PRJEB12501	ITS	ITS2	Brunisolic Gray Luvisol	2.5	degree Celsius	UO	UO:0000027	300	millimeter	UO	UO:0000016	Douglas fir, Lodgepole pine	Dfb, Humid Continental warm summer	REF
BP	Amplicon Metagenome Sequencing	454 GS FLX Titanium	BP299F	ERX1298328	European Nucleotide Archive	PRJEB12501	http://www.ebi.ac.uk/ena/data/view/PRJEB12501	ITS	ITS2	Brunisolic Gray Luvisol	2.5	degree Celsius	UO	UO:0000027	300	millimeter	UO	UO:0000016	Douglas fir, Lodgepole pine	Dfb, Humid Continental warm summer	REF
BP	Amplicon Metagenome Sequencing	454 GS FLX Titanium	BP300F	ERX1298329	European Nucleotide Archive	PRJEB12501	http://www.ebi.ac.uk/ena/data/view/PRJEB12501	ITS	ITS2	Brunisolic Gray Luvisol	2.5	degree Celsius	UO	UO:0000027	300	millimeter	UO	UO:0000016	Douglas fir, Lodgepole pine	Dfb, Humid Continental warm summer	REF
DC	Amplicon Metagenome Sequencing	454 GS FLX Titanium	DC184F	ERX1298330	European Nucleotide Archive	PRJEB12501	http://www.ebi.ac.uk/ena/data/view/PRJEB12501	ITS	ITS2	Brunisolic Gray Luvisol	2.5	degree Celsius	UO	UO:0000027	300	millimeter	UO	UO:0000016	Douglas fir, Subalpine fir, Lodgepole pine	Dfb, Humid Continental warm summer	OM3
DC	Amplicon Metagenome Sequencing	454 GS FLX Titanium	DC185F	ERX1298331	European Nucleotide Archive	PRJEB12501	http://www.ebi.ac.uk/ena/data/view/PRJEB12501	ITS	ITS2	Brunisolic Gray Luvisol	2.5	degree Celsius	UO	UO:0000027	300	millimeter	UO	UO:0000016	Douglas fir, Subalpine fir, Lodgepole pine	Dfb, Humid Continental warm summer	OM3
DC	Amplicon Metagenome Sequencing	454 GS FLX Titanium	DC186F	ERX1298332	European Nucleotide Archive	PRJEB12501	http://www.ebi.ac.uk/ena/data/view/PRJEB12501	ITS	ITS2	Brunisolic Gray Luvisol	2.5	degree Celsius	UO	UO:0000027	300	millimeter	UO	UO:0000016	Douglas fir, Subalpine fir, Lodgepole pine	Dfb, Humid Continental warm summer	OM3
DC	Amplicon Metagenome Sequencing	454 GS FLX Titanium	DC187F	ERX1298333	European Nucleotide Archive	PRJEB12501	http://www.ebi.ac.uk/ena/data/view/PRJEB12501	ITS	ITS2	Brunisolic Gray Luvisol	2.5	degree Celsius	UO	UO:0000027	300	millimeter	UO	UO:0000016	Douglas fir, Subalpine fir, Lodgepole pine	Dfb, Humid Continental warm summer	OM2
DC	Amplicon Metagenome Sequencing	454 GS FLX Titanium	DC188F	ERX1298334	European Nucleotide Archive	PRJEB12501	http://www.ebi.ac.uk/ena/data/view/PRJEB12501	ITS	ITS2	Brunisolic Gray Luvisol	2.5	degree Celsius	UO	UO:0000027	300	millimeter	UO	UO:0000016	Douglas fir, Subalpine fir, Lodgepole pine	Dfb, Humid Continental warm summer	OM2
DC	Amplicon Metagenome Sequencing	454 GS FLX Titanium	DC189F	ERX1298335	European Nucleotide Archive	PRJEB12501	http://www.ebi.ac.uk/ena/data/view/PRJEB12501	ITS	ITS2	Brunisolic Gray Luvisol	2.5	degree Celsius	UO	UO:0000027	300	millimeter	UO	UO:0000016	Douglas fir, Subalpine fir, Lodgepole pine	Dfb, Humid Continental warm summer	OM2
DC	Amplicon Metagenome Sequencing	454 GS FLX Titanium	DC190F	ERX1298336	European Nucleotide Archive	PRJEB12501	http://www.ebi.ac.uk/ena/data/view/PRJEB12501	ITS	ITS2	Brunisolic Gray Luvisol	2.5	degree Celsius	UO	UO:0000027	300	millimeter	UO	UO:0000016	Douglas fir, Subalpine fir, Lodgepole pine	Dfb, Humid Continental warm summer	OM2
DC	Amplicon Metagenome Sequencing	454 GS FLX Titanium	DC191F	ERX1298337	European Nucleotide Archive	PRJEB12501	http://www.ebi.ac.uk/ena/data/view/PRJEB12501	ITS	ITS2	Brunisolic Gray Luvisol	2.5	degree Celsius	UO	UO:0000027	300	millimeter	UO	UO:0000016	Douglas fir, Subalpine fir, Lodgepole pine	Dfb, Humid Continental warm summer	OM2
DC	Amplicon Metagenome Sequencing	454 GS FLX Titanium	DC192F	ERX1298338	European Nucleotide Archive	PRJEB12501	http://www.ebi.ac.uk/ena/data/view/PRJEB12501	ITS	ITS2	Brunisolic Gray Luvisol	2.5	degree Celsius	UO	UO:0000027	300	millimeter	UO	UO:0000016	Douglas fir, Subalpine fir, Lodgepole pine	Dfb, Humid Continental warm summer	OM2
DC	Amplicon Metagenome Sequencing	454 GS FLX Titanium	DC193F	ERX1298339	European Nucleotide Archive	PRJEB12501	http://www.ebi.ac.uk/ena/data/view/PRJEB12501	ITS	ITS2	Brunisolic Gray Luvisol	2.5	degree Celsius	UO	UO:0000027	300	millimeter	UO	UO:0000016	Douglas fir, Subalpine fir, Lodgepole pine	Dfb, Humid Continental warm summer	OM2
DC	Amplicon Metagenome Sequencing	454 GS FLX Titanium	DC194F	ERX1298340	European Nucleotide Archive	PRJEB12501	http://www.ebi.ac.uk/ena/data/view/PRJEB12501	ITS	ITS2	Brunisolic Gray Luvisol	2.5	degree Celsius	UO	UO:0000027	300	millimeter	UO	UO:0000016	Douglas fir, Subalpine fir, Lodgepole pine	Dfb, Humid Continental warm summer	OM2
DC	Amplicon Metagenome Sequencing	454 GS FLX Titanium	DC195F	ERX1298341	European Nucleotide Archive	PRJEB12501	http://www.ebi.ac.uk/ena/data/view/PRJEB12501	ITS	ITS2	Brunisolic Gray Luvisol	2.5	degree Celsius	UO	UO:0000027	300	millimeter	UO	UO:0000016	Douglas fir, Subalpine fir, Lodgepole pine	Dfb, Humid Continental warm summer	OM2
DC	Amplicon Metagenome Sequencing	454 GS FLX Titanium	DC196F	ERX1298342	European Nucleotide Archive	PRJEB12501	http://www.ebi.ac.uk/ena/data/view/PRJEB12501	ITS	ITS2	Brunisolic Gray Luvisol	2.5	degree Celsius	UO	UO:0000027	300	millimeter	UO	UO:0000016	Douglas fir, Subalpine fir, Lodgepole pine	Dfb, Humid Continental warm summer	OM2
DC	Amplicon Metagenome Sequencing	454 GS FLX Titanium	DC197F	ERX1298343	European Nucleotide Archive	PRJEB12501	http://www.ebi.ac.uk/ena/data/view/PRJEB12501	ITS	ITS2	Brunisolic Gray Luvisol	2.5	degree Celsius	UO	UO:0000027	300	millimeter	UO	UO:0000016	Douglas fir, Subalpine fir, Lodgepole pine	Dfb, Humid Continental warm summer	OM2
DC	Amplicon Metagenome Sequencing	454 GS FLX Titanium	DC198F	ERX1298344	European Nucleotide Archive	PRJEB12501	http://www.ebi.ac.uk/ena/data/view/PRJEB12501	ITS	ITS2	Brunisolic Gray Luvisol	2.5	degree Celsius	UO	UO:0000027	300	millimeter	UO	UO:0000016	Douglas fir, Subalpine fir, Lodgepole pine	Dfb, Humid Continental warm summer	OM2
DC	Amplicon Metagenome Sequencing	454 GS FLX Titanium	DC199F	ERX1298345	European Nucleotide Archive	PRJEB12501	http://www.ebi.ac.uk/ena/data/view/PRJEB12501	ITS	ITS2	Brunisolic Gray Luvisol	2.5	degree Celsius	UO	UO:0000027	300	millimeter	UO	UO:0000016	Douglas fir, Subalpine fir, Lodgepole pine	Dfb, Humid Continental warm summer	OM2
DC	Amplicon Metagenome Sequencing	454 GS FLX Titanium	DC200F	ERX1298346	European Nucleotide Archive	PRJEB12501	http://www.ebi.ac.uk/ena/data/view/PRJEB12501	ITS	ITS2	Brunisolic Gray Luvisol	2.5	degree Celsius	UO	UO:0000027	300	millimeter	UO	UO:0000016	Douglas fir, Subalpine fir, Lodgepole pine	Dfb, Humid Continental warm summer	OM2
DC	Amplicon Metagenome Sequencing	454 GS FLX Titanium	DC201F	ERX1298347	European Nucleotide Archive	PRJEB12501	http://www.ebi.ac.uk/ena/data/view/PRJEB12501	ITS	ITS2	Brunisolic Gray Luvisol	2.5	degree Celsius	UO	UO:0000027	300	millimeter	UO	UO:0000016	Douglas fir, Subalpine fir, Lodgepole pine	Dfb, Humid Continental warm summer	OM2
DC	Amplicon Metagenome Sequencing	454 GS FLX Titanium	DC202F	ERX1298348	European Nucleotide Archive	PRJEB12501	http://www.ebi.ac.uk/ena/data/view/PRJEB12501	ITS	ITS2	Brunisolic Gray Luvisol	2.5	degree Celsius	UO	UO:0000027	300	millimeter	UO	UO:0000016	Douglas fir, Subalpine fir, Lodgepole pine	Dfb, Humid Continental warm summer	OM2
DC	Amplicon Metagenome Sequencing	454 GS FLX Titanium	DC203F	ERX1298349	European Nucleotide Archive	PRJEB12501	http://www.ebi.ac.uk/ena/data/view/PRJEB12501	ITS	ITS2	Brunisolic Gray Luvisol	2.5	degree Celsius	UO	UO:0000027	300	millimeter	UO	UO:0000016	Douglas fir, Subalpine fir, Lodgepole pine	Dfb, Humid Continental warm summer	OM2
DC	Amplicon Metagenome Sequencing	454 GS FLX Titanium	DC204F	ERX1298350	European Nucleotide Archive	PRJEB12501	http://www.ebi.ac.uk/ena/data/view/PRJEB12501	ITS	ITS2	Brunisolic Gray Luvisol	2.5	degree Celsius	UO	UO:0000027	300	millimeter	UO	UO:0000016	Douglas fir, Subalpine fir, Lodgepole pine	Dfb, Humid Continental warm summer	OM2
DC	Amplicon Metagenome Sequencing	454 GS FLX Titanium	DC205F	ERX1298351	European Nucleotide Archive	PRJEB12501	http://www.ebi.ac.uk/ena/data/view/PRJEB12501	ITS	ITS2	Brunisolic Gray Luvisol	2.5	degree Celsius	UO	UO:0000027	300	millimeter	UO	UO:0000016	Douglas fir, Subalpine fir, Lodgepole pine	Dfb, Humid Continental warm summer	OM1
DC	Amplicon Metagenome Sequencing	454 GS FLX Titanium	DC206F	ERX1298352	European Nucleotide Archive	PRJEB12501	http://www.ebi.ac.uk/ena/data/view/PRJEB12501	ITS	ITS2	Brunisolic Gray Luvisol	2.5	degree Celsius	UO	UO:0000027	300	millimeter	UO	UO:0000016	Douglas fir, Subalpine fir, Lodgepole pine	Dfb, Humid Continental warm summer	OM1
DC	Amplicon Metagenome Sequencing	454 GS FLX Titanium	DC207F	ERX1298353	European Nucleotide Archive	PRJEB12501	http://www.ebi.ac.uk/ena/data/view/PRJEB12501	ITS	ITS2	Brunisolic Gray Luvisol	2.5	degree Celsius	UO	UO:0000027	300	millimeter	UO	UO:0000016	Douglas fir, Subalpine fir, Lodgepole pine	Dfb, Humid Continental warm summer	OM1
DC	Amplicon Metagenome Sequencing	454 GS FLX Titanium	DC208F	ERX1298354	European Nucleotide Archive	PRJEB12501	http://www.ebi.ac.uk/ena/data/view/PRJEB12501	ITS	ITS2	Brunisolic Gray Luvisol	2.5	degree Celsius	UO	UO:0000027	300	millimeter	UO	UO:0000016	Douglas fir, Subalpine fir, Lodgepole pine	Dfb, Humid Continental warm summer	OM1
DC	Amplicon Metagenome Sequencing	454 GS FLX Titanium	DC209F	ERX1298355	European Nucleotide Archive	PRJEB12501	http://www.ebi.ac.uk/ena/data/view/PRJEB12501	ITS	ITS2	Brunisolic Gray Luvisol	2.5	degree Celsius	UO	UO:0000027	300	millimeter	UO	UO:0000016	Douglas fir, Subalpine fir, Lodgepole pine	Dfb, Humid Continental warm summer	OM1
DC	Amplicon Metagenome Sequencing	454 GS FLX Titanium	DC210F	ERX1298356	European Nucleotide Archive	PRJEB12501	http://www.ebi.ac.uk/ena/data/view/PRJEB12501	ITS	ITS2	Brunisolic Gray Luvisol	2.5	degree Celsius	UO	UO:0000027	300	millimeter	UO	UO:0000016	Douglas fir, Subalpine fir, Lodgepole pine	Dfb, Humid Continental warm summer	OM1
DC	Amplicon Metagenome Sequencing	454 GS FLX Titanium	DC214F	ERX1298357	European Nucleotide Archive	PRJEB12501	http://www.ebi.ac.uk/ena/data/view/PRJEB12501	ITS	ITS2	Brunisolic Gray Luvisol	2.5	degree Celsius	UO	UO:0000027	300	millimeter	UO	UO:0000016	Douglas fir, Subalpine fir, Lodgepole pine	Dfb, Humid Continental warm summer	OM3
DC	Amplicon Metagenome Sequencing	454 GS FLX Titanium	DC215F	ERX1298358	European Nucleotide Archive	PRJEB12501	http://www.ebi.ac.uk/ena/data/view/PRJEB12501	ITS	ITS2	Brunisolic Gray Luvisol	2.5	degree Celsius	UO	UO:0000027	300	millimeter	UO	UO:0000016	Douglas fir, Subalpine fir, Lodgepole pine	Dfb, Humid Continental warm summer	OM3
DC	Amplicon Metagenome Sequencing	454 GS FLX Titanium	DC216F	ERX1298359	European Nucleotide Archive	PRJEB12501	http://www.ebi.ac.uk/ena/data/view/PRJEB12501	ITS	ITS2	Brunisolic Gray Luvisol	2.5	degree Celsius	UO	UO:0000027	300	millimeter	UO	UO:0000016	Douglas fir, Subalpine fir, Lodgepole pine	Dfb, Humid Continental warm summer	OM3
DC	Amplicon Metagenome Sequencing	454 GS FLX Titanium	DC220F	ERX1298360	European Nucleotide Archive	PRJEB12501	http://www.ebi.ac.uk/ena/data/view/PRJEB12501	ITS	ITS2	Brunisolic Gray Luvisol	2.5	degree Celsius	UO	UO:0000027	300	millimeter	UO	UO:0000016	Douglas fir, Subalpine fir, Lodgepole pine	Dfb, Humid Continental warm summer	OM3
DC	Amplicon Metagenome Sequencing	454 GS FLX Titanium	DC221F	ERX1298361	European Nucleotide Archive	PRJEB12501	http://www.ebi.ac.uk/ena/data/view/PRJEB12501	ITS	ITS2	Brunisolic Gray Luvisol	2.5	degree Celsius	UO	UO:0000027	300	millimeter	UO	UO:0000016	Douglas fir, Subalpine fir, Lodgepole pine	Dfb, Humid Continental warm summer	OM3
DC	Amplicon Metagenome Sequencing	454 GS FLX Titanium	DC222F	ERX1298362	European Nucleotide Archive	PRJEB12501	http://www.ebi.ac.uk/ena/data/view/PRJEB12501	ITS	ITS2	Brunisolic Gray Luvisol	2.5	degree Celsius	UO	UO:0000027	300	millimeter	UO	UO:0000016	Douglas fir, Subalpine fir, Lodgepole pine	Dfb, Humid Continental warm summer	OM3
DC	Amplicon Metagenome Sequencing	454 GS FLX Titanium	DC223F	ERX1298363	European Nucleotide Archive	PRJEB12501	http://www.ebi.ac.uk/ena/data/view/PRJEB12501	ITS	ITS2	Brunisolic Gray Luvisol	2.5	degree Celsius	UO	UO:0000027	300	millimeter	UO	UO:0000016	Douglas fir, Subalpine fir, Lodgepole pine	Dfb, Humid Continental warm summer	OM1
DC	Amplicon Metagenome Sequencing	454 GS FLX Titanium	DC224F	ERX1298364	European Nucleotide Archive	PRJEB12501	http://www.ebi.ac.uk/ena/data/view/PRJEB12501	ITS	ITS2	Brunisolic Gray Luvisol	2.5	degree Celsius	UO	UO:0000027	300	millimeter	UO	UO:0000016	Douglas fir, Subalpine fir, Lodgepole pine	Dfb, Humid Continental warm summer	OM1
DC	Amplicon Metagenome Sequencing	454 GS FLX Titanium	DC225F	ERX1298365	European Nucleotide Archive	PRJEB12501	http://www.ebi.ac.uk/ena/data/view/PRJEB12501	ITS	ITS2	Brunisolic Gray Luvisol	2.5	degree Celsius	UO	UO:0000027	300	millimeter	UO	UO:0000016	Douglas fir, Subalpine fir, Lodgepole pine	Dfb, Humid Continental warm summer	OM1
DC	Amplicon Metagenome Sequencing	454 GS FLX Titanium	DC226F	ERX1298366	European Nucleotide Archive	PRJEB12501	http://www.ebi.ac.uk/ena/data/view/PRJEB12501	ITS	ITS2	Brunisolic Gray Luvisol	2.5	degree Celsius	UO	UO:0000027	300	millimeter	UO	UO:0000016	Douglas fir, Subalpine fir, Lodgepole pine	Dfb, Humid Continental warm summer	OM1
DC	Amplicon Metagenome Sequencing	454 GS FLX Titanium	DC227F	ERX1298367	European Nucleotide Archive	PRJEB12501	http://www.ebi.ac.uk/ena/data/view/PRJEB12501	ITS	ITS2	Brunisolic Gray Luvisol	2.5	degree Celsius	UO	UO:0000027	300	millimeter	UO	UO:0000016	Douglas fir, Subalpine fir, Lodgepole pine	Dfb, Humid Continental warm summer	OM1
DC	Amplicon Metagenome Sequencing	454 GS FLX Titanium	DC228F	ERX1298368	European Nucleotide Archive	PRJEB12501	http://www.ebi.ac.uk/ena/data/view/PRJEB12501	ITS	ITS2	Brunisolic Gray Luvisol	2.5	degree Celsius	UO	UO:0000027	300	millimeter	UO	UO:0000016	Douglas fir, Subalpine fir, Lodgepole pine	Dfb, Humid Continental warm summer	OM1
DC	Amplicon Metagenome Sequencing	454 GS FLX Titanium	DC229F	ERX1298369	European Nucleotide Archive	PRJEB12501	http://www.ebi.ac.uk/ena/data/view/PRJEB12501	ITS	ITS2	Brunisolic Gray Luvisol	2.5	degree Celsius	UO	UO:0000027	300	millimeter	UO	UO:0000016	Douglas fir, Subalpine fir, Lodgepole pine	Dfb, Humid Continental warm summer	OM1
DC	Amplicon Metagenome Sequencing	454 GS FLX Titanium	DC230F	ERX1298370	European Nucleotide Archive	PRJEB12501	http://www.ebi.ac.uk/ena/data/view/PRJEB12501	ITS	ITS2	Brunisolic Gray Luvisol	2.5	degree Celsius	UO	UO:0000027	300	millimeter	UO	UO:0000016	Douglas fir, Subalpine fir, Lodgepole pine	Dfb, Humid Continental warm summer	OM1
DC	Amplicon Metagenome Sequencing	454 GS FLX Titanium	DC231F	ERX1298371	European Nucleotide Archive	PRJEB12501	http://www.ebi.ac.uk/ena/data/view/PRJEB12501	ITS	ITS2	Brunisolic Gray Luvisol	2.5	degree Celsius	UO	UO:0000027	300	millimeter	UO	UO:0000016	Douglas fir, Subalpine fir, Lodgepole pine	Dfb, Humid Continental warm summer	OM1
DC	Amplicon Metagenome Sequencing	454 GS FLX Titanium	DC232F	ERX1298372	European Nucleotide Archive	PRJEB12501	http://www.ebi.ac.uk/ena/data/view/PRJEB12501	ITS	ITS2	Brunisolic Gray Luvisol	2.5	degree Celsius	UO	UO:0000027	300	millimeter	UO	UO:0000016	Douglas fir, Subalpine fir, Lodgepole pine	Dfb, Humid Continental warm summer	OM1
DC	Amplicon Metagenome Sequencing	454 GS FLX Titanium	DC233F	ERX1298373	European Nucleotide Archive	PRJEB12501	http://www.ebi.ac.uk/ena/data/view/PRJEB12501	ITS	ITS2	Brunisolic Gray Luvisol	2.5	degree Celsius	UO	UO:0000027	300	millimeter	UO	UO:0000016	Douglas fir, Subalpine fir, Lodgepole pine	Dfb, Humid Continental warm summer	OM1
DC	Amplicon Metagenome Sequencing	454 GS FLX Titanium	DC234F	ERX1298374	European Nucleotide Archive	PRJEB12501	http://www.ebi.ac.uk/ena/data/view/PRJEB12501	ITS	ITS2	Brunisolic Gray Luvisol	2.5	degree Celsius	UO	UO:0000027	300	millimeter	UO	UO:0000016	Douglas fir, Subalpine fir, Lodgepole pine	Dfb, Humid Continental warm summer	OM1
DC	Amplicon Metagenome Sequencing	454 GS FLX Titanium	DC235F	ERX1298375	European Nucleotide Archive	PRJEB12501	http://www.ebi.ac.uk/ena/data/view/PRJEB12501	ITS	ITS2	Brunisolic Gray Luvisol	2.5	degree Celsius	UO	UO:0000027	300	millimeter	UO	UO:0000016	Douglas fir, Subalpine fir, Lodgepole pine	Dfb, Humid Continental warm summer	REF
DC	Amplicon Metagenome Sequencing	454 GS FLX Titanium	DC236F	ERX1298376	European Nucleotide Archive	PRJEB12501	http://www.ebi.ac.uk/ena/data/view/PRJEB12501	ITS	ITS2	Brunisolic Gray Luvisol	2.5	degree Celsius	UO	UO:0000027	300	millimeter	UO	UO:0000016	Douglas fir, Subalpine fir, Lodgepole pine	Dfb, Humid Continental warm summer	REF
DC	Amplicon Metagenome Sequencing	454 GS FLX Titanium	DC237F	ERX1298377	European Nucleotide Archive	PRJEB12501	http://www.ebi.ac.uk/ena/data/view/PRJEB12501	ITS	ITS2	Brunisolic Gray Luvisol	2.5	degree Celsius	UO	UO:0000027	300	millimeter	UO	UO:0000016	Douglas fir, Subalpine fir, Lodgepole pine	Dfb, Humid Continental warm summer	REF
DC	Amplicon Metagenome Sequencing	454 GS FLX Titanium	DC238F	ERX1298378	European Nucleotide Archive	PRJEB12501	http://www.ebi.ac.uk/ena/data/view/PRJEB12501	ITS	ITS2	Brunisolic Gray Luvisol	2.5	degree Celsius	UO	UO:0000027	300	millimeter	UO	UO:0000016	Douglas fir, Subalpine fir, Lodgepole pine	Dfb, Humid Continental warm summer	REF
DC	Amplicon Metagenome Sequencing	454 GS FLX Titanium	DC239F	ERX1298379	European Nucleotide Archive	PRJEB12501	http://www.ebi.ac.uk/ena/data/view/PRJEB12501	ITS	ITS2	Brunisolic Gray Luvisol	2.5	degree Celsius	UO	UO:0000027	300	millimeter	UO	UO:0000016	Douglas fir, Subalpine fir, Lodgepole pine	Dfb, Humid Continental warm summer	REF
DC	Amplicon Metagenome Sequencing	454 GS FLX Titanium	DC240F	ERX1298380	European Nucleotide Archive	PRJEB12501	http://www.ebi.ac.uk/ena/data/view/PRJEB12501	ITS	ITS2	Brunisolic Gray Luvisol	2.5	degree Celsius	UO	UO:0000027	300	millimeter	UO	UO:0000016	Douglas fir, Subalpine fir, Lodgepole pine	Dfb, Humid Continental warm summer	REF
LL	Amplicon Metagenome Sequencing	454 GS FLX Titanium	LL001F	ERX1298381	European Nucleotide Archive	PRJEB12501	http://www.ebi.ac.uk/ena/data/view/PRJEB12501	ITS	ITS2	Orthic Humo-Ferric Podzol, Gleyed Eluviated Dystric Brunisol	3.3	degree Celsius	UO	UO:0000027	146-193	millimeter	UO	UO:0000016	Subalpine fir, Douglas fir, Interior Spruce	Dfc, Boreal cool summer	OM1
LL	Amplicon Metagenome Sequencing	454 GS FLX Titanium	LL002F	ERX1298382	European Nucleotide Archive	PRJEB12501	http://www.ebi.ac.uk/ena/data/view/PRJEB12501	ITS	ITS2	Orthic Humo-Ferric Podzol, Gleyed Eluviated Dystric Brunisol	3.3	degree Celsius	UO	UO:0000027	146-193	millimeter	UO	UO:0000016	Subalpine fir, Douglas fir, Interior Spruce	Dfc, Boreal cool summer	OM1
LL	Amplicon Metagenome Sequencing	454 GS FLX Titanium	LL003F	ERX1298383	European Nucleotide Archive	PRJEB12501	http://www.ebi.ac.uk/ena/data/view/PRJEB12501	ITS	ITS2	Orthic Humo-Ferric Podzol, Gleyed Eluviated Dystric Brunisol	3.3	degree Celsius	UO	UO:0000027	146-193	millimeter	UO	UO:0000016	Subalpine fir, Douglas fir, Interior Spruce	Dfc, Boreal cool summer	OM1
LL	Amplicon Metagenome Sequencing	454 GS FLX Titanium	LL004F	ERX1298384	European Nucleotide Archive	PRJEB12501	http://www.ebi.ac.uk/ena/data/view/PRJEB12501	ITS	ITS2	Orthic Humo-Ferric Podzol, Gleyed Eluviated Dystric Brunisol	3.3	degree Celsius	UO	UO:0000027	146-193	millimeter	UO	UO:0000016	Subalpine fir, Douglas fir, Interior Spruce	Dfc, Boreal cool summer	OM1
LL	Amplicon Metagenome Sequencing	454 GS FLX Titanium	LL005F	ERX1298385	European Nucleotide Archive	PRJEB12501	http://www.ebi.ac.uk/ena/data/view/PRJEB12501	ITS	ITS2	Orthic Humo-Ferric Podzol, Gleyed Eluviated Dystric Brunisol	3.3	degree Celsius	UO	UO:0000027	146-193	millimeter	UO	UO:0000016	Subalpine fir, Douglas fir, Interior Spruce	Dfc, Boreal cool summer	OM1
LL	Amplicon Metagenome Sequencing	454 GS FLX Titanium	LL006F	ERX1298386	European Nucleotide Archive	PRJEB12501	http://www.ebi.ac.uk/ena/data/view/PRJEB12501	ITS	ITS2	Orthic Humo-Ferric Podzol, Gleyed Eluviated Dystric Brunisol	3.3	degree Celsius	UO	UO:0000027	146-193	millimeter	UO	UO:0000016	Subalpine fir, Douglas fir, Interior Spruce	Dfc, Boreal cool summer	OM1
LL	Amplicon Metagenome Sequencing	454 GS FLX Titanium	LL007F	ERX1298387	European Nucleotide Archive	PRJEB12501	http://www.ebi.ac.uk/ena/data/view/PRJEB12501	ITS	ITS2	Orthic Humo-Ferric Podzol, Gleyed Eluviated Dystric Brunisol	3.3	degree Celsius	UO	UO:0000027	146-193	millimeter	UO	UO:0000016	Subalpine fir, Douglas fir, Interior Spruce	Dfc, Boreal cool summer	OM2
LL	Amplicon Metagenome Sequencing	454 GS FLX Titanium	LL008F	ERX1298388	European Nucleotide Archive	PRJEB12501	http://www.ebi.ac.uk/ena/data/view/PRJEB12501	ITS	ITS2	Orthic Humo-Ferric Podzol, Gleyed Eluviated Dystric Brunisol	3.3	degree Celsius	UO	UO:0000027	146-193	millimeter	UO	UO:0000016	Subalpine fir, Douglas fir, Interior Spruce	Dfc, Boreal cool summer	OM2
LL	Amplicon Metagenome Sequencing	454 GS FLX Titanium	LL009F	ERX1298389	European Nucleotide Archive	PRJEB12501	http://www.ebi.ac.uk/ena/data/view/PRJEB12501	ITS	ITS2	Orthic Humo-Ferric Podzol, Gleyed Eluviated Dystric Brunisol	3.3	degree Celsius	UO	UO:0000027	146-193	millimeter	UO	UO:0000016	Subalpine fir, Douglas fir, Interior Spruce	Dfc, Boreal cool summer	OM2
LL	Amplicon Metagenome Sequencing	454 GS FLX Titanium	LL010F	ERX1298390	European Nucleotide Archive	PRJEB12501	http://www.ebi.ac.uk/ena/data/view/PRJEB12501	ITS	ITS2	Orthic Humo-Ferric Podzol, Gleyed Eluviated Dystric Brunisol	3.3	degree Celsius	UO	UO:0000027	146-193	millimeter	UO	UO:0000016	Subalpine fir, Douglas fir, Interior Spruce	Dfc, Boreal cool summer	OM2
LL	Amplicon Metagenome Sequencing	454 GS FLX Titanium	LL011F	ERX1298391	European Nucleotide Archive	PRJEB12501	http://www.ebi.ac.uk/ena/data/view/PRJEB12501	ITS	ITS2	Orthic Humo-Ferric Podzol, Gleyed Eluviated Dystric Brunisol	3.3	degree Celsius	UO	UO:0000027	146-193	millimeter	UO	UO:0000016	Subalpine fir, Douglas fir, Interior Spruce	Dfc, Boreal cool summer	OM2
LL	Amplicon Metagenome Sequencing	454 GS FLX Titanium	LL012F	ERX1298392	European Nucleotide Archive	PRJEB12501	http://www.ebi.ac.uk/ena/data/view/PRJEB12501	ITS	ITS2	Orthic Humo-Ferric Podzol, Gleyed Eluviated Dystric Brunisol	3.3	degree Celsius	UO	UO:0000027	146-193	millimeter	UO	UO:0000016	Subalpine fir, Douglas fir, Interior Spruce	Dfc, Boreal cool summer	OM2
LL	Amplicon Metagenome Sequencing	454 GS FLX Titanium	LL016F	ERX1298393	European Nucleotide Archive	PRJEB12501	http://www.ebi.ac.uk/ena/data/view/PRJEB12501	ITS	ITS2	Orthic Humo-Ferric Podzol, Gleyed Eluviated Dystric Brunisol	3.3	degree Celsius	UO	UO:0000027	146-193	millimeter	UO	UO:0000016	Subalpine fir, Douglas fir, Interior Spruce	Dfc, Boreal cool summer	OM3
LL	Amplicon Metagenome Sequencing	454 GS FLX Titanium	LL017F	ERX1298394	European Nucleotide Archive	PRJEB12501	http://www.ebi.ac.uk/ena/data/view/PRJEB12501	ITS	ITS2	Orthic Humo-Ferric Podzol, Gleyed Eluviated Dystric Brunisol	3.3	degree Celsius	UO	UO:0000027	146-193	millimeter	UO	UO:0000016	Subalpine fir, Douglas fir, Interior Spruce	Dfc, Boreal cool summer	OM3
LL	Amplicon Metagenome Sequencing	454 GS FLX Titanium	LL018F	ERX1298395	European Nucleotide Archive	PRJEB12501	http://www.ebi.ac.uk/ena/data/view/PRJEB12501	ITS	ITS2	Orthic Humo-Ferric Podzol, Gleyed Eluviated Dystric Brunisol	3.3	degree Celsius	UO	UO:0000027	146-193	millimeter	UO	UO:0000016	Subalpine fir, Douglas fir, Interior Spruce	Dfc, Boreal cool summer	OM3
LL	Amplicon Metagenome Sequencing	454 GS FLX Titanium	LL019F	ERX1298396	European Nucleotide Archive	PRJEB12501	http://www.ebi.ac.uk/ena/data/view/PRJEB12501	ITS	ITS2	Orthic Humo-Ferric Podzol, Gleyed Eluviated Dystric Brunisol	3.3	degree Celsius	UO	UO:0000027	146-193	millimeter	UO	UO:0000016	Subalpine fir, Douglas fir, Interior Spruce	Dfc, Boreal cool summer	OM1
LL	Amplicon Metagenome Sequencing	454 GS FLX Titanium	LL020F	ERX1298397	European Nucleotide Archive	PRJEB12501	http://www.ebi.ac.uk/ena/data/view/PRJEB12501	ITS	ITS2	Orthic Humo-Ferric Podzol, Gleyed Eluviated Dystric Brunisol	3.3	degree Celsius	UO	UO:0000027	146-193	millimeter	UO	UO:0000016	Subalpine fir, Douglas fir, Interior Spruce	Dfc, Boreal cool summer	OM1
LL	Amplicon Metagenome Sequencing	454 GS FLX Titanium	LL021F	ERX1298398	European Nucleotide Archive	PRJEB12501	http://www.ebi.ac.uk/ena/data/view/PRJEB12501	ITS	ITS2	Orthic Humo-Ferric Podzol, Gleyed Eluviated Dystric Brunisol	3.3	degree Celsius	UO	UO:0000027	146-193	millimeter	UO	UO:0000016	Subalpine fir, Douglas fir, Interior Spruce	Dfc, Boreal cool summer	OM1
LL	Amplicon Metagenome Sequencing	454 GS FLX Titanium	LL022F	ERX1298399	European Nucleotide Archive	PRJEB12501	http://www.ebi.ac.uk/ena/data/view/PRJEB12501	ITS	ITS2	Orthic Humo-Ferric Podzol, Gleyed Eluviated Dystric Brunisol	3.3	degree Celsius	UO	UO:0000027	146-193	millimeter	UO	UO:0000016	Subalpine fir, Douglas fir, Interior Spruce	Dfc, Boreal cool summer	OM1
LL	Amplicon Metagenome Sequencing	454 GS FLX Titanium	LL023F	ERX1298400	European Nucleotide Archive	PRJEB12501	http://www.ebi.ac.uk/ena/data/view/PRJEB12501	ITS	ITS2	Orthic Humo-Ferric Podzol, Gleyed Eluviated Dystric Brunisol	3.3	degree Celsius	UO	UO:0000027	146-193	millimeter	UO	UO:0000016	Subalpine fir, Douglas fir, Interior Spruce	Dfc, Boreal cool summer	OM1
LL	Amplicon Metagenome Sequencing	454 GS FLX Titanium	LL024F	ERX1298401	European Nucleotide Archive	PRJEB12501	http://www.ebi.ac.uk/ena/data/view/PRJEB12501	ITS	ITS2	Orthic Humo-Ferric Podzol, Gleyed Eluviated Dystric Brunisol	3.3	degree Celsius	UO	UO:0000027	146-193	millimeter	UO	UO:0000016	Subalpine fir, Douglas fir, Interior Spruce	Dfc, Boreal cool summer	OM1
LL	Amplicon Metagenome Sequencing	454 GS FLX Titanium	LL025F	ERX1298402	European Nucleotide Archive	PRJEB12501	http://www.ebi.ac.uk/ena/data/view/PRJEB12501	ITS	ITS2	Orthic Humo-Ferric Podzol, Gleyed Eluviated Dystric Brunisol	3.3	degree Celsius	UO	UO:0000027	146-193	millimeter	UO	UO:0000016	Subalpine fir, Douglas fir, Interior Spruce	Dfc, Boreal cool summer	OM2
LL	Amplicon Metagenome Sequencing	454 GS FLX Titanium	LL026F	ERX1298403	European Nucleotide Archive	PRJEB12501	http://www.ebi.ac.uk/ena/data/view/PRJEB12501	ITS	ITS2	Orthic Humo-Ferric Podzol, Gleyed Eluviated Dystric Brunisol	3.3	degree Celsius	UO	UO:0000027	146-193	millimeter	UO	UO:0000016	Subalpine fir, Douglas fir, Interior Spruce	Dfc, Boreal cool summer	OM2
LL	Amplicon Metagenome Sequencing	454 GS FLX Titanium	LL027F	ERX1298404	European Nucleotide Archive	PRJEB12501	http://www.ebi.ac.uk/ena/data/view/PRJEB12501	ITS	ITS2	Orthic Humo-Ferric Podzol, Gleyed Eluviated Dystric Brunisol	3.3	degree Celsius	UO	UO:0000027	146-193	millimeter	UO	UO:0000016	Subalpine fir, Douglas fir, Interior Spruce	Dfc, Boreal cool summer	OM2
LL	Amplicon Metagenome Sequencing	454 GS FLX Titanium	LL028F	ERX1298405	European Nucleotide Archive	PRJEB12501	http://www.ebi.ac.uk/ena/data/view/PRJEB12501	ITS	ITS2	Orthic Humo-Ferric Podzol, Gleyed Eluviated Dystric Brunisol	3.3	degree Celsius	UO	UO:0000027	146-193	millimeter	UO	UO:0000016	Subalpine fir, Douglas fir, Interior Spruce	Dfc, Boreal cool summer	OM2
LL	Amplicon Metagenome Sequencing	454 GS FLX Titanium	LL029F	ERX1298406	European Nucleotide Archive	PRJEB12501	http://www.ebi.ac.uk/ena/data/view/PRJEB12501	ITS	ITS2	Orthic Humo-Ferric Podzol, Gleyed Eluviated Dystric Brunisol	3.3	degree Celsius	UO	UO:0000027	146-193	millimeter	UO	UO:0000016	Subalpine fir, Douglas fir, Interior Spruce	Dfc, Boreal cool summer	OM2
LL	Amplicon Metagenome Sequencing	454 GS FLX Titanium	LL030F	ERX1298407	European Nucleotide Archive	PRJEB12501	http://www.ebi.ac.uk/ena/data/view/PRJEB12501	ITS	ITS2	Orthic Humo-Ferric Podzol, Gleyed Eluviated Dystric Brunisol	3.3	degree Celsius	UO	UO:0000027	146-193	millimeter	UO	UO:0000016	Subalpine fir, Douglas fir, Interior Spruce	Dfc, Boreal cool summer	OM2
LL	Amplicon Metagenome Sequencing	454 GS FLX Titanium	LL034F	ERX1298408	European Nucleotide Archive	PRJEB12501	http://www.ebi.ac.uk/ena/data/view/PRJEB12501	ITS	ITS2	Orthic Humo-Ferric Podzol, Gleyed Eluviated Dystric Brunisol	3.3	degree Celsius	UO	UO:0000027	146-193	millimeter	UO	UO:0000016	Subalpine fir, Douglas fir, Interior Spruce	Dfc, Boreal cool summer	OM3
LL	Amplicon Metagenome Sequencing	454 GS FLX Titanium	LL035F	ERX1298409	European Nucleotide Archive	PRJEB12501	http://www.ebi.ac.uk/ena/data/view/PRJEB12501	ITS	ITS2	Orthic Humo-Ferric Podzol, Gleyed Eluviated Dystric Brunisol	3.3	degree Celsius	UO	UO:0000027	146-193	millimeter	UO	UO:0000016	Subalpine fir, Douglas fir, Interior Spruce	Dfc, Boreal cool summer	OM3
LL	Amplicon Metagenome Sequencing	454 GS FLX Titanium	LL036F	ERX1298410	European Nucleotide Archive	PRJEB12501	http://www.ebi.ac.uk/ena/data/view/PRJEB12501	ITS	ITS2	Orthic Humo-Ferric Podzol, Gleyed Eluviated Dystric Brunisol	3.3	degree Celsius	UO	UO:0000027	146-193	millimeter	UO	UO:0000016	Subalpine fir, Douglas fir, Interior Spruce	Dfc, Boreal cool summer	OM3
LL	Amplicon Metagenome Sequencing	454 GS FLX Titanium	LL037F	ERX1298411	European Nucleotide Archive	PRJEB12501	http://www.ebi.ac.uk/ena/data/view/PRJEB12501	ITS	ITS2	Orthic Humo-Ferric Podzol, Gleyed Eluviated Dystric Brunisol	3.3	degree Celsius	UO	UO:0000027	146-193	millimeter	UO	UO:0000016	Subalpine fir, Douglas fir, Interior Spruce	Dfc, Boreal cool summer	OM1
LL	Amplicon Metagenome Sequencing	454 GS FLX Titanium	LL038F	ERX1298412	European Nucleotide Archive	PRJEB12501	http://www.ebi.ac.uk/ena/data/view/PRJEB12501	ITS	ITS2	Orthic Humo-Ferric Podzol, Gleyed Eluviated Dystric Brunisol	3.3	degree Celsius	UO	UO:0000027	146-193	millimeter	UO	UO:0000016	Subalpine fir, Douglas fir, Interior Spruce	Dfc, Boreal cool summer	OM1
LL	Amplicon Metagenome Sequencing	454 GS FLX Titanium	LL039F	ERX1298413	European Nucleotide Archive	PRJEB12501	http://www.ebi.ac.uk/ena/data/view/PRJEB12501	ITS	ITS2	Orthic Humo-Ferric Podzol, Gleyed Eluviated Dystric Brunisol	3.3	degree Celsius	UO	UO:0000027	146-193	millimeter	UO	UO:0000016	Subalpine fir, Douglas fir, Interior Spruce	Dfc, Boreal cool summer	OM1
LL	Amplicon Metagenome Sequencing	454 GS FLX Titanium	LL040F	ERX1298414	European Nucleotide Archive	PRJEB12501	http://www.ebi.ac.uk/ena/data/view/PRJEB12501	ITS	ITS2	Orthic Humo-Ferric Podzol, Gleyed Eluviated Dystric Brunisol	3.3	degree Celsius	UO	UO:0000027	146-193	millimeter	UO	UO:0000016	Subalpine fir, Douglas fir, Interior Spruce	Dfc, Boreal cool summer	OM1
LL	Amplicon Metagenome Sequencing	454 GS FLX Titanium	LL041F	ERX1298415	European Nucleotide Archive	PRJEB12501	http://www.ebi.ac.uk/ena/data/view/PRJEB12501	ITS	ITS2	Orthic Humo-Ferric Podzol, Gleyed Eluviated Dystric Brunisol	3.3	degree Celsius	UO	UO:0000027	146-193	millimeter	UO	UO:0000016	Subalpine fir, Douglas fir, Interior Spruce	Dfc, Boreal cool summer	OM1
LL	Amplicon Metagenome Sequencing	454 GS FLX Titanium	LL042F	ERX1298416	European Nucleotide Archive	PRJEB12501	http://www.ebi.ac.uk/ena/data/view/PRJEB12501	ITS	ITS2	Orthic Humo-Ferric Podzol, Gleyed Eluviated Dystric Brunisol	3.3	degree Celsius	UO	UO:0000027	146-193	millimeter	UO	UO:0000016	Subalpine fir, Douglas fir, Interior Spruce	Dfc, Boreal cool summer	OM1
LL	Amplicon Metagenome Sequencing	454 GS FLX Titanium	LL043F	ERX1298417	European Nucleotide Archive	PRJEB12501	http://www.ebi.ac.uk/ena/data/view/PRJEB12501	ITS	ITS2	Orthic Humo-Ferric Podzol, Gleyed Eluviated Dystric Brunisol	3.3	degree Celsius	UO	UO:0000027	146-193	millimeter	UO	UO:0000016	Subalpine fir, Douglas fir, Interior Spruce	Dfc, Boreal cool summer	OM2
LL	Amplicon Metagenome Sequencing	454 GS FLX Titanium	LL044F	ERX1298418	European Nucleotide Archive	PRJEB12501	http://www.ebi.ac.uk/ena/data/view/PRJEB12501	ITS	ITS2	Orthic Humo-Ferric Podzol, Gleyed Eluviated Dystric Brunisol	3.3	degree Celsius	UO	UO:0000027	146-193	millimeter	UO	UO:0000016	Subalpine fir, Douglas fir, Interior Spruce	Dfc, Boreal cool summer	OM2
LL	Amplicon Metagenome Sequencing	454 GS FLX Titanium	LL045F	ERX1298419	European Nucleotide Archive	PRJEB12501	http://www.ebi.ac.uk/ena/data/view/PRJEB12501	ITS	ITS2	Orthic Humo-Ferric Podzol, Gleyed Eluviated Dystric Brunisol	3.3	degree Celsius	UO	UO:0000027	146-193	millimeter	UO	UO:0000016	Subalpine fir, Douglas fir, Interior Spruce	Dfc, Boreal cool summer	OM2
LL	Amplicon Metagenome Sequencing	454 GS FLX Titanium	LL046F	ERX1298420	European Nucleotide Archive	PRJEB12501	http://www.ebi.ac.uk/ena/data/view/PRJEB12501	ITS	ITS2	Orthic Humo-Ferric Podzol, Gleyed Eluviated Dystric Brunisol	3.3	degree Celsius	UO	UO:0000027	146-193	millimeter	UO	UO:0000016	Subalpine fir, Douglas fir, Interior Spruce	Dfc, Boreal cool summer	OM2
LL	Amplicon Metagenome Sequencing	454 GS FLX Titanium	LL047F	ERX1298421	European Nucleotide Archive	PRJEB12501	http://www.ebi.ac.uk/ena/data/view/PRJEB12501	ITS	ITS2	Orthic Humo-Ferric Podzol, Gleyed Eluviated Dystric Brunisol	3.3	degree Celsius	UO	UO:0000027	146-193	millimeter	UO	UO:0000016	Subalpine fir, Douglas fir, Interior Spruce	Dfc, Boreal cool summer	OM2
LL	Amplicon Metagenome Sequencing	454 GS FLX Titanium	LL048F	ERX1298422	European Nucleotide Archive	PRJEB12501	http://www.ebi.ac.uk/ena/data/view/PRJEB12501	ITS	ITS2	Orthic Humo-Ferric Podzol, Gleyed Eluviated Dystric Brunisol	3.3	degree Celsius	UO	UO:0000027	146-193	millimeter	UO	UO:0000016	Subalpine fir, Douglas fir, Interior Spruce	Dfc, Boreal cool summer	OM2
LL	Amplicon Metagenome Sequencing	454 GS FLX Titanium	LL052F	ERX1298423	European Nucleotide Archive	PRJEB12501	http://www.ebi.ac.uk/ena/data/view/PRJEB12501	ITS	ITS2	Orthic Humo-Ferric Podzol, Gleyed Eluviated Dystric Brunisol	3.3	degree Celsius	UO	UO:0000027	146-193	millimeter	UO	UO:0000016	Subalpine fir, Douglas fir, Interior Spruce	Dfc, Boreal cool summer	OM3
LL	Amplicon Metagenome Sequencing	454 GS FLX Titanium	LL053F	ERX1298424	European Nucleotide Archive	PRJEB12501	http://www.ebi.ac.uk/ena/data/view/PRJEB12501	ITS	ITS2	Orthic Humo-Ferric Podzol, Gleyed Eluviated Dystric Brunisol	3.3	degree Celsius	UO	UO:0000027	146-193	millimeter	UO	UO:0000016	Subalpine fir, Douglas fir, Interior Spruce	Dfc, Boreal cool summer	OM3
LL	Amplicon Metagenome Sequencing	454 GS FLX Titanium	LL054F	ERX1298425	European Nucleotide Archive	PRJEB12501	http://www.ebi.ac.uk/ena/data/view/PRJEB12501	ITS	ITS2	Orthic Humo-Ferric Podzol, Gleyed Eluviated Dystric Brunisol	3.3	degree Celsius	UO	UO:0000027	146-193	millimeter	UO	UO:0000016	Subalpine fir, Douglas fir, Interior Spruce	Dfc, Boreal cool summer	OM3
LL	Amplicon Metagenome Sequencing	454 GS FLX Titanium	LL055F	ERX1298426	European Nucleotide Archive	PRJEB12501	http://www.ebi.ac.uk/ena/data/view/PRJEB12501	ITS	ITS2	Orthic Humo-Ferric Podzol, Gleyed Eluviated Dystric Brunisol	3.3	degree Celsius	UO	UO:0000027	146-193	millimeter	UO	UO:0000016	Subalpine fir, Douglas fir, Interior Spruce	Dfc, Boreal cool summer	REF
LL	Amplicon Metagenome Sequencing	454 GS FLX Titanium	LL056F	ERX1298427	European Nucleotide Archive	PRJEB12501	http://www.ebi.ac.uk/ena/data/view/PRJEB12501	ITS	ITS2	Orthic Humo-Ferric Podzol, Gleyed Eluviated Dystric Brunisol	3.3	degree Celsius	UO	UO:0000027	146-193	millimeter	UO	UO:0000016	Subalpine fir, Douglas fir, Interior Spruce	Dfc, Boreal cool summer	REF
LL	Amplicon Metagenome Sequencing	454 GS FLX Titanium	LL057F	ERX1298428	European Nucleotide Archive	PRJEB12501	http://www.ebi.ac.uk/ena/data/view/PRJEB12501	ITS	ITS2	Orthic Humo-Ferric Podzol, Gleyed Eluviated Dystric Brunisol	3.3	degree Celsius	UO	UO:0000027	146-193	millimeter	UO	UO:0000016	Subalpine fir, Douglas fir, Interior Spruce	Dfc, Boreal cool summer	REF
LL	Amplicon Metagenome Sequencing	454 GS FLX Titanium	LL058F	ERX1298429	European Nucleotide Archive	PRJEB12501	http://www.ebi.ac.uk/ena/data/view/PRJEB12501	ITS	ITS2	Orthic Humo-Ferric Podzol, Gleyed Eluviated Dystric Brunisol	3.3	degree Celsius	UO	UO:0000027	146-193	millimeter	UO	UO:0000016	Subalpine fir, Douglas fir, Interior Spruce	Dfc, Boreal cool summer	REF
LL	Amplicon Metagenome Sequencing	454 GS FLX Titanium	LL059F	ERX1298430	European Nucleotide Archive	PRJEB12501	http://www.ebi.ac.uk/ena/data/view/PRJEB12501	ITS	ITS2	Orthic Humo-Ferric Podzol, Gleyed Eluviated Dystric Brunisol	3.3	degree Celsius	UO	UO:0000027	146-193	millimeter	UO	UO:0000016	Subalpine fir, Douglas fir, Interior Spruce	Dfc, Boreal cool summer	REF
LL	Amplicon Metagenome Sequencing	454 GS FLX Titanium	LL060F	ERX1298431	European Nucleotide Archive	PRJEB12501	http://www.ebi.ac.uk/ena/data/view/PRJEB12501	ITS	ITS2	Orthic Humo-Ferric Podzol, Gleyed Eluviated Dystric Brunisol	3.3	degree Celsius	UO	UO:0000027	146-193	millimeter	UO	UO:0000016	Subalpine fir, Douglas fir, Interior Spruce	Dfc, Boreal cool summer	REF
OC	Amplicon Metagenome Sequencing	454 GS FLX Titanium	OC304F	ERX1298432	European Nucleotide Archive	PRJEB12501	http://www.ebi.ac.uk/ena/data/view/PRJEB12501	ITS	ITS2	Brunisolic Gray Luvisol	2.5	degree Celsius	UO	UO:0000027	300	millimeter	UO	UO:0000016	Douglas fir	Dfb, Humid Continental warm summer	OM3
OC	Amplicon Metagenome Sequencing	454 GS FLX Titanium	OC305F	ERX1298433	European Nucleotide Archive	PRJEB12501	http://www.ebi.ac.uk/ena/data/view/PRJEB12501	ITS	ITS2	Brunisolic Gray Luvisol	2.5	degree Celsius	UO	UO:0000027	300	millimeter	UO	UO:0000016	Douglas fir	Dfb, Humid Continental warm summer	OM3
OC	Amplicon Metagenome Sequencing	454 GS FLX Titanium	OC306F	ERX1298434	European Nucleotide Archive	PRJEB12501	http://www.ebi.ac.uk/ena/data/view/PRJEB12501	ITS	ITS2	Brunisolic Gray Luvisol	2.5	degree Celsius	UO	UO:0000027	300	millimeter	UO	UO:0000016	Douglas fir	Dfb, Humid Continental warm summer	OM3
OC	Amplicon Metagenome Sequencing	454 GS FLX Titanium	OC307F	ERX1298435	European Nucleotide Archive	PRJEB12501	http://www.ebi.ac.uk/ena/data/view/PRJEB12501	ITS	ITS2	Brunisolic Gray Luvisol	2.5	degree Celsius	UO	UO:0000027	300	millimeter	UO	UO:0000016	Douglas fir	Dfb, Humid Continental warm summer	OM1
OC	Amplicon Metagenome Sequencing	454 GS FLX Titanium	OC308F	ERX1298436	European Nucleotide Archive	PRJEB12501	http://www.ebi.ac.uk/ena/data/view/PRJEB12501	ITS	ITS2	Brunisolic Gray Luvisol	2.5	degree Celsius	UO	UO:0000027	300	millimeter	UO	UO:0000016	Douglas fir	Dfb, Humid Continental warm summer	OM1
OC	Amplicon Metagenome Sequencing	454 GS FLX Titanium	OC309F	ERX1298437	European Nucleotide Archive	PRJEB12501	http://www.ebi.ac.uk/ena/data/view/PRJEB12501	ITS	ITS2	Brunisolic Gray Luvisol	2.5	degree Celsius	UO	UO:0000027	300	millimeter	UO	UO:0000016	Douglas fir	Dfb, Humid Continental warm summer	OM1
OC	Amplicon Metagenome Sequencing	454 GS FLX Titanium	OC310F	ERX1298438	European Nucleotide Archive	PRJEB12501	http://www.ebi.ac.uk/ena/data/view/PRJEB12501	ITS	ITS2	Brunisolic Gray Luvisol	2.5	degree Celsius	UO	UO:0000027	300	millimeter	UO	UO:0000016	Douglas fir	Dfb, Humid Continental warm summer	OM1
OC	Amplicon Metagenome Sequencing	454 GS FLX Titanium	OC311F	ERX1298439	European Nucleotide Archive	PRJEB12501	http://www.ebi.ac.uk/ena/data/view/PRJEB12501	ITS	ITS2	Brunisolic Gray Luvisol	2.5	degree Celsius	UO	UO:0000027	300	millimeter	UO	UO:0000016	Douglas fir	Dfb, Humid Continental warm summer	OM1
OC	Amplicon Metagenome Sequencing	454 GS FLX Titanium	OC312F	ERX1298440	European Nucleotide Archive	PRJEB12501	http://www.ebi.ac.uk/ena/data/view/PRJEB12501	ITS	ITS2	Brunisolic Gray Luvisol	2.5	degree Celsius	UO	UO:0000027	300	millimeter	UO	UO:0000016	Douglas fir	Dfb, Humid Continental warm summer	OM1
OC	Amplicon Metagenome Sequencing	454 GS FLX Titanium	OC313F	ERX1298441	European Nucleotide Archive	PRJEB12501	http://www.ebi.ac.uk/ena/data/view/PRJEB12501	ITS	ITS2	Brunisolic Gray Luvisol	2.5	degree Celsius	UO	UO:0000027	300	millimeter	UO	UO:0000016	Douglas fir	Dfb, Humid Continental warm summer	OM2
OC	Amplicon Metagenome Sequencing	454 GS FLX Titanium	OC314F	ERX1298442	European Nucleotide Archive	PRJEB12501	http://www.ebi.ac.uk/ena/data/view/PRJEB12501	ITS	ITS2	Brunisolic Gray Luvisol	2.5	degree Celsius	UO	UO:0000027	300	millimeter	UO	UO:0000016	Douglas fir	Dfb, Humid Continental warm summer	OM2
OC	Amplicon Metagenome Sequencing	454 GS FLX Titanium	OC315F	ERX1298443	European Nucleotide Archive	PRJEB12501	http://www.ebi.ac.uk/ena/data/view/PRJEB12501	ITS	ITS2	Brunisolic Gray Luvisol	2.5	degree Celsius	UO	UO:0000027	300	millimeter	UO	UO:0000016	Douglas fir	Dfb, Humid Continental warm summer	OM2
OC	Amplicon Metagenome Sequencing	454 GS FLX Titanium	OC316F	ERX1298444	European Nucleotide Archive	PRJEB12501	http://www.ebi.ac.uk/ena/data/view/PRJEB12501	ITS	ITS2	Brunisolic Gray Luvisol	2.5	degree Celsius	UO	UO:0000027	300	millimeter	UO	UO:0000016	Douglas fir	Dfb, Humid Continental warm summer	OM2
OC	Amplicon Metagenome Sequencing	454 GS FLX Titanium	OC317F	ERX1298445	European Nucleotide Archive	PRJEB12501	http://www.ebi.ac.uk/ena/data/view/PRJEB12501	ITS	ITS2	Brunisolic Gray Luvisol	2.5	degree Celsius	UO	UO:0000027	300	millimeter	UO	UO:0000016	Douglas fir	Dfb, Humid Continental warm summer	OM2
OC	Amplicon Metagenome Sequencing	454 GS FLX Titanium	OC318F	ERX1298446	European Nucleotide Archive	PRJEB12501	http://www.ebi.ac.uk/ena/data/view/PRJEB12501	ITS	ITS2	Brunisolic Gray Luvisol	2.5	degree Celsius	UO	UO:0000027	300	millimeter	UO	UO:0000016	Douglas fir	Dfb, Humid Continental warm summer	OM2
OC	Amplicon Metagenome Sequencing	454 GS FLX Titanium	OC319F	ERX1298447	European Nucleotide Archive	PRJEB12501	http://www.ebi.ac.uk/ena/data/view/PRJEB12501	ITS	ITS2	Brunisolic Gray Luvisol	2.5	degree Celsius	UO	UO:0000027	300	millimeter	UO	UO:0000016	Douglas fir	Dfb, Humid Continental warm summer	OM2
OC	Amplicon Metagenome Sequencing	454 GS FLX Titanium	OC320F	ERX1298448	European Nucleotide Archive	PRJEB12501	http://www.ebi.ac.uk/ena/data/view/PRJEB12501	ITS	ITS2	Brunisolic Gray Luvisol	2.5	degree Celsius	UO	UO:0000027	300	millimeter	UO	UO:0000016	Douglas fir	Dfb, Humid Continental warm summer	OM2
OC	Amplicon Metagenome Sequencing	454 GS FLX Titanium	OC321F	ERX1298449	European Nucleotide Archive	PRJEB12501	http://www.ebi.ac.uk/ena/data/view/PRJEB12501	ITS	ITS2	Brunisolic Gray Luvisol	2.5	degree Celsius	UO	UO:0000027	300	millimeter	UO	UO:0000016	Douglas fir	Dfb, Humid Continental warm summer	OM2
OC	Amplicon Metagenome Sequencing	454 GS FLX Titanium	OC322F	ERX1298450	European Nucleotide Archive	PRJEB12501	http://www.ebi.ac.uk/ena/data/view/PRJEB12501	ITS	ITS2	Brunisolic Gray Luvisol	2.5	degree Celsius	UO	UO:0000027	300	millimeter	UO	UO:0000016	Douglas fir	Dfb, Humid Continental warm summer	OM2
OC	Amplicon Metagenome Sequencing	454 GS FLX Titanium	OC323F	ERX1298451	European Nucleotide Archive	PRJEB12501	http://www.ebi.ac.uk/ena/data/view/PRJEB12501	ITS	ITS2	Brunisolic Gray Luvisol	2.5	degree Celsius	UO	UO:0000027	300	millimeter	UO	UO:0000016	Douglas fir	Dfb, Humid Continental warm summer	OM2
OC	Amplicon Metagenome Sequencing	454 GS FLX Titanium	OC324F	ERX1298452	European Nucleotide Archive	PRJEB12501	http://www.ebi.ac.uk/ena/data/view/PRJEB12501	ITS	ITS2	Brunisolic Gray Luvisol	2.5	degree Celsius	UO	UO:0000027	300	millimeter	UO	UO:0000016	Douglas fir	Dfb, Humid Continental warm summer	OM2
OC	Amplicon Metagenome Sequencing	454 GS FLX Titanium	OC325F	ERX1298453	European Nucleotide Archive	PRJEB12501	http://www.ebi.ac.uk/ena/data/view/PRJEB12501	ITS	ITS2	Brunisolic Gray Luvisol	2.5	degree Celsius	UO	UO:0000027	300	millimeter	UO	UO:0000016	Douglas fir	Dfb, Humid Continental warm summer	OM2
OC	Amplicon Metagenome Sequencing	454 GS FLX Titanium	OC326F	ERX1298454	European Nucleotide Archive	PRJEB12501	http://www.ebi.ac.uk/ena/data/view/PRJEB12501	ITS	ITS2	Brunisolic Gray Luvisol	2.5	degree Celsius	UO	UO:0000027	300	millimeter	UO	UO:0000016	Douglas fir	Dfb, Humid Continental warm summer	OM2
OC	Amplicon Metagenome Sequencing	454 GS FLX Titanium	OC327F	ERX1298455	European Nucleotide Archive	PRJEB12501	http://www.ebi.ac.uk/ena/data/view/PRJEB12501	ITS	ITS2	Brunisolic Gray Luvisol	2.5	degree Celsius	UO	UO:0000027	300	millimeter	UO	UO:0000016	Douglas fir	Dfb, Humid Continental warm summer	OM2
OC	Amplicon Metagenome Sequencing	454 GS FLX Titanium	OC328F	ERX1298456	European Nucleotide Archive	PRJEB12501	http://www.ebi.ac.uk/ena/data/view/PRJEB12501	ITS	ITS2	Brunisolic Gray Luvisol	2.5	degree Celsius	UO	UO:0000027	300	millimeter	UO	UO:0000016	Douglas fir	Dfb, Humid Continental warm summer	OM2
OC	Amplicon Metagenome Sequencing	454 GS FLX Titanium	OC329F	ERX1298457	European Nucleotide Archive	PRJEB12501	http://www.ebi.ac.uk/ena/data/view/PRJEB12501	ITS	ITS2	Brunisolic Gray Luvisol	2.5	degree Celsius	UO	UO:0000027	300	millimeter	UO	UO:0000016	Douglas fir	Dfb, Humid Continental warm summer	OM2
OC	Amplicon Metagenome Sequencing	454 GS FLX Titanium	OC330F	ERX1298458	European Nucleotide Archive	PRJEB12501	http://www.ebi.ac.uk/ena/data/view/PRJEB12501	ITS	ITS2	Brunisolic Gray Luvisol	2.5	degree Celsius	UO	UO:0000027	300	millimeter	UO	UO:0000016	Douglas fir	Dfb, Humid Continental warm summer	OM2
OC	Amplicon Metagenome Sequencing	454 GS FLX Titanium	OC331F	ERX1298459	European Nucleotide Archive	PRJEB12501	http://www.ebi.ac.uk/ena/data/view/PRJEB12501	ITS	ITS2	Brunisolic Gray Luvisol	2.5	degree Celsius	UO	UO:0000027	300	millimeter	UO	UO:0000016	Douglas fir	Dfb, Humid Continental warm summer	OM1
OC	Amplicon Metagenome Sequencing	454 GS FLX Titanium	OC332F	ERX1298460	European Nucleotide Archive	PRJEB12501	http://www.ebi.ac.uk/ena/data/view/PRJEB12501	ITS	ITS2	Brunisolic Gray Luvisol	2.5	degree Celsius	UO	UO:0000027	300	millimeter	UO	UO:0000016	Douglas fir	Dfb, Humid Continental warm summer	OM1
OC	Amplicon Metagenome Sequencing	454 GS FLX Titanium	OC333F	ERX1298461	European Nucleotide Archive	PRJEB12501	http://www.ebi.ac.uk/ena/data/view/PRJEB12501	ITS	ITS2	Brunisolic Gray Luvisol	2.5	degree Celsius	UO	UO:0000027	300	millimeter	UO	UO:0000016	Douglas fir	Dfb, Humid Continental warm summer	OM1
OC	Amplicon Metagenome Sequencing	454 GS FLX Titanium	OC334F	ERX1298462	European Nucleotide Archive	PRJEB12501	http://www.ebi.ac.uk/ena/data/view/PRJEB12501	ITS	ITS2	Brunisolic Gray Luvisol	2.5	degree Celsius	UO	UO:0000027	300	millimeter	UO	UO:0000016	Douglas fir	Dfb, Humid Continental warm summer	OM1
OC	Amplicon Metagenome Sequencing	454 GS FLX Titanium	OC335F	ERX1298463	European Nucleotide Archive	PRJEB12501	http://www.ebi.ac.uk/ena/data/view/PRJEB12501	ITS	ITS2	Brunisolic Gray Luvisol	2.5	degree Celsius	UO	UO:0000027	300	millimeter	UO	UO:0000016	Douglas fir	Dfb, Humid Continental warm summer	OM1
OC	Amplicon Metagenome Sequencing	454 GS FLX Titanium	OC336F	ERX1298464	European Nucleotide Archive	PRJEB12501	http://www.ebi.ac.uk/ena/data/view/PRJEB12501	ITS	ITS2	Brunisolic Gray Luvisol	2.5	degree Celsius	UO	UO:0000027	300	millimeter	UO	UO:0000016	Douglas fir	Dfb, Humid Continental warm summer	OM1
OC	Amplicon Metagenome Sequencing	454 GS FLX Titanium	OC340F	ERX1298465	European Nucleotide Archive	PRJEB12501	http://www.ebi.ac.uk/ena/data/view/PRJEB12501	ITS	ITS2	Brunisolic Gray Luvisol	2.5	degree Celsius	UO	UO:0000027	300	millimeter	UO	UO:0000016	Douglas fir	Dfb, Humid Continental warm summer	OM3
OC	Amplicon Metagenome Sequencing	454 GS FLX Titanium	OC341F	ERX1298466	European Nucleotide Archive	PRJEB12501	http://www.ebi.ac.uk/ena/data/view/PRJEB12501	ITS	ITS2	Brunisolic Gray Luvisol	2.5	degree Celsius	UO	UO:0000027	300	millimeter	UO	UO:0000016	Douglas fir	Dfb, Humid Continental warm summer	OM3
OC	Amplicon Metagenome Sequencing	454 GS FLX Titanium	OC342F	ERX1298467	European Nucleotide Archive	PRJEB12501	http://www.ebi.ac.uk/ena/data/view/PRJEB12501	ITS	ITS2	Brunisolic Gray Luvisol	2.5	degree Celsius	UO	UO:0000027	300	millimeter	UO	UO:0000016	Douglas fir	Dfb, Humid Continental warm summer	OM3
OC	Amplicon Metagenome Sequencing	454 GS FLX Titanium	OC343F	ERX1298468	European Nucleotide Archive	PRJEB12501	http://www.ebi.ac.uk/ena/data/view/PRJEB12501	ITS	ITS2	Brunisolic Gray Luvisol	2.5	degree Celsius	UO	UO:0000027	300	millimeter	UO	UO:0000016	Douglas fir	Dfb, Humid Continental warm summer	OM1
OC	Amplicon Metagenome Sequencing	454 GS FLX Titanium	OC344F	ERX1298469	European Nucleotide Archive	PRJEB12501	http://www.ebi.ac.uk/ena/data/view/PRJEB12501	ITS	ITS2	Brunisolic Gray Luvisol	2.5	degree Celsius	UO	UO:0000027	300	millimeter	UO	UO:0000016	Douglas fir	Dfb, Humid Continental warm summer	OM1
OC	Amplicon Metagenome Sequencing	454 GS FLX Titanium	OC345F	ERX1298470	European Nucleotide Archive	PRJEB12501	http://www.ebi.ac.uk/ena/data/view/PRJEB12501	ITS	ITS2	Brunisolic Gray Luvisol	2.5	degree Celsius	UO	UO:0000027	300	millimeter	UO	UO:0000016	Douglas fir	Dfb, Humid Continental warm summer	OM1
OC	Amplicon Metagenome Sequencing	454 GS FLX Titanium	OC346F	ERX1298471	European Nucleotide Archive	PRJEB12501	http://www.ebi.ac.uk/ena/data/view/PRJEB12501	ITS	ITS2	Brunisolic Gray Luvisol	2.5	degree Celsius	UO	UO:0000027	300	millimeter	UO	UO:0000016	Douglas fir	Dfb, Humid Continental warm summer	OM1
OC	Amplicon Metagenome Sequencing	454 GS FLX Titanium	OC347F	ERX1298472	European Nucleotide Archive	PRJEB12501	http://www.ebi.ac.uk/ena/data/view/PRJEB12501	ITS	ITS2	Brunisolic Gray Luvisol	2.5	degree Celsius	UO	UO:0000027	300	millimeter	UO	UO:0000016	Douglas fir	Dfb, Humid Continental warm summer	OM1
OC	Amplicon Metagenome Sequencing	454 GS FLX Titanium	OC348F	ERX1298473	European Nucleotide Archive	PRJEB12501	http://www.ebi.ac.uk/ena/data/view/PRJEB12501	ITS	ITS2	Brunisolic Gray Luvisol	2.5	degree Celsius	UO	UO:0000027	300	millimeter	UO	UO:0000016	Douglas fir	Dfb, Humid Continental warm summer	OM1
OC	Amplicon Metagenome Sequencing	454 GS FLX Titanium	OC352F	ERX1298474	European Nucleotide Archive	PRJEB12501	http://www.ebi.ac.uk/ena/data/view/PRJEB12501	ITS	ITS2	Brunisolic Gray Luvisol	2.5	degree Celsius	UO	UO:0000027	300	millimeter	UO	UO:0000016	Douglas fir	Dfb, Humid Continental warm summer	OM3
OC	Amplicon Metagenome Sequencing	454 GS FLX Titanium	OC353F	ERX1298475	European Nucleotide Archive	PRJEB12501	http://www.ebi.ac.uk/ena/data/view/PRJEB12501	ITS	ITS2	Brunisolic Gray Luvisol	2.5	degree Celsius	UO	UO:0000027	300	millimeter	UO	UO:0000016	Douglas fir	Dfb, Humid Continental warm summer	OM3
OC	Amplicon Metagenome Sequencing	454 GS FLX Titanium	OC354F	ERX1298476	European Nucleotide Archive	PRJEB12501	http://www.ebi.ac.uk/ena/data/view/PRJEB12501	ITS	ITS2	Brunisolic Gray Luvisol	2.5	degree Celsius	UO	UO:0000027	300	millimeter	UO	UO:0000016	Douglas fir	Dfb, Humid Continental warm summer	OM3
OC	Amplicon Metagenome Sequencing	454 GS FLX Titanium	OC355F	ERX1298477	European Nucleotide Archive	PRJEB12501	http://www.ebi.ac.uk/ena/data/view/PRJEB12501	ITS	ITS2	Brunisolic Gray Luvisol	2.5	degree Celsius	UO	UO:0000027	300	millimeter	UO	UO:0000016	Douglas fir	Dfb, Humid Continental warm summer	REF
OC	Amplicon Metagenome Sequencing	454 GS FLX Titanium	OC356F	ERX1298478	European Nucleotide Archive	PRJEB12501	http://www.ebi.ac.uk/ena/data/view/PRJEB12501	ITS	ITS2	Brunisolic Gray Luvisol	2.5	degree Celsius	UO	UO:0000027	300	millimeter	UO	UO:0000016	Douglas fir	Dfb, Humid Continental warm summer	REF
OC	Amplicon Metagenome Sequencing	454 GS FLX Titanium	OC357F	ERX1298479	European Nucleotide Archive	PRJEB12501	http://www.ebi.ac.uk/ena/data/view/PRJEB12501	ITS	ITS2	Brunisolic Gray Luvisol	2.5	degree Celsius	UO	UO:0000027	300	millimeter	UO	UO:0000016	Douglas fir	Dfb, Humid Continental warm summer	REF
OC	Amplicon Metagenome Sequencing	454 GS FLX Titanium	OC358F	ERX1298480	European Nucleotide Archive	PRJEB12501	http://www.ebi.ac.uk/ena/data/view/PRJEB12501	ITS	ITS2	Brunisolic Gray Luvisol	2.5	degree Celsius	UO	UO:0000027	300	millimeter	UO	UO:0000016	Douglas fir	Dfb, Humid Continental warm summer	REF
OC	Amplicon Metagenome Sequencing	454 GS FLX Titanium	OC359F	ERX1298481	European Nucleotide Archive	PRJEB12501	http://www.ebi.ac.uk/ena/data/view/PRJEB12501	ITS	ITS2	Brunisolic Gray Luvisol	2.5	degree Celsius	UO	UO:0000027	300	millimeter	UO	UO:0000016	Douglas fir	Dfb, Humid Continental warm summer	REF
OC	Amplicon Metagenome Sequencing	454 GS FLX Titanium	OC360F	ERX1298482	European Nucleotide Archive	PRJEB12501	http://www.ebi.ac.uk/ena/data/view/PRJEB12501	ITS	ITS2	Brunisolic Gray Luvisol	2.5	degree Celsius	UO	UO:0000027	300	millimeter	UO	UO:0000016	Douglas fir	Dfb, Humid Continental warm summer	REF
SL	Amplicon Metagenome Sequencing	454 GS FLX Titanium	SL121F	ERX1298483	European Nucleotide Archive	PRJEB12501	http://www.ebi.ac.uk/ena/data/view/PRJEB12501	ITS	ITS2	Orthic Gray Luvisol	3.8	degree Celsius	UO	UO:0000027	146-193	millimeter	UO	UO:0000016	Lodgepole pine, Interior spruce	Dfc, Boreal cool summer	OM1
SL	Amplicon Metagenome Sequencing	454 GS FLX Titanium	SL122F	ERX1298484	European Nucleotide Archive	PRJEB12501	http://www.ebi.ac.uk/ena/data/view/PRJEB12501	ITS	ITS2	Orthic Gray Luvisol	3.8	degree Celsius	UO	UO:0000027	146-193	millimeter	UO	UO:0000016	Lodgepole pine, Interior spruce	Dfc, Boreal cool summer	OM1
SL	Amplicon Metagenome Sequencing	454 GS FLX Titanium	SL123F	ERX1298485	European Nucleotide Archive	PRJEB12501	http://www.ebi.ac.uk/ena/data/view/PRJEB12501	ITS	ITS2	Orthic Gray Luvisol	3.8	degree Celsius	UO	UO:0000027	146-193	millimeter	UO	UO:0000016	Lodgepole pine, Interior spruce	Dfc, Boreal cool summer	OM1
SL	Amplicon Metagenome Sequencing	454 GS FLX Titanium	SL124F	ERX1298486	European Nucleotide Archive	PRJEB12501	http://www.ebi.ac.uk/ena/data/view/PRJEB12501	ITS	ITS2	Orthic Gray Luvisol	3.8	degree Celsius	UO	UO:0000027	146-193	millimeter	UO	UO:0000016	Lodgepole pine, Interior spruce	Dfc, Boreal cool summer	OM1
SL	Amplicon Metagenome Sequencing	454 GS FLX Titanium	SL125F	ERX1298487	European Nucleotide Archive	PRJEB12501	http://www.ebi.ac.uk/ena/data/view/PRJEB12501	ITS	ITS2	Orthic Gray Luvisol	3.8	degree Celsius	UO	UO:0000027	146-193	millimeter	UO	UO:0000016	Lodgepole pine, Interior spruce	Dfc, Boreal cool summer	OM1
SL	Amplicon Metagenome Sequencing	454 GS FLX Titanium	SL126F	ERX1298488	European Nucleotide Archive	PRJEB12501	http://www.ebi.ac.uk/ena/data/view/PRJEB12501	ITS	ITS2	Orthic Gray Luvisol	3.8	degree Celsius	UO	UO:0000027	146-193	millimeter	UO	UO:0000016	Lodgepole pine, Interior spruce	Dfc, Boreal cool summer	OM1
SL	Amplicon Metagenome Sequencing	454 GS FLX Titanium	SL127F	ERX1298489	European Nucleotide Archive	PRJEB12501	http://www.ebi.ac.uk/ena/data/view/PRJEB12501	ITS	ITS2	Orthic Gray Luvisol	3.8	degree Celsius	UO	UO:0000027	146-193	millimeter	UO	UO:0000016	Lodgepole pine, Interior spruce	Dfc, Boreal cool summer	OM1
SL	Amplicon Metagenome Sequencing	454 GS FLX Titanium	SL128F	ERX1298490	European Nucleotide Archive	PRJEB12501	http://www.ebi.ac.uk/ena/data/view/PRJEB12501	ITS	ITS2	Orthic Gray Luvisol	3.8	degree Celsius	UO	UO:0000027	146-193	millimeter	UO	UO:0000016	Lodgepole pine, Interior spruce	Dfc, Boreal cool summer	OM1
SL	Amplicon Metagenome Sequencing	454 GS FLX Titanium	SL129F	ERX1298491	European Nucleotide Archive	PRJEB12501	http://www.ebi.ac.uk/ena/data/view/PRJEB12501	ITS	ITS2	Orthic Gray Luvisol	3.8	degree Celsius	UO	UO:0000027	146-193	millimeter	UO	UO:0000016	Lodgepole pine, Interior spruce	Dfc, Boreal cool summer	OM1
SL	Amplicon Metagenome Sequencing	454 GS FLX Titanium	SL130F	ERX1298492	European Nucleotide Archive	PRJEB12501	http://www.ebi.ac.uk/ena/data/view/PRJEB12501	ITS	ITS2	Orthic Gray Luvisol	3.8	degree Celsius	UO	UO:0000027	146-193	millimeter	UO	UO:0000016	Lodgepole pine, Interior spruce	Dfc, Boreal cool summer	OM1
SL	Amplicon Metagenome Sequencing	454 GS FLX Titanium	SL131F	ERX1298493	European Nucleotide Archive	PRJEB12501	http://www.ebi.ac.uk/ena/data/view/PRJEB12501	ITS	ITS2	Orthic Gray Luvisol	3.8	degree Celsius	UO	UO:0000027	146-193	millimeter	UO	UO:0000016	Lodgepole pine, Interior spruce	Dfc, Boreal cool summer	OM1
SL	Amplicon Metagenome Sequencing	454 GS FLX Titanium	SL132F	ERX1298494	European Nucleotide Archive	PRJEB12501	http://www.ebi.ac.uk/ena/data/view/PRJEB12501	ITS	ITS2	Orthic Gray Luvisol	3.8	degree Celsius	UO	UO:0000027	146-193	millimeter	UO	UO:0000016	Lodgepole pine, Interior spruce	Dfc, Boreal cool summer	OM1
SL	Amplicon Metagenome Sequencing	454 GS FLX Titanium	SL133F	ERX1298495	European Nucleotide Archive	PRJEB12501	http://www.ebi.ac.uk/ena/data/view/PRJEB12501	ITS	ITS2	Orthic Gray Luvisol	3.8	degree Celsius	UO	UO:0000027	146-193	millimeter	UO	UO:0000016	Lodgepole pine, Interior spruce	Dfc, Boreal cool summer	OM1
SL	Amplicon Metagenome Sequencing	454 GS FLX Titanium	SL134F	ERX1298496	European Nucleotide Archive	PRJEB12501	http://www.ebi.ac.uk/ena/data/view/PRJEB12501	ITS	ITS2	Orthic Gray Luvisol	3.8	degree Celsius	UO	UO:0000027	146-193	millimeter	UO	UO:0000016	Lodgepole pine, Interior spruce	Dfc, Boreal cool summer	OM1
SL	Amplicon Metagenome Sequencing	454 GS FLX Titanium	SL135F	ERX1298497	European Nucleotide Archive	PRJEB12501	http://www.ebi.ac.uk/ena/data/view/PRJEB12501	ITS	ITS2	Orthic Gray Luvisol	3.8	degree Celsius	UO	UO:0000027	146-193	millimeter	UO	UO:0000016	Lodgepole pine, Interior spruce	Dfc, Boreal cool summer	OM1
SL	Amplicon Metagenome Sequencing	454 GS FLX Titanium	SL136F	ERX1298498	European Nucleotide Archive	PRJEB12501	http://www.ebi.ac.uk/ena/data/view/PRJEB12501	ITS	ITS2	Orthic Gray Luvisol	3.8	degree Celsius	UO	UO:0000027	146-193	millimeter	UO	UO:0000016	Lodgepole pine, Interior spruce	Dfc, Boreal cool summer	OM1
SL	Amplicon Metagenome Sequencing	454 GS FLX Titanium	SL137F	ERX1298499	European Nucleotide Archive	PRJEB12501	http://www.ebi.ac.uk/ena/data/view/PRJEB12501	ITS	ITS2	Orthic Gray Luvisol	3.8	degree Celsius	UO	UO:0000027	146-193	millimeter	UO	UO:0000016	Lodgepole pine, Interior spruce	Dfc, Boreal cool summer	OM1
SL	Amplicon Metagenome Sequencing	454 GS FLX Titanium	SL138F	ERX1298500	European Nucleotide Archive	PRJEB12501	http://www.ebi.ac.uk/ena/data/view/PRJEB12501	ITS	ITS2	Orthic Gray Luvisol	3.8	degree Celsius	UO	UO:0000027	146-193	millimeter	UO	UO:0000016	Lodgepole pine, Interior spruce	Dfc, Boreal cool summer	OM1
SL	Amplicon Metagenome Sequencing	454 GS FLX Titanium	SL139F	ERX1298501	European Nucleotide Archive	PRJEB12501	http://www.ebi.ac.uk/ena/data/view/PRJEB12501	ITS	ITS2	Orthic Gray Luvisol	3.8	degree Celsius	UO	UO:0000027	146-193	millimeter	UO	UO:0000016	Lodgepole pine, Interior spruce	Dfc, Boreal cool summer	OM2
SL	Amplicon Metagenome Sequencing	454 GS FLX Titanium	SL140F	ERX1298502	European Nucleotide Archive	PRJEB12501	http://www.ebi.ac.uk/ena/data/view/PRJEB12501	ITS	ITS2	Orthic Gray Luvisol	3.8	degree Celsius	UO	UO:0000027	146-193	millimeter	UO	UO:0000016	Lodgepole pine, Interior spruce	Dfc, Boreal cool summer	OM2
SL	Amplicon Metagenome Sequencing	454 GS FLX Titanium	SL141F	ERX1298503	European Nucleotide Archive	PRJEB12501	http://www.ebi.ac.uk/ena/data/view/PRJEB12501	ITS	ITS2	Orthic Gray Luvisol	3.8	degree Celsius	UO	UO:0000027	146-193	millimeter	UO	UO:0000016	Lodgepole pine, Interior spruce	Dfc, Boreal cool summer	OM2
SL	Amplicon Metagenome Sequencing	454 GS FLX Titanium	SL142F	ERX1298504	European Nucleotide Archive	PRJEB12501	http://www.ebi.ac.uk/ena/data/view/PRJEB12501	ITS	ITS2	Orthic Gray Luvisol	3.8	degree Celsius	UO	UO:0000027	146-193	millimeter	UO	UO:0000016	Lodgepole pine, Interior spruce	Dfc, Boreal cool summer	OM2
SL	Amplicon Metagenome Sequencing	454 GS FLX Titanium	SL143F	ERX1298505	European Nucleotide Archive	PRJEB12501	http://www.ebi.ac.uk/ena/data/view/PRJEB12501	ITS	ITS2	Orthic Gray Luvisol	3.8	degree Celsius	UO	UO:0000027	146-193	millimeter	UO	UO:0000016	Lodgepole pine, Interior spruce	Dfc, Boreal cool summer	OM2
SL	Amplicon Metagenome Sequencing	454 GS FLX Titanium	SL144F	ERX1298506	European Nucleotide Archive	PRJEB12501	http://www.ebi.ac.uk/ena/data/view/PRJEB12501	ITS	ITS2	Orthic Gray Luvisol	3.8	degree Celsius	UO	UO:0000027	146-193	millimeter	UO	UO:0000016	Lodgepole pine, Interior spruce	Dfc, Boreal cool summer	OM2
SL	Amplicon Metagenome Sequencing	454 GS FLX Titanium	SL145F	ERX1298507	European Nucleotide Archive	PRJEB12501	http://www.ebi.ac.uk/ena/data/view/PRJEB12501	ITS	ITS2	Orthic Gray Luvisol	3.8	degree Celsius	UO	UO:0000027	146-193	millimeter	UO	UO:0000016	Lodgepole pine, Interior spruce	Dfc, Boreal cool summer	OM2
SL	Amplicon Metagenome Sequencing	454 GS FLX Titanium	SL146F	ERX1298508	European Nucleotide Archive	PRJEB12501	http://www.ebi.ac.uk/ena/data/view/PRJEB12501	ITS	ITS2	Orthic Gray Luvisol	3.8	degree Celsius	UO	UO:0000027	146-193	millimeter	UO	UO:0000016	Lodgepole pine, Interior spruce	Dfc, Boreal cool summer	OM2
SL	Amplicon Metagenome Sequencing	454 GS FLX Titanium	SL147F	ERX1298509	European Nucleotide Archive	PRJEB12501	http://www.ebi.ac.uk/ena/data/view/PRJEB12501	ITS	ITS2	Orthic Gray Luvisol	3.8	degree Celsius	UO	UO:0000027	146-193	millimeter	UO	UO:0000016	Lodgepole pine, Interior spruce	Dfc, Boreal cool summer	OM2
SL	Amplicon Metagenome Sequencing	454 GS FLX Titanium	SL148F	ERX1298510	European Nucleotide Archive	PRJEB12501	http://www.ebi.ac.uk/ena/data/view/PRJEB12501	ITS	ITS2	Orthic Gray Luvisol	3.8	degree Celsius	UO	UO:0000027	146-193	millimeter	UO	UO:0000016	Lodgepole pine, Interior spruce	Dfc, Boreal cool summer	OM2
SL	Amplicon Metagenome Sequencing	454 GS FLX Titanium	SL149F	ERX1298511	European Nucleotide Archive	PRJEB12501	http://www.ebi.ac.uk/ena/data/view/PRJEB12501	ITS	ITS2	Orthic Gray Luvisol	3.8	degree Celsius	UO	UO:0000027	146-193	millimeter	UO	UO:0000016	Lodgepole pine, Interior spruce	Dfc, Boreal cool summer	OM2
SL	Amplicon Metagenome Sequencing	454 GS FLX Titanium	SL150F	ERX1298512	European Nucleotide Archive	PRJEB12501	http://www.ebi.ac.uk/ena/data/view/PRJEB12501	ITS	ITS2	Orthic Gray Luvisol	3.8	degree Celsius	UO	UO:0000027	146-193	millimeter	UO	UO:0000016	Lodgepole pine, Interior spruce	Dfc, Boreal cool summer	OM2
SL	Amplicon Metagenome Sequencing	454 GS FLX Titanium	SL151F	ERX1298513	European Nucleotide Archive	PRJEB12501	http://www.ebi.ac.uk/ena/data/view/PRJEB12501	ITS	ITS2	Orthic Gray Luvisol	3.8	degree Celsius	UO	UO:0000027	146-193	millimeter	UO	UO:0000016	Lodgepole pine, Interior spruce	Dfc, Boreal cool summer	OM2
SL	Amplicon Metagenome Sequencing	454 GS FLX Titanium	SL152F	ERX1298514	European Nucleotide Archive	PRJEB12501	http://www.ebi.ac.uk/ena/data/view/PRJEB12501	ITS	ITS2	Orthic Gray Luvisol	3.8	degree Celsius	UO	UO:0000027	146-193	millimeter	UO	UO:0000016	Lodgepole pine, Interior spruce	Dfc, Boreal cool summer	OM2
SL	Amplicon Metagenome Sequencing	454 GS FLX Titanium	SL153F	ERX1298515	European Nucleotide Archive	PRJEB12501	http://www.ebi.ac.uk/ena/data/view/PRJEB12501	ITS	ITS2	Orthic Gray Luvisol	3.8	degree Celsius	UO	UO:0000027	146-193	millimeter	UO	UO:0000016	Lodgepole pine, Interior spruce	Dfc, Boreal cool summer	OM2
SL	Amplicon Metagenome Sequencing	454 GS FLX Titanium	SL154F	ERX1298516	European Nucleotide Archive	PRJEB12501	http://www.ebi.ac.uk/ena/data/view/PRJEB12501	ITS	ITS2	Orthic Gray Luvisol	3.8	degree Celsius	UO	UO:0000027	146-193	millimeter	UO	UO:0000016	Lodgepole pine, Interior spruce	Dfc, Boreal cool summer	OM2
SL	Amplicon Metagenome Sequencing	454 GS FLX Titanium	SL155F	ERX1298517	European Nucleotide Archive	PRJEB12501	http://www.ebi.ac.uk/ena/data/view/PRJEB12501	ITS	ITS2	Orthic Gray Luvisol	3.8	degree Celsius	UO	UO:0000027	146-193	millimeter	UO	UO:0000016	Lodgepole pine, Interior spruce	Dfc, Boreal cool summer	OM2
SL	Amplicon Metagenome Sequencing	454 GS FLX Titanium	SL156F	ERX1298518	European Nucleotide Archive	PRJEB12501	http://www.ebi.ac.uk/ena/data/view/PRJEB12501	ITS	ITS2	Orthic Gray Luvisol	3.8	degree Celsius	UO	UO:0000027	146-193	millimeter	UO	UO:0000016	Lodgepole pine, Interior spruce	Dfc, Boreal cool summer	OM2
SL	Amplicon Metagenome Sequencing	454 GS FLX Titanium	SL160F	ERX1298519	European Nucleotide Archive	PRJEB12501	http://www.ebi.ac.uk/ena/data/view/PRJEB12501	ITS	ITS2	Orthic Gray Luvisol	3.8	degree Celsius	UO	UO:0000027	146-193	millimeter	UO	UO:0000016	Lodgepole pine, Interior spruce	Dfc, Boreal cool summer	OM3
SL	Amplicon Metagenome Sequencing	454 GS FLX Titanium	SL161F	ERX1298520	European Nucleotide Archive	PRJEB12501	http://www.ebi.ac.uk/ena/data/view/PRJEB12501	ITS	ITS2	Orthic Gray Luvisol	3.8	degree Celsius	UO	UO:0000027	146-193	millimeter	UO	UO:0000016	Lodgepole pine, Interior spruce	Dfc, Boreal cool summer	OM3
SL	Amplicon Metagenome Sequencing	454 GS FLX Titanium	SL162F	ERX1298521	European Nucleotide Archive	PRJEB12501	http://www.ebi.ac.uk/ena/data/view/PRJEB12501	ITS	ITS2	Orthic Gray Luvisol	3.8	degree Celsius	UO	UO:0000027	146-193	millimeter	UO	UO:0000016	Lodgepole pine, Interior spruce	Dfc, Boreal cool summer	OM3
SL	Amplicon Metagenome Sequencing	454 GS FLX Titanium	SL166F	ERX1298522	European Nucleotide Archive	PRJEB12501	http://www.ebi.ac.uk/ena/data/view/PRJEB12501	ITS	ITS2	Orthic Gray Luvisol	3.8	degree Celsius	UO	UO:0000027	146-193	millimeter	UO	UO:0000016	Lodgepole pine, Interior spruce	Dfc, Boreal cool summer	OM3
SL	Amplicon Metagenome Sequencing	454 GS FLX Titanium	SL167F	ERX1298523	European Nucleotide Archive	PRJEB12501	http://www.ebi.ac.uk/ena/data/view/PRJEB12501	ITS	ITS2	Orthic Gray Luvisol	3.8	degree Celsius	UO	UO:0000027	146-193	millimeter	UO	UO:0000016	Lodgepole pine, Interior spruce	Dfc, Boreal cool summer	OM3
SL	Amplicon Metagenome Sequencing	454 GS FLX Titanium	SL168F	ERX1298524	European Nucleotide Archive	PRJEB12501	http://www.ebi.ac.uk/ena/data/view/PRJEB12501	ITS	ITS2	Orthic Gray Luvisol	3.8	degree Celsius	UO	UO:0000027	146-193	millimeter	UO	UO:0000016	Lodgepole pine, Interior spruce	Dfc, Boreal cool summer	OM3
SL	Amplicon Metagenome Sequencing	454 GS FLX Titanium	SL172F	ERX1298525	European Nucleotide Archive	PRJEB12501	http://www.ebi.ac.uk/ena/data/view/PRJEB12501	ITS	ITS2	Orthic Gray Luvisol	3.8	degree Celsius	UO	UO:0000027	146-193	millimeter	UO	UO:0000016	Lodgepole pine, Interior spruce	Dfc, Boreal cool summer	OM3
SL	Amplicon Metagenome Sequencing	454 GS FLX Titanium	SL173F	ERX1298526	European Nucleotide Archive	PRJEB12501	http://www.ebi.ac.uk/ena/data/view/PRJEB12501	ITS	ITS2	Orthic Gray Luvisol	3.8	degree Celsius	UO	UO:0000027	146-193	millimeter	UO	UO:0000016	Lodgepole pine, Interior spruce	Dfc, Boreal cool summer	OM3
SL	Amplicon Metagenome Sequencing	454 GS FLX Titanium	SL174F	ERX1298527	European Nucleotide Archive	PRJEB12501	http://www.ebi.ac.uk/ena/data/view/PRJEB12501	ITS	ITS2	Orthic Gray Luvisol	3.8	degree Celsius	UO	UO:0000027	146-193	millimeter	UO	UO:0000016	Lodgepole pine, Interior spruce	Dfc, Boreal cool summer	OM3
SL	Amplicon Metagenome Sequencing	454 GS FLX Titanium	SL175F	ERX1298528	European Nucleotide Archive	PRJEB12501	http://www.ebi.ac.uk/ena/data/view/PRJEB12501	ITS	ITS2	Orthic Gray Luvisol	3.8	degree Celsius	UO	UO:0000027	146-193	millimeter	UO	UO:0000016	Lodgepole pine, Interior spruce	Dfc, Boreal cool summer	REF
SL	Amplicon Metagenome Sequencing	454 GS FLX Titanium	SL176F	ERX1298529	European Nucleotide Archive	PRJEB12501	http://www.ebi.ac.uk/ena/data/view/PRJEB12501	ITS	ITS2	Orthic Gray Luvisol	3.8	degree Celsius	UO	UO:0000027	146-193	millimeter	UO	UO:0000016	Lodgepole pine, Interior spruce	Dfc, Boreal cool summer	REF
SL	Amplicon Metagenome Sequencing	454 GS FLX Titanium	SL177F	ERX1298530	European Nucleotide Archive	PRJEB12501	http://www.ebi.ac.uk/ena/data/view/PRJEB12501	ITS	ITS2	Orthic Gray Luvisol	3.8	degree Celsius	UO	UO:0000027	146-193	millimeter	UO	UO:0000016	Lodgepole pine, Interior spruce	Dfc, Boreal cool summer	REF
SL	Amplicon Metagenome Sequencing	454 GS FLX Titanium	SL178F	ERX1298531	European Nucleotide Archive	PRJEB12501	http://www.ebi.ac.uk/ena/data/view/PRJEB12501	ITS	ITS2	Orthic Gray Luvisol	3.8	degree Celsius	UO	UO:0000027	146-193	millimeter	UO	UO:0000016	Lodgepole pine, Interior spruce	Dfc, Boreal cool summer	REF
SL	Amplicon Metagenome Sequencing	454 GS FLX Titanium	SL179F	ERX1298532	European Nucleotide Archive	PRJEB12501	http://www.ebi.ac.uk/ena/data/view/PRJEB12501	ITS	ITS2	Orthic Gray Luvisol	3.8	degree Celsius	UO	UO:0000027	146-193	millimeter	UO	UO:0000016	Lodgepole pine, Interior spruce	Dfc, Boreal cool summer	REF
SL	Amplicon Metagenome Sequencing	454 GS FLX Titanium	SL180F	ERX1298533	European Nucleotide Archive	PRJEB12501	http://www.ebi.ac.uk/ena/data/view/PRJEB12501	ITS	ITS2	Orthic Gray Luvisol	3.8	degree Celsius	UO	UO:0000027	146-193	millimeter	UO	UO:0000016	Lodgepole pine, Interior spruce	Dfc, Boreal cool summer	REF
TO	Amplicon Metagenome Sequencing	454 GS FLX Titanium	TO061F	ERX1298534	European Nucleotide Archive	PRJEB12501	http://www.ebi.ac.uk/ena/data/view/PRJEB12501	ITS	ITS2	Orthic Gray Luvisol, Gleyed Gray Luvisol	1.7	degree Celsius	UO	UO:0000027	146-193	millimeter	UO	UO:0000016	Lodgepole pine, Subalpine fir, Interior spruce	Dfc, Boreal cool summer	OM1
TO	Amplicon Metagenome Sequencing	454 GS FLX Titanium	TO062F	ERX1298535	European Nucleotide Archive	PRJEB12501	http://www.ebi.ac.uk/ena/data/view/PRJEB12501	ITS	ITS2	Orthic Gray Luvisol, Gleyed Gray Luvisol	1.7	degree Celsius	UO	UO:0000027	146-193	millimeter	UO	UO:0000016	Lodgepole pine, Subalpine fir, Interior spruce	Dfc, Boreal cool summer	OM1
TO	Amplicon Metagenome Sequencing	454 GS FLX Titanium	TO063F	ERX1298536	European Nucleotide Archive	PRJEB12501	http://www.ebi.ac.uk/ena/data/view/PRJEB12501	ITS	ITS2	Orthic Gray Luvisol, Gleyed Gray Luvisol	1.7	degree Celsius	UO	UO:0000027	146-193	millimeter	UO	UO:0000016	Lodgepole pine, Subalpine fir, Interior spruce	Dfc, Boreal cool summer	OM1
TO	Amplicon Metagenome Sequencing	454 GS FLX Titanium	TO064F	ERX1298537	European Nucleotide Archive	PRJEB12501	http://www.ebi.ac.uk/ena/data/view/PRJEB12501	ITS	ITS2	Orthic Gray Luvisol, Gleyed Gray Luvisol	1.7	degree Celsius	UO	UO:0000027	146-193	millimeter	UO	UO:0000016	Lodgepole pine, Subalpine fir, Interior spruce	Dfc, Boreal cool summer	OM1
TO	Amplicon Metagenome Sequencing	454 GS FLX Titanium	TO065F	ERX1298538	European Nucleotide Archive	PRJEB12501	http://www.ebi.ac.uk/ena/data/view/PRJEB12501	ITS	ITS2	Orthic Gray Luvisol, Gleyed Gray Luvisol	1.7	degree Celsius	UO	UO:0000027	146-193	millimeter	UO	UO:0000016	Lodgepole pine, Subalpine fir, Interior spruce	Dfc, Boreal cool summer	OM1
TO	Amplicon Metagenome Sequencing	454 GS FLX Titanium	TO066F	ERX1298539	European Nucleotide Archive	PRJEB12501	http://www.ebi.ac.uk/ena/data/view/PRJEB12501	ITS	ITS2	Orthic Gray Luvisol, Gleyed Gray Luvisol	1.7	degree Celsius	UO	UO:0000027	146-193	millimeter	UO	UO:0000016	Lodgepole pine, Subalpine fir, Interior spruce	Dfc, Boreal cool summer	OM1
TO	Amplicon Metagenome Sequencing	454 GS FLX Titanium	TO067F	ERX1298540	European Nucleotide Archive	PRJEB12501	http://www.ebi.ac.uk/ena/data/view/PRJEB12501	ITS	ITS2	Orthic Gray Luvisol, Gleyed Gray Luvisol	1.7	degree Celsius	UO	UO:0000027	146-193	millimeter	UO	UO:0000016	Lodgepole pine, Subalpine fir, Interior spruce	Dfc, Boreal cool summer	OM2
TO	Amplicon Metagenome Sequencing	454 GS FLX Titanium	TO068F	ERX1298541	European Nucleotide Archive	PRJEB12501	http://www.ebi.ac.uk/ena/data/view/PRJEB12501	ITS	ITS2	Orthic Gray Luvisol, Gleyed Gray Luvisol	1.7	degree Celsius	UO	UO:0000027	146-193	millimeter	UO	UO:0000016	Lodgepole pine, Subalpine fir, Interior spruce	Dfc, Boreal cool summer	OM2
TO	Amplicon Metagenome Sequencing	454 GS FLX Titanium	TO069F	ERX1298542	European Nucleotide Archive	PRJEB12501	http://www.ebi.ac.uk/ena/data/view/PRJEB12501	ITS	ITS2	Orthic Gray Luvisol, Gleyed Gray Luvisol	1.7	degree Celsius	UO	UO:0000027	146-193	millimeter	UO	UO:0000016	Lodgepole pine, Subalpine fir, Interior spruce	Dfc, Boreal cool summer	OM2
TO	Amplicon Metagenome Sequencing	454 GS FLX Titanium	TO070F	ERX1298543	European Nucleotide Archive	PRJEB12501	http://www.ebi.ac.uk/ena/data/view/PRJEB12501	ITS	ITS2	Orthic Gray Luvisol, Gleyed Gray Luvisol	1.7	degree Celsius	UO	UO:0000027	146-193	millimeter	UO	UO:0000016	Lodgepole pine, Subalpine fir, Interior spruce	Dfc, Boreal cool summer	OM2
TO	Amplicon Metagenome Sequencing	454 GS FLX Titanium	TO071F	ERX1298544	European Nucleotide Archive	PRJEB12501	http://www.ebi.ac.uk/ena/data/view/PRJEB12501	ITS	ITS2	Orthic Gray Luvisol, Gleyed Gray Luvisol	1.7	degree Celsius	UO	UO:0000027	146-193	millimeter	UO	UO:0000016	Lodgepole pine, Subalpine fir, Interior spruce	Dfc, Boreal cool summer	OM2
TO	Amplicon Metagenome Sequencing	454 GS FLX Titanium	TO072F	ERX1298545	European Nucleotide Archive	PRJEB12501	http://www.ebi.ac.uk/ena/data/view/PRJEB12501	ITS	ITS2	Orthic Gray Luvisol, Gleyed Gray Luvisol	1.7	degree Celsius	UO	UO:0000027	146-193	millimeter	UO	UO:0000016	Lodgepole pine, Subalpine fir, Interior spruce	Dfc, Boreal cool summer	OM2
TO	Amplicon Metagenome Sequencing	454 GS FLX Titanium	TO076F	ERX1298546	European Nucleotide Archive	PRJEB12501	http://www.ebi.ac.uk/ena/data/view/PRJEB12501	ITS	ITS2	Orthic Gray Luvisol, Gleyed Gray Luvisol	1.7	degree Celsius	UO	UO:0000027	146-193	millimeter	UO	UO:0000016	Lodgepole pine, Subalpine fir, Interior spruce	Dfc, Boreal cool summer	OM3
TO	Amplicon Metagenome Sequencing	454 GS FLX Titanium	TO077F	ERX1298547	European Nucleotide Archive	PRJEB12501	http://www.ebi.ac.uk/ena/data/view/PRJEB12501	ITS	ITS2	Orthic Gray Luvisol, Gleyed Gray Luvisol	1.7	degree Celsius	UO	UO:0000027	146-193	millimeter	UO	UO:0000016	Lodgepole pine, Subalpine fir, Interior spruce	Dfc, Boreal cool summer	OM3
TO	Amplicon Metagenome Sequencing	454 GS FLX Titanium	TO078F	ERX1298548	European Nucleotide Archive	PRJEB12501	http://www.ebi.ac.uk/ena/data/view/PRJEB12501	ITS	ITS2	Orthic Gray Luvisol, Gleyed Gray Luvisol	1.7	degree Celsius	UO	UO:0000027	146-193	millimeter	UO	UO:0000016	Lodgepole pine, Subalpine fir, Interior spruce	Dfc, Boreal cool summer	OM3
TO	Amplicon Metagenome Sequencing	454 GS FLX Titanium	TO079F	ERX1298549	European Nucleotide Archive	PRJEB12501	http://www.ebi.ac.uk/ena/data/view/PRJEB12501	ITS	ITS2	Orthic Gray Luvisol, Gleyed Gray Luvisol	1.7	degree Celsius	UO	UO:0000027	146-193	millimeter	UO	UO:0000016	Lodgepole pine, Subalpine fir, Interior spruce	Dfc, Boreal cool summer	OM1
TO	Amplicon Metagenome Sequencing	454 GS FLX Titanium	TO080F	ERX1298550	European Nucleotide Archive	PRJEB12501	http://www.ebi.ac.uk/ena/data/view/PRJEB12501	ITS	ITS2	Orthic Gray Luvisol, Gleyed Gray Luvisol	1.7	degree Celsius	UO	UO:0000027	146-193	millimeter	UO	UO:0000016	Lodgepole pine, Subalpine fir, Interior spruce	Dfc, Boreal cool summer	OM1
TO	Amplicon Metagenome Sequencing	454 GS FLX Titanium	TO081F	ERX1298551	European Nucleotide Archive	PRJEB12501	http://www.ebi.ac.uk/ena/data/view/PRJEB12501	ITS	ITS2	Orthic Gray Luvisol, Gleyed Gray Luvisol	1.7	degree Celsius	UO	UO:0000027	146-193	millimeter	UO	UO:0000016	Lodgepole pine, Subalpine fir, Interior spruce	Dfc, Boreal cool summer	OM1
TO	Amplicon Metagenome Sequencing	454 GS FLX Titanium	TO082F	ERX1298552	European Nucleotide Archive	PRJEB12501	http://www.ebi.ac.uk/ena/data/view/PRJEB12501	ITS	ITS2	Orthic Gray Luvisol, Gleyed Gray Luvisol	1.7	degree Celsius	UO	UO:0000027	146-193	millimeter	UO	UO:0000016	Lodgepole pine, Subalpine fir, Interior spruce	Dfc, Boreal cool summer	OM1
TO	Amplicon Metagenome Sequencing	454 GS FLX Titanium	TO083F	ERX1298553	European Nucleotide Archive	PRJEB12501	http://www.ebi.ac.uk/ena/data/view/PRJEB12501	ITS	ITS2	Orthic Gray Luvisol, Gleyed Gray Luvisol	1.7	degree Celsius	UO	UO:0000027	146-193	millimeter	UO	UO:0000016	Lodgepole pine, Subalpine fir, Interior spruce	Dfc, Boreal cool summer	OM1
TO	Amplicon Metagenome Sequencing	454 GS FLX Titanium	TO084F	ERX1298554	European Nucleotide Archive	PRJEB12501	http://www.ebi.ac.uk/ena/data/view/PRJEB12501	ITS	ITS2	Orthic Gray Luvisol, Gleyed Gray Luvisol	1.7	degree Celsius	UO	UO:0000027	146-193	millimeter	UO	UO:0000016	Lodgepole pine, Subalpine fir, Interior spruce	Dfc, Boreal cool summer	OM1
TO	Amplicon Metagenome Sequencing	454 GS FLX Titanium	TO085F	ERX1298555	European Nucleotide Archive	PRJEB12501	http://www.ebi.ac.uk/ena/data/view/PRJEB12501	ITS	ITS2	Orthic Gray Luvisol, Gleyed Gray Luvisol	1.7	degree Celsius	UO	UO:0000027	146-193	millimeter	UO	UO:0000016	Lodgepole pine, Subalpine fir, Interior spruce	Dfc, Boreal cool summer	OM2
TO	Amplicon Metagenome Sequencing	454 GS FLX Titanium	TO086F	ERX1298556	European Nucleotide Archive	PRJEB12501	http://www.ebi.ac.uk/ena/data/view/PRJEB12501	ITS	ITS2	Orthic Gray Luvisol, Gleyed Gray Luvisol	1.7	degree Celsius	UO	UO:0000027	146-193	millimeter	UO	UO:0000016	Lodgepole pine, Subalpine fir, Interior spruce	Dfc, Boreal cool summer	OM2
TO	Amplicon Metagenome Sequencing	454 GS FLX Titanium	TO087F	ERX1298557	European Nucleotide Archive	PRJEB12501	http://www.ebi.ac.uk/ena/data/view/PRJEB12501	ITS	ITS2	Orthic Gray Luvisol, Gleyed Gray Luvisol	1.7	degree Celsius	UO	UO:0000027	146-193	millimeter	UO	UO:0000016	Lodgepole pine, Subalpine fir, Interior spruce	Dfc, Boreal cool summer	OM2
TO	Amplicon Metagenome Sequencing	454 GS FLX Titanium	TO088F	ERX1298558	European Nucleotide Archive	PRJEB12501	http://www.ebi.ac.uk/ena/data/view/PRJEB12501	ITS	ITS2	Orthic Gray Luvisol, Gleyed Gray Luvisol	1.7	degree Celsius	UO	UO:0000027	146-193	millimeter	UO	UO:0000016	Lodgepole pine, Subalpine fir, Interior spruce	Dfc, Boreal cool summer	OM2
TO	Amplicon Metagenome Sequencing	454 GS FLX Titanium	TO089F	ERX1298559	European Nucleotide Archive	PRJEB12501	http://www.ebi.ac.uk/ena/data/view/PRJEB12501	ITS	ITS2	Orthic Gray Luvisol, Gleyed Gray Luvisol	1.7	degree Celsius	UO	UO:0000027	146-193	millimeter	UO	UO:0000016	Lodgepole pine, Subalpine fir, Interior spruce	Dfc, Boreal cool summer	OM2
TO	Amplicon Metagenome Sequencing	454 GS FLX Titanium	TO090F	ERX1298560	European Nucleotide Archive	PRJEB12501	http://www.ebi.ac.uk/ena/data/view/PRJEB12501	ITS	ITS2	Orthic Gray Luvisol, Gleyed Gray Luvisol	1.7	degree Celsius	UO	UO:0000027	146-193	millimeter	UO	UO:0000016	Lodgepole pine, Subalpine fir, Interior spruce	Dfc, Boreal cool summer	OM2
TO	Amplicon Metagenome Sequencing	454 GS FLX Titanium	TO094F	ERX1298561	European Nucleotide Archive	PRJEB12501	http://www.ebi.ac.uk/ena/data/view/PRJEB12501	ITS	ITS2	Orthic Gray Luvisol, Gleyed Gray Luvisol	1.7	degree Celsius	UO	UO:0000027	146-193	millimeter	UO	UO:0000016	Lodgepole pine, Subalpine fir, Interior spruce	Dfc, Boreal cool summer	OM3
TO	Amplicon Metagenome Sequencing	454 GS FLX Titanium	TO095F	ERX1298562	European Nucleotide Archive	PRJEB12501	http://www.ebi.ac.uk/ena/data/view/PRJEB12501	ITS	ITS2	Orthic Gray Luvisol, Gleyed Gray Luvisol	1.7	degree Celsius	UO	UO:0000027	146-193	millimeter	UO	UO:0000016	Lodgepole pine, Subalpine fir, Interior spruce	Dfc, Boreal cool summer	OM3
TO	Amplicon Metagenome Sequencing	454 GS FLX Titanium	TO096F	ERX1298563	European Nucleotide Archive	PRJEB12501	http://www.ebi.ac.uk/ena/data/view/PRJEB12501	ITS	ITS2	Orthic Gray Luvisol, Gleyed Gray Luvisol	1.7	degree Celsius	UO	UO:0000027	146-193	millimeter	UO	UO:0000016	Lodgepole pine, Subalpine fir, Interior spruce	Dfc, Boreal cool summer	OM3
TO	Amplicon Metagenome Sequencing	454 GS FLX Titanium	TO097F	ERX1298564	European Nucleotide Archive	PRJEB12501	http://www.ebi.ac.uk/ena/data/view/PRJEB12501	ITS	ITS2	Orthic Gray Luvisol, Gleyed Gray Luvisol	1.7	degree Celsius	UO	UO:0000027	146-193	millimeter	UO	UO:0000016	Lodgepole pine, Subalpine fir, Interior spruce	Dfc, Boreal cool summer	OM1
TO	Amplicon Metagenome Sequencing	454 GS FLX Titanium	TO098F	ERX1298565	European Nucleotide Archive	PRJEB12501	http://www.ebi.ac.uk/ena/data/view/PRJEB12501	ITS	ITS2	Orthic Gray Luvisol, Gleyed Gray Luvisol	1.7	degree Celsius	UO	UO:0000027	146-193	millimeter	UO	UO:0000016	Lodgepole pine, Subalpine fir, Interior spruce	Dfc, Boreal cool summer	OM1
TO	Amplicon Metagenome Sequencing	454 GS FLX Titanium	TO099F	ERX1298566	European Nucleotide Archive	PRJEB12501	http://www.ebi.ac.uk/ena/data/view/PRJEB12501	ITS	ITS2	Orthic Gray Luvisol, Gleyed Gray Luvisol	1.7	degree Celsius	UO	UO:0000027	146-193	millimeter	UO	UO:0000016	Lodgepole pine, Subalpine fir, Interior spruce	Dfc, Boreal cool summer	OM1
TO	Amplicon Metagenome Sequencing	454 GS FLX Titanium	TO100F	ERX1298567	European Nucleotide Archive	PRJEB12501	http://www.ebi.ac.uk/ena/data/view/PRJEB12501	ITS	ITS2	Orthic Gray Luvisol, Gleyed Gray Luvisol	1.7	degree Celsius	UO	UO:0000027	146-193	millimeter	UO	UO:0000016	Lodgepole pine, Subalpine fir, Interior spruce	Dfc, Boreal cool summer	OM1
TO	Amplicon Metagenome Sequencing	454 GS FLX Titanium	TO101F	ERX1298568	European Nucleotide Archive	PRJEB12501	http://www.ebi.ac.uk/ena/data/view/PRJEB12501	ITS	ITS2	Orthic Gray Luvisol, Gleyed Gray Luvisol	1.7	degree Celsius	UO	UO:0000027	146-193	millimeter	UO	UO:0000016	Lodgepole pine, Subalpine fir, Interior spruce	Dfc, Boreal cool summer	OM1
TO	Amplicon Metagenome Sequencing	454 GS FLX Titanium	TO102F	ERX1298569	European Nucleotide Archive	PRJEB12501	http://www.ebi.ac.uk/ena/data/view/PRJEB12501	ITS	ITS2	Orthic Gray Luvisol, Gleyed Gray Luvisol	1.7	degree Celsius	UO	UO:0000027	146-193	millimeter	UO	UO:0000016	Lodgepole pine, Subalpine fir, Interior spruce	Dfc, Boreal cool summer	OM1
TO	Amplicon Metagenome Sequencing	454 GS FLX Titanium	TO103F	ERX1298570	European Nucleotide Archive	PRJEB12501	http://www.ebi.ac.uk/ena/data/view/PRJEB12501	ITS	ITS2	Orthic Gray Luvisol, Gleyed Gray Luvisol	1.7	degree Celsius	UO	UO:0000027	146-193	millimeter	UO	UO:0000016	Lodgepole pine, Subalpine fir, Interior spruce	Dfc, Boreal cool summer	OM2
TO	Amplicon Metagenome Sequencing	454 GS FLX Titanium	TO104F	ERX1298571	European Nucleotide Archive	PRJEB12501	http://www.ebi.ac.uk/ena/data/view/PRJEB12501	ITS	ITS2	Orthic Gray Luvisol, Gleyed Gray Luvisol	1.7	degree Celsius	UO	UO:0000027	146-193	millimeter	UO	UO:0000016	Lodgepole pine, Subalpine fir, Interior spruce	Dfc, Boreal cool summer	OM2
TO	Amplicon Metagenome Sequencing	454 GS FLX Titanium	TO105F	ERX1298572	European Nucleotide Archive	PRJEB12501	http://www.ebi.ac.uk/ena/data/view/PRJEB12501	ITS	ITS2	Orthic Gray Luvisol, Gleyed Gray Luvisol	1.7	degree Celsius	UO	UO:0000027	146-193	millimeter	UO	UO:0000016	Lodgepole pine, Subalpine fir, Interior spruce	Dfc, Boreal cool summer	OM2
TO	Amplicon Metagenome Sequencing	454 GS FLX Titanium	TO106F	ERX1298573	European Nucleotide Archive	PRJEB12501	http://www.ebi.ac.uk/ena/data/view/PRJEB12501	ITS	ITS2	Orthic Gray Luvisol, Gleyed Gray Luvisol	1.7	degree Celsius	UO	UO:0000027	146-193	millimeter	UO	UO:0000016	Lodgepole pine, Subalpine fir, Interior spruce	Dfc, Boreal cool summer	OM2
TO	Amplicon Metagenome Sequencing	454 GS FLX Titanium	TO107F	ERX1298574	European Nucleotide Archive	PRJEB12501	http://www.ebi.ac.uk/ena/data/view/PRJEB12501	ITS	ITS2	Orthic Gray Luvisol, Gleyed Gray Luvisol	1.7	degree Celsius	UO	UO:0000027	146-193	millimeter	UO	UO:0000016	Lodgepole pine, Subalpine fir, Interior spruce	Dfc, Boreal cool summer	OM2
TO	Amplicon Metagenome Sequencing	454 GS FLX Titanium	TO108F	ERX1298575	European Nucleotide Archive	PRJEB12501	http://www.ebi.ac.uk/ena/data/view/PRJEB12501	ITS	ITS2	Orthic Gray Luvisol, Gleyed Gray Luvisol	1.7	degree Celsius	UO	UO:0000027	146-193	millimeter	UO	UO:0000016	Lodgepole pine, Subalpine fir, Interior spruce	Dfc, Boreal cool summer	OM2
TO	Amplicon Metagenome Sequencing	454 GS FLX Titanium	TO112F	ERX1298576	European Nucleotide Archive	PRJEB12501	http://www.ebi.ac.uk/ena/data/view/PRJEB12501	ITS	ITS2	Orthic Gray Luvisol, Gleyed Gray Luvisol	1.7	degree Celsius	UO	UO:0000027	146-193	millimeter	UO	UO:0000016	Lodgepole pine, Subalpine fir, Interior spruce	Dfc, Boreal cool summer	OM3
TO	Amplicon Metagenome Sequencing	454 GS FLX Titanium	TO113F	ERX1298577	European Nucleotide Archive	PRJEB12501	http://www.ebi.ac.uk/ena/data/view/PRJEB12501	ITS	ITS2	Orthic Gray Luvisol, Gleyed Gray Luvisol	1.7	degree Celsius	UO	UO:0000027	146-193	millimeter	UO	UO:0000016	Lodgepole pine, Subalpine fir, Interior spruce	Dfc, Boreal cool summer	OM3
TO	Amplicon Metagenome Sequencing	454 GS FLX Titanium	TO114F	ERX1298578	European Nucleotide Archive	PRJEB12501	http://www.ebi.ac.uk/ena/data/view/PRJEB12501	ITS	ITS2	Orthic Gray Luvisol, Gleyed Gray Luvisol	1.7	degree Celsius	UO	UO:0000027	146-193	millimeter	UO	UO:0000016	Lodgepole pine, Subalpine fir, Interior spruce	Dfc, Boreal cool summer	OM3
TO	Amplicon Metagenome Sequencing	454 GS FLX Titanium	TO115F	ERX1298579	European Nucleotide Archive	PRJEB12501	http://www.ebi.ac.uk/ena/data/view/PRJEB12501	ITS	ITS2	Orthic Gray Luvisol, Gleyed Gray Luvisol	1.7	degree Celsius	UO	UO:0000027	146-193	millimeter	UO	UO:0000016	Lodgepole pine, Subalpine fir, Interior spruce	Dfc, Boreal cool summer	REF
TO	Amplicon Metagenome Sequencing	454 GS FLX Titanium	TO116F	ERX1298580	European Nucleotide Archive	PRJEB12501	http://www.ebi.ac.uk/ena/data/view/PRJEB12501	ITS	ITS2	Orthic Gray Luvisol, Gleyed Gray Luvisol	1.7	degree Celsius	UO	UO:0000027	146-193	millimeter	UO	UO:0000016	Lodgepole pine, Subalpine fir, Interior spruce	Dfc, Boreal cool summer	REF
TO	Amplicon Metagenome Sequencing	454 GS FLX Titanium	TO117F	ERX1298581	European Nucleotide Archive	PRJEB12501	http://www.ebi.ac.uk/ena/data/view/PRJEB12501	ITS	ITS2	Orthic Gray Luvisol, Gleyed Gray Luvisol	1.7	degree Celsius	UO	UO:0000027	146-193	millimeter	UO	UO:0000016	Lodgepole pine, Subalpine fir, Interior spruce	Dfc, Boreal cool summer	REF
TO	Amplicon Metagenome Sequencing	454 GS FLX Titanium	TO118F	ERX1298582	European Nucleotide Archive	PRJEB12501	http://www.ebi.ac.uk/ena/data/view/PRJEB12501	ITS	ITS2	Orthic Gray Luvisol, Gleyed Gray Luvisol	1.7	degree Celsius	UO	UO:0000027	146-193	millimeter	UO	UO:0000016	Lodgepole pine, Subalpine fir, Interior spruce	Dfc, Boreal cool summer	REF
TO	Amplicon Metagenome Sequencing	454 GS FLX Titanium	TO119F	ERX1298583	European Nucleotide Archive	PRJEB12501	http://www.ebi.ac.uk/ena/data/view/PRJEB12501	ITS	ITS2	Orthic Gray Luvisol, Gleyed Gray Luvisol	1.7	degree Celsius	UO	UO:0000027	146-193	millimeter	UO	UO:0000016	Lodgepole pine, Subalpine fir, Interior spruce	Dfc, Boreal cool summer	REF
TO	Amplicon Metagenome Sequencing	454 GS FLX Titanium	TO120F	ERX1298584	European Nucleotide Archive	PRJEB12501	http://www.ebi.ac.uk/ena/data/view/PRJEB12501	ITS	ITS2	Orthic Gray Luvisol, Gleyed Gray Luvisol	1.7	degree Celsius	UO	UO:0000027	146-193	millimeter	UO	UO:0000016	Lodgepole pine, Subalpine fir, Interior spruce	Dfc, Boreal cool summer	REF
BP	Amplicon Metagenome Sequencing	454 GS FLX Titanium	BP241B	ERX1298585	European Nucleotide Archive	PRJEB12501	http://www.ebi.ac.uk/ena/data/view/PRJEB12501	16S rRNA	V1-V3	Brunisolic Gray Luvisol	2.5	degree Celsius	UO	UO:0000027	300	millimeter	UO	UO:0000016	Douglas fir, Lodgepole pine	Dfb, Humid Continental warm summer	OM2
BP	Amplicon Metagenome Sequencing	454 GS FLX Titanium	BP242B	ERX1298586	European Nucleotide Archive	PRJEB12501	http://www.ebi.ac.uk/ena/data/view/PRJEB12501	16S rRNA	V1-V3	Brunisolic Gray Luvisol	2.5	degree Celsius	UO	UO:0000027	300	millimeter	UO	UO:0000016	Douglas fir, Lodgepole pine	Dfb, Humid Continental warm summer	OM2
BP	Amplicon Metagenome Sequencing	454 GS FLX Titanium	BP243B	ERX1298587	European Nucleotide Archive	PRJEB12501	http://www.ebi.ac.uk/ena/data/view/PRJEB12501	16S rRNA	V1-V3	Brunisolic Gray Luvisol	2.5	degree Celsius	UO	UO:0000027	300	millimeter	UO	UO:0000016	Douglas fir, Lodgepole pine	Dfb, Humid Continental warm summer	OM2
BP	Amplicon Metagenome Sequencing	454 GS FLX Titanium	BP244B	ERX1298588	European Nucleotide Archive	PRJEB12501	http://www.ebi.ac.uk/ena/data/view/PRJEB12501	16S rRNA	V1-V3	Brunisolic Gray Luvisol	2.5	degree Celsius	UO	UO:0000027	300	millimeter	UO	UO:0000016	Douglas fir, Lodgepole pine	Dfb, Humid Continental warm summer	OM2
BP	Amplicon Metagenome Sequencing	454 GS FLX Titanium	BP245B	ERX1298589	European Nucleotide Archive	PRJEB12501	http://www.ebi.ac.uk/ena/data/view/PRJEB12501	16S rRNA	V1-V3	Brunisolic Gray Luvisol	2.5	degree Celsius	UO	UO:0000027	300	millimeter	UO	UO:0000016	Douglas fir, Lodgepole pine	Dfb, Humid Continental warm summer	OM2
BP	Amplicon Metagenome Sequencing	454 GS FLX Titanium	BP246B	ERX1298590	European Nucleotide Archive	PRJEB12501	http://www.ebi.ac.uk/ena/data/view/PRJEB12501	16S rRNA	V1-V3	Brunisolic Gray Luvisol	2.5	degree Celsius	UO	UO:0000027	300	millimeter	UO	UO:0000016	Douglas fir, Lodgepole pine	Dfb, Humid Continental warm summer	OM2
BP	Amplicon Metagenome Sequencing	454 GS FLX Titanium	BP250B	ERX1298591	European Nucleotide Archive	PRJEB12501	http://www.ebi.ac.uk/ena/data/view/PRJEB12501	16S rRNA	V1-V3	Brunisolic Gray Luvisol	2.5	degree Celsius	UO	UO:0000027	300	millimeter	UO	UO:0000016	Douglas fir, Lodgepole pine	Dfb, Humid Continental warm summer	OM3
BP	Amplicon Metagenome Sequencing	454 GS FLX Titanium	BP251B	ERX1298592	European Nucleotide Archive	PRJEB12501	http://www.ebi.ac.uk/ena/data/view/PRJEB12501	16S rRNA	V1-V3	Brunisolic Gray Luvisol	2.5	degree Celsius	UO	UO:0000027	300	millimeter	UO	UO:0000016	Douglas fir, Lodgepole pine	Dfb, Humid Continental warm summer	OM3
BP	Amplicon Metagenome Sequencing	454 GS FLX Titanium	BP252B	ERX1298593	European Nucleotide Archive	PRJEB12501	http://www.ebi.ac.uk/ena/data/view/PRJEB12501	16S rRNA	V1-V3	Brunisolic Gray Luvisol	2.5	degree Celsius	UO	UO:0000027	300	millimeter	UO	UO:0000016	Douglas fir, Lodgepole pine	Dfb, Humid Continental warm summer	OM3
BP	Amplicon Metagenome Sequencing	454 GS FLX Titanium	BP256B	ERX1298594	European Nucleotide Archive	PRJEB12501	http://www.ebi.ac.uk/ena/data/view/PRJEB12501	16S rRNA	V1-V3	Brunisolic Gray Luvisol	2.5	degree Celsius	UO	UO:0000027	300	millimeter	UO	UO:0000016	Douglas fir, Lodgepole pine	Dfb, Humid Continental warm summer	OM3
BP	Amplicon Metagenome Sequencing	454 GS FLX Titanium	BP257B	ERX1298595	European Nucleotide Archive	PRJEB12501	http://www.ebi.ac.uk/ena/data/view/PRJEB12501	16S rRNA	V1-V3	Brunisolic Gray Luvisol	2.5	degree Celsius	UO	UO:0000027	300	millimeter	UO	UO:0000016	Douglas fir, Lodgepole pine	Dfb, Humid Continental warm summer	OM3
BP	Amplicon Metagenome Sequencing	454 GS FLX Titanium	BP258B	ERX1298596	European Nucleotide Archive	PRJEB12501	http://www.ebi.ac.uk/ena/data/view/PRJEB12501	16S rRNA	V1-V3	Brunisolic Gray Luvisol	2.5	degree Celsius	UO	UO:0000027	300	millimeter	UO	UO:0000016	Douglas fir, Lodgepole pine	Dfb, Humid Continental warm summer	OM3
BP	Amplicon Metagenome Sequencing	454 GS FLX Titanium	BP259B	ERX1298597	European Nucleotide Archive	PRJEB12501	http://www.ebi.ac.uk/ena/data/view/PRJEB12501	16S rRNA	V1-V3	Brunisolic Gray Luvisol	2.5	degree Celsius	UO	UO:0000027	300	millimeter	UO	UO:0000016	Douglas fir, Lodgepole pine	Dfb, Humid Continental warm summer	OM1
BP	Amplicon Metagenome Sequencing	454 GS FLX Titanium	BP260B	ERX1298598	European Nucleotide Archive	PRJEB12501	http://www.ebi.ac.uk/ena/data/view/PRJEB12501	16S rRNA	V1-V3	Brunisolic Gray Luvisol	2.5	degree Celsius	UO	UO:0000027	300	millimeter	UO	UO:0000016	Douglas fir, Lodgepole pine	Dfb, Humid Continental warm summer	OM1
BP	Amplicon Metagenome Sequencing	454 GS FLX Titanium	BP261B	ERX1298599	European Nucleotide Archive	PRJEB12501	http://www.ebi.ac.uk/ena/data/view/PRJEB12501	16S rRNA	V1-V3	Brunisolic Gray Luvisol	2.5	degree Celsius	UO	UO:0000027	300	millimeter	UO	UO:0000016	Douglas fir, Lodgepole pine	Dfb, Humid Continental warm summer	OM1
BP	Amplicon Metagenome Sequencing	454 GS FLX Titanium	BP262B	ERX1298600	European Nucleotide Archive	PRJEB12501	http://www.ebi.ac.uk/ena/data/view/PRJEB12501	16S rRNA	V1-V3	Brunisolic Gray Luvisol	2.5	degree Celsius	UO	UO:0000027	300	millimeter	UO	UO:0000016	Douglas fir, Lodgepole pine	Dfb, Humid Continental warm summer	OM1
BP	Amplicon Metagenome Sequencing	454 GS FLX Titanium	BP263B	ERX1298601	European Nucleotide Archive	PRJEB12501	http://www.ebi.ac.uk/ena/data/view/PRJEB12501	16S rRNA	V1-V3	Brunisolic Gray Luvisol	2.5	degree Celsius	UO	UO:0000027	300	millimeter	UO	UO:0000016	Douglas fir, Lodgepole pine	Dfb, Humid Continental warm summer	OM1
BP	Amplicon Metagenome Sequencing	454 GS FLX Titanium	BP264B	ERX1298602	European Nucleotide Archive	PRJEB12501	http://www.ebi.ac.uk/ena/data/view/PRJEB12501	16S rRNA	V1-V3	Brunisolic Gray Luvisol	2.5	degree Celsius	UO	UO:0000027	300	millimeter	UO	UO:0000016	Douglas fir, Lodgepole pine	Dfb, Humid Continental warm summer	OM1
BP	Amplicon Metagenome Sequencing	454 GS FLX Titanium	BP265B	ERX1298603	European Nucleotide Archive	PRJEB12501	http://www.ebi.ac.uk/ena/data/view/PRJEB12501	16S rRNA	V1-V3	Brunisolic Gray Luvisol	2.5	degree Celsius	UO	UO:0000027	300	millimeter	UO	UO:0000016	Douglas fir, Lodgepole pine	Dfb, Humid Continental warm summer	OM2
BP	Amplicon Metagenome Sequencing	454 GS FLX Titanium	BP266B	ERX1298604	European Nucleotide Archive	PRJEB12501	http://www.ebi.ac.uk/ena/data/view/PRJEB12501	16S rRNA	V1-V3	Brunisolic Gray Luvisol	2.5	degree Celsius	UO	UO:0000027	300	millimeter	UO	UO:0000016	Douglas fir, Lodgepole pine	Dfb, Humid Continental warm summer	OM2
BP	Amplicon Metagenome Sequencing	454 GS FLX Titanium	BP267B	ERX1298605	European Nucleotide Archive	PRJEB12501	http://www.ebi.ac.uk/ena/data/view/PRJEB12501	16S rRNA	V1-V3	Brunisolic Gray Luvisol	2.5	degree Celsius	UO	UO:0000027	300	millimeter	UO	UO:0000016	Douglas fir, Lodgepole pine	Dfb, Humid Continental warm summer	OM2
BP	Amplicon Metagenome Sequencing	454 GS FLX Titanium	BP268B	ERX1298606	European Nucleotide Archive	PRJEB12501	http://www.ebi.ac.uk/ena/data/view/PRJEB12501	16S rRNA	V1-V3	Brunisolic Gray Luvisol	2.5	degree Celsius	UO	UO:0000027	300	millimeter	UO	UO:0000016	Douglas fir, Lodgepole pine	Dfb, Humid Continental warm summer	OM2
BP	Amplicon Metagenome Sequencing	454 GS FLX Titanium	BP269B	ERX1298607	European Nucleotide Archive	PRJEB12501	http://www.ebi.ac.uk/ena/data/view/PRJEB12501	16S rRNA	V1-V3	Brunisolic Gray Luvisol	2.5	degree Celsius	UO	UO:0000027	300	millimeter	UO	UO:0000016	Douglas fir, Lodgepole pine	Dfb, Humid Continental warm summer	OM2
BP	Amplicon Metagenome Sequencing	454 GS FLX Titanium	BP270B	ERX1298608	European Nucleotide Archive	PRJEB12501	http://www.ebi.ac.uk/ena/data/view/PRJEB12501	16S rRNA	V1-V3	Brunisolic Gray Luvisol	2.5	degree Celsius	UO	UO:0000027	300	millimeter	UO	UO:0000016	Douglas fir, Lodgepole pine	Dfb, Humid Continental warm summer	OM2
BP	Amplicon Metagenome Sequencing	454 GS FLX Titanium	BP271B	ERX1298609	European Nucleotide Archive	PRJEB12501	http://www.ebi.ac.uk/ena/data/view/PRJEB12501	16S rRNA	V1-V3	Brunisolic Gray Luvisol	2.5	degree Celsius	UO	UO:0000027	300	millimeter	UO	UO:0000016	Douglas fir, Lodgepole pine	Dfb, Humid Continental warm summer	OM2
BP	Amplicon Metagenome Sequencing	454 GS FLX Titanium	BP272B	ERX1298610	European Nucleotide Archive	PRJEB12501	http://www.ebi.ac.uk/ena/data/view/PRJEB12501	16S rRNA	V1-V3	Brunisolic Gray Luvisol	2.5	degree Celsius	UO	UO:0000027	300	millimeter	UO	UO:0000016	Douglas fir, Lodgepole pine	Dfb, Humid Continental warm summer	OM2
BP	Amplicon Metagenome Sequencing	454 GS FLX Titanium	BP273B	ERX1298611	European Nucleotide Archive	PRJEB12501	http://www.ebi.ac.uk/ena/data/view/PRJEB12501	16S rRNA	V1-V3	Brunisolic Gray Luvisol	2.5	degree Celsius	UO	UO:0000027	300	millimeter	UO	UO:0000016	Douglas fir, Lodgepole pine	Dfb, Humid Continental warm summer	OM2
BP	Amplicon Metagenome Sequencing	454 GS FLX Titanium	BP274B	ERX1298612	European Nucleotide Archive	PRJEB12501	http://www.ebi.ac.uk/ena/data/view/PRJEB12501	16S rRNA	V1-V3	Brunisolic Gray Luvisol	2.5	degree Celsius	UO	UO:0000027	300	millimeter	UO	UO:0000016	Douglas fir, Lodgepole pine	Dfb, Humid Continental warm summer	OM2
BP	Amplicon Metagenome Sequencing	454 GS FLX Titanium	BP275B	ERX1298613	European Nucleotide Archive	PRJEB12501	http://www.ebi.ac.uk/ena/data/view/PRJEB12501	16S rRNA	V1-V3	Brunisolic Gray Luvisol	2.5	degree Celsius	UO	UO:0000027	300	millimeter	UO	UO:0000016	Douglas fir, Lodgepole pine	Dfb, Humid Continental warm summer	OM2
BP	Amplicon Metagenome Sequencing	454 GS FLX Titanium	BP276B	ERX1298614	European Nucleotide Archive	PRJEB12501	http://www.ebi.ac.uk/ena/data/view/PRJEB12501	16S rRNA	V1-V3	Brunisolic Gray Luvisol	2.5	degree Celsius	UO	UO:0000027	300	millimeter	UO	UO:0000016	Douglas fir, Lodgepole pine	Dfb, Humid Continental warm summer	OM2
BP	Amplicon Metagenome Sequencing	454 GS FLX Titanium	BP277B	ERX1298615	European Nucleotide Archive	PRJEB12501	http://www.ebi.ac.uk/ena/data/view/PRJEB12501	16S rRNA	V1-V3	Brunisolic Gray Luvisol	2.5	degree Celsius	UO	UO:0000027	300	millimeter	UO	UO:0000016	Douglas fir, Lodgepole pine	Dfb, Humid Continental warm summer	OM1
BP	Amplicon Metagenome Sequencing	454 GS FLX Titanium	BP278B	ERX1298616	European Nucleotide Archive	PRJEB12501	http://www.ebi.ac.uk/ena/data/view/PRJEB12501	16S rRNA	V1-V3	Brunisolic Gray Luvisol	2.5	degree Celsius	UO	UO:0000027	300	millimeter	UO	UO:0000016	Douglas fir, Lodgepole pine	Dfb, Humid Continental warm summer	OM1
BP	Amplicon Metagenome Sequencing	454 GS FLX Titanium	BP279B	ERX1298617	European Nucleotide Archive	PRJEB12501	http://www.ebi.ac.uk/ena/data/view/PRJEB12501	16S rRNA	V1-V3	Brunisolic Gray Luvisol	2.5	degree Celsius	UO	UO:0000027	300	millimeter	UO	UO:0000016	Douglas fir, Lodgepole pine	Dfb, Humid Continental warm summer	OM1
BP	Amplicon Metagenome Sequencing	454 GS FLX Titanium	BP280B	ERX1298618	European Nucleotide Archive	PRJEB12501	http://www.ebi.ac.uk/ena/data/view/PRJEB12501	16S rRNA	V1-V3	Brunisolic Gray Luvisol	2.5	degree Celsius	UO	UO:0000027	300	millimeter	UO	UO:0000016	Douglas fir, Lodgepole pine	Dfb, Humid Continental warm summer	OM1
BP	Amplicon Metagenome Sequencing	454 GS FLX Titanium	BP281B	ERX1298619	European Nucleotide Archive	PRJEB12501	http://www.ebi.ac.uk/ena/data/view/PRJEB12501	16S rRNA	V1-V3	Brunisolic Gray Luvisol	2.5	degree Celsius	UO	UO:0000027	300	millimeter	UO	UO:0000016	Douglas fir, Lodgepole pine	Dfb, Humid Continental warm summer	OM1
BP	Amplicon Metagenome Sequencing	454 GS FLX Titanium	BP282B	ERX1298620	European Nucleotide Archive	PRJEB12501	http://www.ebi.ac.uk/ena/data/view/PRJEB12501	16S rRNA	V1-V3	Brunisolic Gray Luvisol	2.5	degree Celsius	UO	UO:0000027	300	millimeter	UO	UO:0000016	Douglas fir, Lodgepole pine	Dfb, Humid Continental warm summer	OM1
BP	Amplicon Metagenome Sequencing	454 GS FLX Titanium	BP286B	ERX1298621	European Nucleotide Archive	PRJEB12501	http://www.ebi.ac.uk/ena/data/view/PRJEB12501	16S rRNA	V1-V3	Brunisolic Gray Luvisol	2.5	degree Celsius	UO	UO:0000027	300	millimeter	UO	UO:0000016	Douglas fir, Lodgepole pine	Dfb, Humid Continental warm summer	OM3
BP	Amplicon Metagenome Sequencing	454 GS FLX Titanium	BP287B	ERX1298622	European Nucleotide Archive	PRJEB12501	http://www.ebi.ac.uk/ena/data/view/PRJEB12501	16S rRNA	V1-V3	Brunisolic Gray Luvisol	2.5	degree Celsius	UO	UO:0000027	300	millimeter	UO	UO:0000016	Douglas fir, Lodgepole pine	Dfb, Humid Continental warm summer	OM3
BP	Amplicon Metagenome Sequencing	454 GS FLX Titanium	BP288B	ERX1298623	European Nucleotide Archive	PRJEB12501	http://www.ebi.ac.uk/ena/data/view/PRJEB12501	16S rRNA	V1-V3	Brunisolic Gray Luvisol	2.5	degree Celsius	UO	UO:0000027	300	millimeter	UO	UO:0000016	Douglas fir, Lodgepole pine	Dfb, Humid Continental warm summer	OM3
BP	Amplicon Metagenome Sequencing	454 GS FLX Titanium	BP289B	ERX1298624	European Nucleotide Archive	PRJEB12501	http://www.ebi.ac.uk/ena/data/view/PRJEB12501	16S rRNA	V1-V3	Brunisolic Gray Luvisol	2.5	degree Celsius	UO	UO:0000027	300	millimeter	UO	UO:0000016	Douglas fir, Lodgepole pine	Dfb, Humid Continental warm summer	OM1
BP	Amplicon Metagenome Sequencing	454 GS FLX Titanium	BP290B	ERX1298625	European Nucleotide Archive	PRJEB12501	http://www.ebi.ac.uk/ena/data/view/PRJEB12501	16S rRNA	V1-V3	Brunisolic Gray Luvisol	2.5	degree Celsius	UO	UO:0000027	300	millimeter	UO	UO:0000016	Douglas fir, Lodgepole pine	Dfb, Humid Continental warm summer	OM1
BP	Amplicon Metagenome Sequencing	454 GS FLX Titanium	BP291B	ERX1298626	European Nucleotide Archive	PRJEB12501	http://www.ebi.ac.uk/ena/data/view/PRJEB12501	16S rRNA	V1-V3	Brunisolic Gray Luvisol	2.5	degree Celsius	UO	UO:0000027	300	millimeter	UO	UO:0000016	Douglas fir, Lodgepole pine	Dfb, Humid Continental warm summer	OM1
BP	Amplicon Metagenome Sequencing	454 GS FLX Titanium	BP292B	ERX1298627	European Nucleotide Archive	PRJEB12501	http://www.ebi.ac.uk/ena/data/view/PRJEB12501	16S rRNA	V1-V3	Brunisolic Gray Luvisol	2.5	degree Celsius	UO	UO:0000027	300	millimeter	UO	UO:0000016	Douglas fir, Lodgepole pine	Dfb, Humid Continental warm summer	OM1
BP	Amplicon Metagenome Sequencing	454 GS FLX Titanium	BP293B	ERX1298628	European Nucleotide Archive	PRJEB12501	http://www.ebi.ac.uk/ena/data/view/PRJEB12501	16S rRNA	V1-V3	Brunisolic Gray Luvisol	2.5	degree Celsius	UO	UO:0000027	300	millimeter	UO	UO:0000016	Douglas fir, Lodgepole pine	Dfb, Humid Continental warm summer	OM1
BP	Amplicon Metagenome Sequencing	454 GS FLX Titanium	BP294B	ERX1298629	European Nucleotide Archive	PRJEB12501	http://www.ebi.ac.uk/ena/data/view/PRJEB12501	16S rRNA	V1-V3	Brunisolic Gray Luvisol	2.5	degree Celsius	UO	UO:0000027	300	millimeter	UO	UO:0000016	Douglas fir, Lodgepole pine	Dfb, Humid Continental warm summer	OM1
BP	Amplicon Metagenome Sequencing	454 GS FLX Titanium	BP295B	ERX1298630	European Nucleotide Archive	PRJEB12501	http://www.ebi.ac.uk/ena/data/view/PRJEB12501	16S rRNA	V1-V3	Brunisolic Gray Luvisol	2.5	degree Celsius	UO	UO:0000027	300	millimeter	UO	UO:0000016	Douglas fir, Lodgepole pine	Dfb, Humid Continental warm summer	REF
BP	Amplicon Metagenome Sequencing	454 GS FLX Titanium	BP296B	ERX1298631	European Nucleotide Archive	PRJEB12501	http://www.ebi.ac.uk/ena/data/view/PRJEB12501	16S rRNA	V1-V3	Brunisolic Gray Luvisol	2.5	degree Celsius	UO	UO:0000027	300	millimeter	UO	UO:0000016	Douglas fir, Lodgepole pine	Dfb, Humid Continental warm summer	REF
BP	Amplicon Metagenome Sequencing	454 GS FLX Titanium	BP297B	ERX1298632	European Nucleotide Archive	PRJEB12501	http://www.ebi.ac.uk/ena/data/view/PRJEB12501	16S rRNA	V1-V3	Brunisolic Gray Luvisol	2.5	degree Celsius	UO	UO:0000027	300	millimeter	UO	UO:0000016	Douglas fir, Lodgepole pine	Dfb, Humid Continental warm summer	REF
BP	Amplicon Metagenome Sequencing	454 GS FLX Titanium	BP298B	ERX1298633	European Nucleotide Archive	PRJEB12501	http://www.ebi.ac.uk/ena/data/view/PRJEB12501	16S rRNA	V1-V3	Brunisolic Gray Luvisol	2.5	degree Celsius	UO	UO:0000027	300	millimeter	UO	UO:0000016	Douglas fir, Lodgepole pine	Dfb, Humid Continental warm summer	REF
BP	Amplicon Metagenome Sequencing	454 GS FLX Titanium	BP299B	ERX1298634	European Nucleotide Archive	PRJEB12501	http://www.ebi.ac.uk/ena/data/view/PRJEB12501	16S rRNA	V1-V3	Brunisolic Gray Luvisol	2.5	degree Celsius	UO	UO:0000027	300	millimeter	UO	UO:0000016	Douglas fir, Lodgepole pine	Dfb, Humid Continental warm summer	REF
BP	Amplicon Metagenome Sequencing	454 GS FLX Titanium	BP300B	ERX1298635	European Nucleotide Archive	PRJEB12501	http://www.ebi.ac.uk/ena/data/view/PRJEB12501	16S rRNA	V1-V3	Brunisolic Gray Luvisol	2.5	degree Celsius	UO	UO:0000027	300	millimeter	UO	UO:0000016	Douglas fir, Lodgepole pine	Dfb, Humid Continental warm summer	REF
DC	Amplicon Metagenome Sequencing	454 GS FLX Titanium	DC184B	ERX1298636	European Nucleotide Archive	PRJEB12501	http://www.ebi.ac.uk/ena/data/view/PRJEB12501	16S rRNA	V1-V3	Brunisolic Gray Luvisol	2.5	degree Celsius	UO	UO:0000027	300	millimeter	UO	UO:0000016	Douglas fir, Subalpine fir, Lodgepole pine	Dfb, Humid Continental warm summer	OM3
DC	Amplicon Metagenome Sequencing	454 GS FLX Titanium	DC185B	ERX1298637	European Nucleotide Archive	PRJEB12501	http://www.ebi.ac.uk/ena/data/view/PRJEB12501	16S rRNA	V1-V3	Brunisolic Gray Luvisol	2.5	degree Celsius	UO	UO:0000027	300	millimeter	UO	UO:0000016	Douglas fir, Subalpine fir, Lodgepole pine	Dfb, Humid Continental warm summer	OM3
DC	Amplicon Metagenome Sequencing	454 GS FLX Titanium	DC186B	ERX1298638	European Nucleotide Archive	PRJEB12501	http://www.ebi.ac.uk/ena/data/view/PRJEB12501	16S rRNA	V1-V3	Brunisolic Gray Luvisol	2.5	degree Celsius	UO	UO:0000027	300	millimeter	UO	UO:0000016	Douglas fir, Subalpine fir, Lodgepole pine	Dfb, Humid Continental warm summer	OM3
DC	Amplicon Metagenome Sequencing	454 GS FLX Titanium	DC187B	ERX1298639	European Nucleotide Archive	PRJEB12501	http://www.ebi.ac.uk/ena/data/view/PRJEB12501	16S rRNA	V1-V3	Brunisolic Gray Luvisol	2.5	degree Celsius	UO	UO:0000027	300	millimeter	UO	UO:0000016	Douglas fir, Subalpine fir, Lodgepole pine	Dfb, Humid Continental warm summer	OM2
DC	Amplicon Metagenome Sequencing	454 GS FLX Titanium	DC188B	ERX1298640	European Nucleotide Archive	PRJEB12501	http://www.ebi.ac.uk/ena/data/view/PRJEB12501	16S rRNA	V1-V3	Brunisolic Gray Luvisol	2.5	degree Celsius	UO	UO:0000027	300	millimeter	UO	UO:0000016	Douglas fir, Subalpine fir, Lodgepole pine	Dfb, Humid Continental warm summer	OM2
DC	Amplicon Metagenome Sequencing	454 GS FLX Titanium	DC189B	ERX1298641	European Nucleotide Archive	PRJEB12501	http://www.ebi.ac.uk/ena/data/view/PRJEB12501	16S rRNA	V1-V3	Brunisolic Gray Luvisol	2.5	degree Celsius	UO	UO:0000027	300	millimeter	UO	UO:0000016	Douglas fir, Subalpine fir, Lodgepole pine	Dfb, Humid Continental warm summer	OM2
DC	Amplicon Metagenome Sequencing	454 GS FLX Titanium	DC190B	ERX1298642	European Nucleotide Archive	PRJEB12501	http://www.ebi.ac.uk/ena/data/view/PRJEB12501	16S rRNA	V1-V3	Brunisolic Gray Luvisol	2.5	degree Celsius	UO	UO:0000027	300	millimeter	UO	UO:0000016	Douglas fir, Subalpine fir, Lodgepole pine	Dfb, Humid Continental warm summer	OM2
DC	Amplicon Metagenome Sequencing	454 GS FLX Titanium	DC191B	ERX1298643	European Nucleotide Archive	PRJEB12501	http://www.ebi.ac.uk/ena/data/view/PRJEB12501	16S rRNA	V1-V3	Brunisolic Gray Luvisol	2.5	degree Celsius	UO	UO:0000027	300	millimeter	UO	UO:0000016	Douglas fir, Subalpine fir, Lodgepole pine	Dfb, Humid Continental warm summer	OM2
DC	Amplicon Metagenome Sequencing	454 GS FLX Titanium	DC192B	ERX1298644	European Nucleotide Archive	PRJEB12501	http://www.ebi.ac.uk/ena/data/view/PRJEB12501	16S rRNA	V1-V3	Brunisolic Gray Luvisol	2.5	degree Celsius	UO	UO:0000027	300	millimeter	UO	UO:0000016	Douglas fir, Subalpine fir, Lodgepole pine	Dfb, Humid Continental warm summer	OM2
DC	Amplicon Metagenome Sequencing	454 GS FLX Titanium	DC193B	ERX1298645	European Nucleotide Archive	PRJEB12501	http://www.ebi.ac.uk/ena/data/view/PRJEB12501	16S rRNA	V1-V3	Brunisolic Gray Luvisol	2.5	degree Celsius	UO	UO:0000027	300	millimeter	UO	UO:0000016	Douglas fir, Subalpine fir, Lodgepole pine	Dfb, Humid Continental warm summer	OM2
DC	Amplicon Metagenome Sequencing	454 GS FLX Titanium	DC194B	ERX1298646	European Nucleotide Archive	PRJEB12501	http://www.ebi.ac.uk/ena/data/view/PRJEB12501	16S rRNA	V1-V3	Brunisolic Gray Luvisol	2.5	degree Celsius	UO	UO:0000027	300	millimeter	UO	UO:0000016	Douglas fir, Subalpine fir, Lodgepole pine	Dfb, Humid Continental warm summer	OM2
DC	Amplicon Metagenome Sequencing	454 GS FLX Titanium	DC195B	ERX1298647	European Nucleotide Archive	PRJEB12501	http://www.ebi.ac.uk/ena/data/view/PRJEB12501	16S rRNA	V1-V3	Brunisolic Gray Luvisol	2.5	degree Celsius	UO	UO:0000027	300	millimeter	UO	UO:0000016	Douglas fir, Subalpine fir, Lodgepole pine	Dfb, Humid Continental warm summer	OM2
DC	Amplicon Metagenome Sequencing	454 GS FLX Titanium	DC196B	ERX1298648	European Nucleotide Archive	PRJEB12501	http://www.ebi.ac.uk/ena/data/view/PRJEB12501	16S rRNA	V1-V3	Brunisolic Gray Luvisol	2.5	degree Celsius	UO	UO:0000027	300	millimeter	UO	UO:0000016	Douglas fir, Subalpine fir, Lodgepole pine	Dfb, Humid Continental warm summer	OM2
DC	Amplicon Metagenome Sequencing	454 GS FLX Titanium	DC197B	ERX1298649	European Nucleotide Archive	PRJEB12501	http://www.ebi.ac.uk/ena/data/view/PRJEB12501	16S rRNA	V1-V3	Brunisolic Gray Luvisol	2.5	degree Celsius	UO	UO:0000027	300	millimeter	UO	UO:0000016	Douglas fir, Subalpine fir, Lodgepole pine	Dfb, Humid Continental warm summer	OM2
DC	Amplicon Metagenome Sequencing	454 GS FLX Titanium	DC198B	ERX1298650	European Nucleotide Archive	PRJEB12501	http://www.ebi.ac.uk/ena/data/view/PRJEB12501	16S rRNA	V1-V3	Brunisolic Gray Luvisol	2.5	degree Celsius	UO	UO:0000027	300	millimeter	UO	UO:0000016	Douglas fir, Subalpine fir, Lodgepole pine	Dfb, Humid Continental warm summer	OM2
DC	Amplicon Metagenome Sequencing	454 GS FLX Titanium	DC199B	ERX1298651	European Nucleotide Archive	PRJEB12501	http://www.ebi.ac.uk/ena/data/view/PRJEB12501	16S rRNA	V1-V3	Brunisolic Gray Luvisol	2.5	degree Celsius	UO	UO:0000027	300	millimeter	UO	UO:0000016	Douglas fir, Subalpine fir, Lodgepole pine	Dfb, Humid Continental warm summer	OM2
DC	Amplicon Metagenome Sequencing	454 GS FLX Titanium	DC200B	ERX1298652	European Nucleotide Archive	PRJEB12501	http://www.ebi.ac.uk/ena/data/view/PRJEB12501	16S rRNA	V1-V3	Brunisolic Gray Luvisol	2.5	degree Celsius	UO	UO:0000027	300	millimeter	UO	UO:0000016	Douglas fir, Subalpine fir, Lodgepole pine	Dfb, Humid Continental warm summer	OM2
DC	Amplicon Metagenome Sequencing	454 GS FLX Titanium	DC201B	ERX1298653	European Nucleotide Archive	PRJEB12501	http://www.ebi.ac.uk/ena/data/view/PRJEB12501	16S rRNA	V1-V3	Brunisolic Gray Luvisol	2.5	degree Celsius	UO	UO:0000027	300	millimeter	UO	UO:0000016	Douglas fir, Subalpine fir, Lodgepole pine	Dfb, Humid Continental warm summer	OM2
DC	Amplicon Metagenome Sequencing	454 GS FLX Titanium	DC202B	ERX1298654	European Nucleotide Archive	PRJEB12501	http://www.ebi.ac.uk/ena/data/view/PRJEB12501	16S rRNA	V1-V3	Brunisolic Gray Luvisol	2.5	degree Celsius	UO	UO:0000027	300	millimeter	UO	UO:0000016	Douglas fir, Subalpine fir, Lodgepole pine	Dfb, Humid Continental warm summer	OM2
DC	Amplicon Metagenome Sequencing	454 GS FLX Titanium	DC203B	ERX1298655	European Nucleotide Archive	PRJEB12501	http://www.ebi.ac.uk/ena/data/view/PRJEB12501	16S rRNA	V1-V3	Brunisolic Gray Luvisol	2.5	degree Celsius	UO	UO:0000027	300	millimeter	UO	UO:0000016	Douglas fir, Subalpine fir, Lodgepole pine	Dfb, Humid Continental warm summer	OM2
DC	Amplicon Metagenome Sequencing	454 GS FLX Titanium	DC204B	ERX1298656	European Nucleotide Archive	PRJEB12501	http://www.ebi.ac.uk/ena/data/view/PRJEB12501	16S rRNA	V1-V3	Brunisolic Gray Luvisol	2.5	degree Celsius	UO	UO:0000027	300	millimeter	UO	UO:0000016	Douglas fir, Subalpine fir, Lodgepole pine	Dfb, Humid Continental warm summer	OM2
DC	Amplicon Metagenome Sequencing	454 GS FLX Titanium	DC205B	ERX1298657	European Nucleotide Archive	PRJEB12501	http://www.ebi.ac.uk/ena/data/view/PRJEB12501	16S rRNA	V1-V3	Brunisolic Gray Luvisol	2.5	degree Celsius	UO	UO:0000027	300	millimeter	UO	UO:0000016	Douglas fir, Subalpine fir, Lodgepole pine	Dfb, Humid Continental warm summer	OM1
DC	Amplicon Metagenome Sequencing	454 GS FLX Titanium	DC206B	ERX1298658	European Nucleotide Archive	PRJEB12501	http://www.ebi.ac.uk/ena/data/view/PRJEB12501	16S rRNA	V1-V3	Brunisolic Gray Luvisol	2.5	degree Celsius	UO	UO:0000027	300	millimeter	UO	UO:0000016	Douglas fir, Subalpine fir, Lodgepole pine	Dfb, Humid Continental warm summer	OM1
DC	Amplicon Metagenome Sequencing	454 GS FLX Titanium	DC207B	ERX1298659	European Nucleotide Archive	PRJEB12501	http://www.ebi.ac.uk/ena/data/view/PRJEB12501	16S rRNA	V1-V3	Brunisolic Gray Luvisol	2.5	degree Celsius	UO	UO:0000027	300	millimeter	UO	UO:0000016	Douglas fir, Subalpine fir, Lodgepole pine	Dfb, Humid Continental warm summer	OM1
DC	Amplicon Metagenome Sequencing	454 GS FLX Titanium	DC208B	ERX1298660	European Nucleotide Archive	PRJEB12501	http://www.ebi.ac.uk/ena/data/view/PRJEB12501	16S rRNA	V1-V3	Brunisolic Gray Luvisol	2.5	degree Celsius	UO	UO:0000027	300	millimeter	UO	UO:0000016	Douglas fir, Subalpine fir, Lodgepole pine	Dfb, Humid Continental warm summer	OM1
DC	Amplicon Metagenome Sequencing	454 GS FLX Titanium	DC209B	ERX1298661	European Nucleotide Archive	PRJEB12501	http://www.ebi.ac.uk/ena/data/view/PRJEB12501	16S rRNA	V1-V3	Brunisolic Gray Luvisol	2.5	degree Celsius	UO	UO:0000027	300	millimeter	UO	UO:0000016	Douglas fir, Subalpine fir, Lodgepole pine	Dfb, Humid Continental warm summer	OM1
DC	Amplicon Metagenome Sequencing	454 GS FLX Titanium	DC210B	ERX1298662	European Nucleotide Archive	PRJEB12501	http://www.ebi.ac.uk/ena/data/view/PRJEB12501	16S rRNA	V1-V3	Brunisolic Gray Luvisol	2.5	degree Celsius	UO	UO:0000027	300	millimeter	UO	UO:0000016	Douglas fir, Subalpine fir, Lodgepole pine	Dfb, Humid Continental warm summer	OM1
DC	Amplicon Metagenome Sequencing	454 GS FLX Titanium	DC214B	ERX1298663	European Nucleotide Archive	PRJEB12501	http://www.ebi.ac.uk/ena/data/view/PRJEB12501	16S rRNA	V1-V3	Brunisolic Gray Luvisol	2.5	degree Celsius	UO	UO:0000027	300	millimeter	UO	UO:0000016	Douglas fir, Subalpine fir, Lodgepole pine	Dfb, Humid Continental warm summer	OM3
DC	Amplicon Metagenome Sequencing	454 GS FLX Titanium	DC215B	ERX1298664	European Nucleotide Archive	PRJEB12501	http://www.ebi.ac.uk/ena/data/view/PRJEB12501	16S rRNA	V1-V3	Brunisolic Gray Luvisol	2.5	degree Celsius	UO	UO:0000027	300	millimeter	UO	UO:0000016	Douglas fir, Subalpine fir, Lodgepole pine	Dfb, Humid Continental warm summer	OM3
DC	Amplicon Metagenome Sequencing	454 GS FLX Titanium	DC216B	ERX1298665	European Nucleotide Archive	PRJEB12501	http://www.ebi.ac.uk/ena/data/view/PRJEB12501	16S rRNA	V1-V3	Brunisolic Gray Luvisol	2.5	degree Celsius	UO	UO:0000027	300	millimeter	UO	UO:0000016	Douglas fir, Subalpine fir, Lodgepole pine	Dfb, Humid Continental warm summer	OM3
DC	Amplicon Metagenome Sequencing	454 GS FLX Titanium	DC220B	ERX1298666	European Nucleotide Archive	PRJEB12501	http://www.ebi.ac.uk/ena/data/view/PRJEB12501	16S rRNA	V1-V3	Brunisolic Gray Luvisol	2.5	degree Celsius	UO	UO:0000027	300	millimeter	UO	UO:0000016	Douglas fir, Subalpine fir, Lodgepole pine	Dfb, Humid Continental warm summer	OM3
DC	Amplicon Metagenome Sequencing	454 GS FLX Titanium	DC222B	ERX1298667	European Nucleotide Archive	PRJEB12501	http://www.ebi.ac.uk/ena/data/view/PRJEB12501	16S rRNA	V1-V3	Brunisolic Gray Luvisol	2.5	degree Celsius	UO	UO:0000027	300	millimeter	UO	UO:0000016	Douglas fir, Subalpine fir, Lodgepole pine	Dfb, Humid Continental warm summer	OM3
DC	Amplicon Metagenome Sequencing	454 GS FLX Titanium	DC223B	ERX1298668	European Nucleotide Archive	PRJEB12501	http://www.ebi.ac.uk/ena/data/view/PRJEB12501	16S rRNA	V1-V3	Brunisolic Gray Luvisol	2.5	degree Celsius	UO	UO:0000027	300	millimeter	UO	UO:0000016	Douglas fir, Subalpine fir, Lodgepole pine	Dfb, Humid Continental warm summer	OM1
DC	Amplicon Metagenome Sequencing	454 GS FLX Titanium	DC224B	ERX1298669	European Nucleotide Archive	PRJEB12501	http://www.ebi.ac.uk/ena/data/view/PRJEB12501	16S rRNA	V1-V3	Brunisolic Gray Luvisol	2.5	degree Celsius	UO	UO:0000027	300	millimeter	UO	UO:0000016	Douglas fir, Subalpine fir, Lodgepole pine	Dfb, Humid Continental warm summer	OM1
DC	Amplicon Metagenome Sequencing	454 GS FLX Titanium	DC225B	ERX1298670	European Nucleotide Archive	PRJEB12501	http://www.ebi.ac.uk/ena/data/view/PRJEB12501	16S rRNA	V1-V3	Brunisolic Gray Luvisol	2.5	degree Celsius	UO	UO:0000027	300	millimeter	UO	UO:0000016	Douglas fir, Subalpine fir, Lodgepole pine	Dfb, Humid Continental warm summer	OM1
DC	Amplicon Metagenome Sequencing	454 GS FLX Titanium	DC226B	ERX1298671	European Nucleotide Archive	PRJEB12501	http://www.ebi.ac.uk/ena/data/view/PRJEB12501	16S rRNA	V1-V3	Brunisolic Gray Luvisol	2.5	degree Celsius	UO	UO:0000027	300	millimeter	UO	UO:0000016	Douglas fir, Subalpine fir, Lodgepole pine	Dfb, Humid Continental warm summer	OM1
DC	Amplicon Metagenome Sequencing	454 GS FLX Titanium	DC227B	ERX1298672	European Nucleotide Archive	PRJEB12501	http://www.ebi.ac.uk/ena/data/view/PRJEB12501	16S rRNA	V1-V3	Brunisolic Gray Luvisol	2.5	degree Celsius	UO	UO:0000027	300	millimeter	UO	UO:0000016	Douglas fir, Subalpine fir, Lodgepole pine	Dfb, Humid Continental warm summer	OM1
DC	Amplicon Metagenome Sequencing	454 GS FLX Titanium	DC228B	ERX1298673	European Nucleotide Archive	PRJEB12501	http://www.ebi.ac.uk/ena/data/view/PRJEB12501	16S rRNA	V1-V3	Brunisolic Gray Luvisol	2.5	degree Celsius	UO	UO:0000027	300	millimeter	UO	UO:0000016	Douglas fir, Subalpine fir, Lodgepole pine	Dfb, Humid Continental warm summer	OM1
DC	Amplicon Metagenome Sequencing	454 GS FLX Titanium	DC229B	ERX1298674	European Nucleotide Archive	PRJEB12501	http://www.ebi.ac.uk/ena/data/view/PRJEB12501	16S rRNA	V1-V3	Brunisolic Gray Luvisol	2.5	degree Celsius	UO	UO:0000027	300	millimeter	UO	UO:0000016	Douglas fir, Subalpine fir, Lodgepole pine	Dfb, Humid Continental warm summer	OM1
DC	Amplicon Metagenome Sequencing	454 GS FLX Titanium	DC230B	ERX1298675	European Nucleotide Archive	PRJEB12501	http://www.ebi.ac.uk/ena/data/view/PRJEB12501	16S rRNA	V1-V3	Brunisolic Gray Luvisol	2.5	degree Celsius	UO	UO:0000027	300	millimeter	UO	UO:0000016	Douglas fir, Subalpine fir, Lodgepole pine	Dfb, Humid Continental warm summer	OM1
DC	Amplicon Metagenome Sequencing	454 GS FLX Titanium	DC231B	ERX1298676	European Nucleotide Archive	PRJEB12501	http://www.ebi.ac.uk/ena/data/view/PRJEB12501	16S rRNA	V1-V3	Brunisolic Gray Luvisol	2.5	degree Celsius	UO	UO:0000027	300	millimeter	UO	UO:0000016	Douglas fir, Subalpine fir, Lodgepole pine	Dfb, Humid Continental warm summer	OM1
DC	Amplicon Metagenome Sequencing	454 GS FLX Titanium	DC232B	ERX1298677	European Nucleotide Archive	PRJEB12501	http://www.ebi.ac.uk/ena/data/view/PRJEB12501	16S rRNA	V1-V3	Brunisolic Gray Luvisol	2.5	degree Celsius	UO	UO:0000027	300	millimeter	UO	UO:0000016	Douglas fir, Subalpine fir, Lodgepole pine	Dfb, Humid Continental warm summer	OM1
DC	Amplicon Metagenome Sequencing	454 GS FLX Titanium	DC233B	ERX1298678	European Nucleotide Archive	PRJEB12501	http://www.ebi.ac.uk/ena/data/view/PRJEB12501	16S rRNA	V1-V3	Brunisolic Gray Luvisol	2.5	degree Celsius	UO	UO:0000027	300	millimeter	UO	UO:0000016	Douglas fir, Subalpine fir, Lodgepole pine	Dfb, Humid Continental warm summer	OM1
DC	Amplicon Metagenome Sequencing	454 GS FLX Titanium	DC234B	ERX1298679	European Nucleotide Archive	PRJEB12501	http://www.ebi.ac.uk/ena/data/view/PRJEB12501	16S rRNA	V1-V3	Brunisolic Gray Luvisol	2.5	degree Celsius	UO	UO:0000027	300	millimeter	UO	UO:0000016	Douglas fir, Subalpine fir, Lodgepole pine	Dfb, Humid Continental warm summer	OM1
DC	Amplicon Metagenome Sequencing	454 GS FLX Titanium	DC235B	ERX1298680	European Nucleotide Archive	PRJEB12501	http://www.ebi.ac.uk/ena/data/view/PRJEB12501	16S rRNA	V1-V3	Brunisolic Gray Luvisol	2.5	degree Celsius	UO	UO:0000027	300	millimeter	UO	UO:0000016	Douglas fir, Subalpine fir, Lodgepole pine	Dfb, Humid Continental warm summer	REF
DC	Amplicon Metagenome Sequencing	454 GS FLX Titanium	DC236B	ERX1298681	European Nucleotide Archive	PRJEB12501	http://www.ebi.ac.uk/ena/data/view/PRJEB12501	16S rRNA	V1-V3	Brunisolic Gray Luvisol	2.5	degree Celsius	UO	UO:0000027	300	millimeter	UO	UO:0000016	Douglas fir, Subalpine fir, Lodgepole pine	Dfb, Humid Continental warm summer	REF
DC	Amplicon Metagenome Sequencing	454 GS FLX Titanium	DC237B	ERX1298682	European Nucleotide Archive	PRJEB12501	http://www.ebi.ac.uk/ena/data/view/PRJEB12501	16S rRNA	V1-V3	Brunisolic Gray Luvisol	2.5	degree Celsius	UO	UO:0000027	300	millimeter	UO	UO:0000016	Douglas fir, Subalpine fir, Lodgepole pine	Dfb, Humid Continental warm summer	REF
DC	Amplicon Metagenome Sequencing	454 GS FLX Titanium	DC238B	ERX1298683	European Nucleotide Archive	PRJEB12501	http://www.ebi.ac.uk/ena/data/view/PRJEB12501	16S rRNA	V1-V3	Brunisolic Gray Luvisol	2.5	degree Celsius	UO	UO:0000027	300	millimeter	UO	UO:0000016	Douglas fir, Subalpine fir, Lodgepole pine	Dfb, Humid Continental warm summer	REF
DC	Amplicon Metagenome Sequencing	454 GS FLX Titanium	DC239B	ERX1298684	European Nucleotide Archive	PRJEB12501	http://www.ebi.ac.uk/ena/data/view/PRJEB12501	16S rRNA	V1-V3	Brunisolic Gray Luvisol	2.5	degree Celsius	UO	UO:0000027	300	millimeter	UO	UO:0000016	Douglas fir, Subalpine fir, Lodgepole pine	Dfb, Humid Continental warm summer	REF
DC	Amplicon Metagenome Sequencing	454 GS FLX Titanium	DC240B	ERX1298685	European Nucleotide Archive	PRJEB12501	http://www.ebi.ac.uk/ena/data/view/PRJEB12501	16S rRNA	V1-V3	Brunisolic Gray Luvisol	2.5	degree Celsius	UO	UO:0000027	300	millimeter	UO	UO:0000016	Douglas fir, Subalpine fir, Lodgepole pine	Dfb, Humid Continental warm summer	REF
LL	Amplicon Metagenome Sequencing	454 GS FLX Titanium	LL001B	ERX1298686	European Nucleotide Archive	PRJEB12501	http://www.ebi.ac.uk/ena/data/view/PRJEB12501	16S rRNA	V1-V3	Orthic Humo-Ferric Podzol, Gleyed Eluviated Dystric Brunisol	3.3	degree Celsius	UO	UO:0000027	146-193	millimeter	UO	UO:0000016	Subalpine fir, Douglas fir, Interior Spruce	Dfc, Boreal cool summer	OM1
LL	Amplicon Metagenome Sequencing	454 GS FLX Titanium	LL002B	ERX1298687	European Nucleotide Archive	PRJEB12501	http://www.ebi.ac.uk/ena/data/view/PRJEB12501	16S rRNA	V1-V3	Orthic Humo-Ferric Podzol, Gleyed Eluviated Dystric Brunisol	3.3	degree Celsius	UO	UO:0000027	146-193	millimeter	UO	UO:0000016	Subalpine fir, Douglas fir, Interior Spruce	Dfc, Boreal cool summer	OM1
LL	Amplicon Metagenome Sequencing	454 GS FLX Titanium	LL003B	ERX1298688	European Nucleotide Archive	PRJEB12501	http://www.ebi.ac.uk/ena/data/view/PRJEB12501	16S rRNA	V1-V3	Orthic Humo-Ferric Podzol, Gleyed Eluviated Dystric Brunisol	3.3	degree Celsius	UO	UO:0000027	146-193	millimeter	UO	UO:0000016	Subalpine fir, Douglas fir, Interior Spruce	Dfc, Boreal cool summer	OM1
LL	Amplicon Metagenome Sequencing	454 GS FLX Titanium	LL004B	ERX1298689	European Nucleotide Archive	PRJEB12501	http://www.ebi.ac.uk/ena/data/view/PRJEB12501	16S rRNA	V1-V3	Orthic Humo-Ferric Podzol, Gleyed Eluviated Dystric Brunisol	3.3	degree Celsius	UO	UO:0000027	146-193	millimeter	UO	UO:0000016	Subalpine fir, Douglas fir, Interior Spruce	Dfc, Boreal cool summer	OM1
LL	Amplicon Metagenome Sequencing	454 GS FLX Titanium	LL005B	ERX1298690	European Nucleotide Archive	PRJEB12501	http://www.ebi.ac.uk/ena/data/view/PRJEB12501	16S rRNA	V1-V3	Orthic Humo-Ferric Podzol, Gleyed Eluviated Dystric Brunisol	3.3	degree Celsius	UO	UO:0000027	146-193	millimeter	UO	UO:0000016	Subalpine fir, Douglas fir, Interior Spruce	Dfc, Boreal cool summer	OM1
LL	Amplicon Metagenome Sequencing	454 GS FLX Titanium	LL006B	ERX1298691	European Nucleotide Archive	PRJEB12501	http://www.ebi.ac.uk/ena/data/view/PRJEB12501	16S rRNA	V1-V3	Orthic Humo-Ferric Podzol, Gleyed Eluviated Dystric Brunisol	3.3	degree Celsius	UO	UO:0000027	146-193	millimeter	UO	UO:0000016	Subalpine fir, Douglas fir, Interior Spruce	Dfc, Boreal cool summer	OM1
LL	Amplicon Metagenome Sequencing	454 GS FLX Titanium	LL007B	ERX1298692	European Nucleotide Archive	PRJEB12501	http://www.ebi.ac.uk/ena/data/view/PRJEB12501	16S rRNA	V1-V3	Orthic Humo-Ferric Podzol, Gleyed Eluviated Dystric Brunisol	3.3	degree Celsius	UO	UO:0000027	146-193	millimeter	UO	UO:0000016	Subalpine fir, Douglas fir, Interior Spruce	Dfc, Boreal cool summer	OM2
LL	Amplicon Metagenome Sequencing	454 GS FLX Titanium	LL008B	ERX1298693	European Nucleotide Archive	PRJEB12501	http://www.ebi.ac.uk/ena/data/view/PRJEB12501	16S rRNA	V1-V3	Orthic Humo-Ferric Podzol, Gleyed Eluviated Dystric Brunisol	3.3	degree Celsius	UO	UO:0000027	146-193	millimeter	UO	UO:0000016	Subalpine fir, Douglas fir, Interior Spruce	Dfc, Boreal cool summer	OM2
LL	Amplicon Metagenome Sequencing	454 GS FLX Titanium	LL009B	ERX1298694	European Nucleotide Archive	PRJEB12501	http://www.ebi.ac.uk/ena/data/view/PRJEB12501	16S rRNA	V1-V3	Orthic Humo-Ferric Podzol, Gleyed Eluviated Dystric Brunisol	3.3	degree Celsius	UO	UO:0000027	146-193	millimeter	UO	UO:0000016	Subalpine fir, Douglas fir, Interior Spruce	Dfc, Boreal cool summer	OM2
LL	Amplicon Metagenome Sequencing	454 GS FLX Titanium	LL010B	ERX1298695	European Nucleotide Archive	PRJEB12501	http://www.ebi.ac.uk/ena/data/view/PRJEB12501	16S rRNA	V1-V3	Orthic Humo-Ferric Podzol, Gleyed Eluviated Dystric Brunisol	3.3	degree Celsius	UO	UO:0000027	146-193	millimeter	UO	UO:0000016	Subalpine fir, Douglas fir, Interior Spruce	Dfc, Boreal cool summer	OM2
LL	Amplicon Metagenome Sequencing	454 GS FLX Titanium	LL011B	ERX1298696	European Nucleotide Archive	PRJEB12501	http://www.ebi.ac.uk/ena/data/view/PRJEB12501	16S rRNA	V1-V3	Orthic Humo-Ferric Podzol, Gleyed Eluviated Dystric Brunisol	3.3	degree Celsius	UO	UO:0000027	146-193	millimeter	UO	UO:0000016	Subalpine fir, Douglas fir, Interior Spruce	Dfc, Boreal cool summer	OM2
LL	Amplicon Metagenome Sequencing	454 GS FLX Titanium	LL012B	ERX1298697	European Nucleotide Archive	PRJEB12501	http://www.ebi.ac.uk/ena/data/view/PRJEB12501	16S rRNA	V1-V3	Orthic Humo-Ferric Podzol, Gleyed Eluviated Dystric Brunisol	3.3	degree Celsius	UO	UO:0000027	146-193	millimeter	UO	UO:0000016	Subalpine fir, Douglas fir, Interior Spruce	Dfc, Boreal cool summer	OM2
LL	Amplicon Metagenome Sequencing	454 GS FLX Titanium	LL016B	ERX1298698	European Nucleotide Archive	PRJEB12501	http://www.ebi.ac.uk/ena/data/view/PRJEB12501	16S rRNA	V1-V3	Orthic Humo-Ferric Podzol, Gleyed Eluviated Dystric Brunisol	3.3	degree Celsius	UO	UO:0000027	146-193	millimeter	UO	UO:0000016	Subalpine fir, Douglas fir, Interior Spruce	Dfc, Boreal cool summer	OM3
LL	Amplicon Metagenome Sequencing	454 GS FLX Titanium	LL017B	ERX1298699	European Nucleotide Archive	PRJEB12501	http://www.ebi.ac.uk/ena/data/view/PRJEB12501	16S rRNA	V1-V3	Orthic Humo-Ferric Podzol, Gleyed Eluviated Dystric Brunisol	3.3	degree Celsius	UO	UO:0000027	146-193	millimeter	UO	UO:0000016	Subalpine fir, Douglas fir, Interior Spruce	Dfc, Boreal cool summer	OM3
LL	Amplicon Metagenome Sequencing	454 GS FLX Titanium	LL018B	ERX1298700	European Nucleotide Archive	PRJEB12501	http://www.ebi.ac.uk/ena/data/view/PRJEB12501	16S rRNA	V1-V3	Orthic Humo-Ferric Podzol, Gleyed Eluviated Dystric Brunisol	3.3	degree Celsius	UO	UO:0000027	146-193	millimeter	UO	UO:0000016	Subalpine fir, Douglas fir, Interior Spruce	Dfc, Boreal cool summer	OM3
LL	Amplicon Metagenome Sequencing	454 GS FLX Titanium	LL019B	ERX1298701	European Nucleotide Archive	PRJEB12501	http://www.ebi.ac.uk/ena/data/view/PRJEB12501	16S rRNA	V1-V3	Orthic Humo-Ferric Podzol, Gleyed Eluviated Dystric Brunisol	3.3	degree Celsius	UO	UO:0000027	146-193	millimeter	UO	UO:0000016	Subalpine fir, Douglas fir, Interior Spruce	Dfc, Boreal cool summer	OM1
LL	Amplicon Metagenome Sequencing	454 GS FLX Titanium	LL020B	ERX1298702	European Nucleotide Archive	PRJEB12501	http://www.ebi.ac.uk/ena/data/view/PRJEB12501	16S rRNA	V1-V3	Orthic Humo-Ferric Podzol, Gleyed Eluviated Dystric Brunisol	3.3	degree Celsius	UO	UO:0000027	146-193	millimeter	UO	UO:0000016	Subalpine fir, Douglas fir, Interior Spruce	Dfc, Boreal cool summer	OM1
LL	Amplicon Metagenome Sequencing	454 GS FLX Titanium	LL021B	ERX1298703	European Nucleotide Archive	PRJEB12501	http://www.ebi.ac.uk/ena/data/view/PRJEB12501	16S rRNA	V1-V3	Orthic Humo-Ferric Podzol, Gleyed Eluviated Dystric Brunisol	3.3	degree Celsius	UO	UO:0000027	146-193	millimeter	UO	UO:0000016	Subalpine fir, Douglas fir, Interior Spruce	Dfc, Boreal cool summer	OM1
LL	Amplicon Metagenome Sequencing	454 GS FLX Titanium	LL022B	ERX1298704	European Nucleotide Archive	PRJEB12501	http://www.ebi.ac.uk/ena/data/view/PRJEB12501	16S rRNA	V1-V3	Orthic Humo-Ferric Podzol, Gleyed Eluviated Dystric Brunisol	3.3	degree Celsius	UO	UO:0000027	146-193	millimeter	UO	UO:0000016	Subalpine fir, Douglas fir, Interior Spruce	Dfc, Boreal cool summer	OM1
LL	Amplicon Metagenome Sequencing	454 GS FLX Titanium	LL023B	ERX1298705	European Nucleotide Archive	PRJEB12501	http://www.ebi.ac.uk/ena/data/view/PRJEB12501	16S rRNA	V1-V3	Orthic Humo-Ferric Podzol, Gleyed Eluviated Dystric Brunisol	3.3	degree Celsius	UO	UO:0000027	146-193	millimeter	UO	UO:0000016	Subalpine fir, Douglas fir, Interior Spruce	Dfc, Boreal cool summer	OM1
LL	Amplicon Metagenome Sequencing	454 GS FLX Titanium	LL024B	ERX1298706	European Nucleotide Archive	PRJEB12501	http://www.ebi.ac.uk/ena/data/view/PRJEB12501	16S rRNA	V1-V3	Orthic Humo-Ferric Podzol, Gleyed Eluviated Dystric Brunisol	3.3	degree Celsius	UO	UO:0000027	146-193	millimeter	UO	UO:0000016	Subalpine fir, Douglas fir, Interior Spruce	Dfc, Boreal cool summer	OM1
LL	Amplicon Metagenome Sequencing	454 GS FLX Titanium	LL025B	ERX1298707	European Nucleotide Archive	PRJEB12501	http://www.ebi.ac.uk/ena/data/view/PRJEB12501	16S rRNA	V1-V3	Orthic Humo-Ferric Podzol, Gleyed Eluviated Dystric Brunisol	3.3	degree Celsius	UO	UO:0000027	146-193	millimeter	UO	UO:0000016	Subalpine fir, Douglas fir, Interior Spruce	Dfc, Boreal cool summer	OM2
LL	Amplicon Metagenome Sequencing	454 GS FLX Titanium	LL026B	ERX1298708	European Nucleotide Archive	PRJEB12501	http://www.ebi.ac.uk/ena/data/view/PRJEB12501	16S rRNA	V1-V3	Orthic Humo-Ferric Podzol, Gleyed Eluviated Dystric Brunisol	3.3	degree Celsius	UO	UO:0000027	146-193	millimeter	UO	UO:0000016	Subalpine fir, Douglas fir, Interior Spruce	Dfc, Boreal cool summer	OM2
LL	Amplicon Metagenome Sequencing	454 GS FLX Titanium	LL027B	ERX1298709	European Nucleotide Archive	PRJEB12501	http://www.ebi.ac.uk/ena/data/view/PRJEB12501	16S rRNA	V1-V3	Orthic Humo-Ferric Podzol, Gleyed Eluviated Dystric Brunisol	3.3	degree Celsius	UO	UO:0000027	146-193	millimeter	UO	UO:0000016	Subalpine fir, Douglas fir, Interior Spruce	Dfc, Boreal cool summer	OM2
LL	Amplicon Metagenome Sequencing	454 GS FLX Titanium	LL028B	ERX1298710	European Nucleotide Archive	PRJEB12501	http://www.ebi.ac.uk/ena/data/view/PRJEB12501	16S rRNA	V1-V3	Orthic Humo-Ferric Podzol, Gleyed Eluviated Dystric Brunisol	3.3	degree Celsius	UO	UO:0000027	146-193	millimeter	UO	UO:0000016	Subalpine fir, Douglas fir, Interior Spruce	Dfc, Boreal cool summer	OM2
LL	Amplicon Metagenome Sequencing	454 GS FLX Titanium	LL029B	ERX1298711	European Nucleotide Archive	PRJEB12501	http://www.ebi.ac.uk/ena/data/view/PRJEB12501	16S rRNA	V1-V3	Orthic Humo-Ferric Podzol, Gleyed Eluviated Dystric Brunisol	3.3	degree Celsius	UO	UO:0000027	146-193	millimeter	UO	UO:0000016	Subalpine fir, Douglas fir, Interior Spruce	Dfc, Boreal cool summer	OM2
LL	Amplicon Metagenome Sequencing	454 GS FLX Titanium	LL030B	ERX1298712	European Nucleotide Archive	PRJEB12501	http://www.ebi.ac.uk/ena/data/view/PRJEB12501	16S rRNA	V1-V3	Orthic Humo-Ferric Podzol, Gleyed Eluviated Dystric Brunisol	3.3	degree Celsius	UO	UO:0000027	146-193	millimeter	UO	UO:0000016	Subalpine fir, Douglas fir, Interior Spruce	Dfc, Boreal cool summer	OM2
LL	Amplicon Metagenome Sequencing	454 GS FLX Titanium	LL034B	ERX1298713	European Nucleotide Archive	PRJEB12501	http://www.ebi.ac.uk/ena/data/view/PRJEB12501	16S rRNA	V1-V3	Orthic Humo-Ferric Podzol, Gleyed Eluviated Dystric Brunisol	3.3	degree Celsius	UO	UO:0000027	146-193	millimeter	UO	UO:0000016	Subalpine fir, Douglas fir, Interior Spruce	Dfc, Boreal cool summer	OM3
LL	Amplicon Metagenome Sequencing	454 GS FLX Titanium	LL035B	ERX1298714	European Nucleotide Archive	PRJEB12501	http://www.ebi.ac.uk/ena/data/view/PRJEB12501	16S rRNA	V1-V3	Orthic Humo-Ferric Podzol, Gleyed Eluviated Dystric Brunisol	3.3	degree Celsius	UO	UO:0000027	146-193	millimeter	UO	UO:0000016	Subalpine fir, Douglas fir, Interior Spruce	Dfc, Boreal cool summer	OM3
LL	Amplicon Metagenome Sequencing	454 GS FLX Titanium	LL036B	ERX1298715	European Nucleotide Archive	PRJEB12501	http://www.ebi.ac.uk/ena/data/view/PRJEB12501	16S rRNA	V1-V3	Orthic Humo-Ferric Podzol, Gleyed Eluviated Dystric Brunisol	3.3	degree Celsius	UO	UO:0000027	146-193	millimeter	UO	UO:0000016	Subalpine fir, Douglas fir, Interior Spruce	Dfc, Boreal cool summer	OM3
LL	Amplicon Metagenome Sequencing	454 GS FLX Titanium	LL037B	ERX1298716	European Nucleotide Archive	PRJEB12501	http://www.ebi.ac.uk/ena/data/view/PRJEB12501	16S rRNA	V1-V3	Orthic Humo-Ferric Podzol, Gleyed Eluviated Dystric Brunisol	3.3	degree Celsius	UO	UO:0000027	146-193	millimeter	UO	UO:0000016	Subalpine fir, Douglas fir, Interior Spruce	Dfc, Boreal cool summer	OM1
LL	Amplicon Metagenome Sequencing	454 GS FLX Titanium	LL038B	ERX1298717	European Nucleotide Archive	PRJEB12501	http://www.ebi.ac.uk/ena/data/view/PRJEB12501	16S rRNA	V1-V3	Orthic Humo-Ferric Podzol, Gleyed Eluviated Dystric Brunisol	3.3	degree Celsius	UO	UO:0000027	146-193	millimeter	UO	UO:0000016	Subalpine fir, Douglas fir, Interior Spruce	Dfc, Boreal cool summer	OM1
LL	Amplicon Metagenome Sequencing	454 GS FLX Titanium	LL039B	ERX1298718	European Nucleotide Archive	PRJEB12501	http://www.ebi.ac.uk/ena/data/view/PRJEB12501	16S rRNA	V1-V3	Orthic Humo-Ferric Podzol, Gleyed Eluviated Dystric Brunisol	3.3	degree Celsius	UO	UO:0000027	146-193	millimeter	UO	UO:0000016	Subalpine fir, Douglas fir, Interior Spruce	Dfc, Boreal cool summer	OM1
LL	Amplicon Metagenome Sequencing	454 GS FLX Titanium	LL040B	ERX1298719	European Nucleotide Archive	PRJEB12501	http://www.ebi.ac.uk/ena/data/view/PRJEB12501	16S rRNA	V1-V3	Orthic Humo-Ferric Podzol, Gleyed Eluviated Dystric Brunisol	3.3	degree Celsius	UO	UO:0000027	146-193	millimeter	UO	UO:0000016	Subalpine fir, Douglas fir, Interior Spruce	Dfc, Boreal cool summer	OM1
LL	Amplicon Metagenome Sequencing	454 GS FLX Titanium	LL041B	ERX1298720	European Nucleotide Archive	PRJEB12501	http://www.ebi.ac.uk/ena/data/view/PRJEB12501	16S rRNA	V1-V3	Orthic Humo-Ferric Podzol, Gleyed Eluviated Dystric Brunisol	3.3	degree Celsius	UO	UO:0000027	146-193	millimeter	UO	UO:0000016	Subalpine fir, Douglas fir, Interior Spruce	Dfc, Boreal cool summer	OM1
LL	Amplicon Metagenome Sequencing	454 GS FLX Titanium	LL042B	ERX1298721	European Nucleotide Archive	PRJEB12501	http://www.ebi.ac.uk/ena/data/view/PRJEB12501	16S rRNA	V1-V3	Orthic Humo-Ferric Podzol, Gleyed Eluviated Dystric Brunisol	3.3	degree Celsius	UO	UO:0000027	146-193	millimeter	UO	UO:0000016	Subalpine fir, Douglas fir, Interior Spruce	Dfc, Boreal cool summer	OM1
LL	Amplicon Metagenome Sequencing	454 GS FLX Titanium	LL043B	ERX1298722	European Nucleotide Archive	PRJEB12501	http://www.ebi.ac.uk/ena/data/view/PRJEB12501	16S rRNA	V1-V3	Orthic Humo-Ferric Podzol, Gleyed Eluviated Dystric Brunisol	3.3	degree Celsius	UO	UO:0000027	146-193	millimeter	UO	UO:0000016	Subalpine fir, Douglas fir, Interior Spruce	Dfc, Boreal cool summer	OM2
LL	Amplicon Metagenome Sequencing	454 GS FLX Titanium	LL044B	ERX1298723	European Nucleotide Archive	PRJEB12501	http://www.ebi.ac.uk/ena/data/view/PRJEB12501	16S rRNA	V1-V3	Orthic Humo-Ferric Podzol, Gleyed Eluviated Dystric Brunisol	3.3	degree Celsius	UO	UO:0000027	146-193	millimeter	UO	UO:0000016	Subalpine fir, Douglas fir, Interior Spruce	Dfc, Boreal cool summer	OM2
LL	Amplicon Metagenome Sequencing	454 GS FLX Titanium	LL045B	ERX1298724	European Nucleotide Archive	PRJEB12501	http://www.ebi.ac.uk/ena/data/view/PRJEB12501	16S rRNA	V1-V3	Orthic Humo-Ferric Podzol, Gleyed Eluviated Dystric Brunisol	3.3	degree Celsius	UO	UO:0000027	146-193	millimeter	UO	UO:0000016	Subalpine fir, Douglas fir, Interior Spruce	Dfc, Boreal cool summer	OM2
LL	Amplicon Metagenome Sequencing	454 GS FLX Titanium	LL046B	ERX1298725	European Nucleotide Archive	PRJEB12501	http://www.ebi.ac.uk/ena/data/view/PRJEB12501	16S rRNA	V1-V3	Orthic Humo-Ferric Podzol, Gleyed Eluviated Dystric Brunisol	3.3	degree Celsius	UO	UO:0000027	146-193	millimeter	UO	UO:0000016	Subalpine fir, Douglas fir, Interior Spruce	Dfc, Boreal cool summer	OM2
LL	Amplicon Metagenome Sequencing	454 GS FLX Titanium	LL047B	ERX1298726	European Nucleotide Archive	PRJEB12501	http://www.ebi.ac.uk/ena/data/view/PRJEB12501	16S rRNA	V1-V3	Orthic Humo-Ferric Podzol, Gleyed Eluviated Dystric Brunisol	3.3	degree Celsius	UO	UO:0000027	146-193	millimeter	UO	UO:0000016	Subalpine fir, Douglas fir, Interior Spruce	Dfc, Boreal cool summer	OM2
LL	Amplicon Metagenome Sequencing	454 GS FLX Titanium	LL048B	ERX1298727	European Nucleotide Archive	PRJEB12501	http://www.ebi.ac.uk/ena/data/view/PRJEB12501	16S rRNA	V1-V3	Orthic Humo-Ferric Podzol, Gleyed Eluviated Dystric Brunisol	3.3	degree Celsius	UO	UO:0000027	146-193	millimeter	UO	UO:0000016	Subalpine fir, Douglas fir, Interior Spruce	Dfc, Boreal cool summer	OM2
LL	Amplicon Metagenome Sequencing	454 GS FLX Titanium	LL052B	ERX1298728	European Nucleotide Archive	PRJEB12501	http://www.ebi.ac.uk/ena/data/view/PRJEB12501	16S rRNA	V1-V3	Orthic Humo-Ferric Podzol, Gleyed Eluviated Dystric Brunisol	3.3	degree Celsius	UO	UO:0000027	146-193	millimeter	UO	UO:0000016	Subalpine fir, Douglas fir, Interior Spruce	Dfc, Boreal cool summer	OM3
LL	Amplicon Metagenome Sequencing	454 GS FLX Titanium	LL053B	ERX1298729	European Nucleotide Archive	PRJEB12501	http://www.ebi.ac.uk/ena/data/view/PRJEB12501	16S rRNA	V1-V3	Orthic Humo-Ferric Podzol, Gleyed Eluviated Dystric Brunisol	3.3	degree Celsius	UO	UO:0000027	146-193	millimeter	UO	UO:0000016	Subalpine fir, Douglas fir, Interior Spruce	Dfc, Boreal cool summer	OM3
LL	Amplicon Metagenome Sequencing	454 GS FLX Titanium	LL054B	ERX1298730	European Nucleotide Archive	PRJEB12501	http://www.ebi.ac.uk/ena/data/view/PRJEB12501	16S rRNA	V1-V3	Orthic Humo-Ferric Podzol, Gleyed Eluviated Dystric Brunisol	3.3	degree Celsius	UO	UO:0000027	146-193	millimeter	UO	UO:0000016	Subalpine fir, Douglas fir, Interior Spruce	Dfc, Boreal cool summer	OM3
LL	Amplicon Metagenome Sequencing	454 GS FLX Titanium	LL055B	ERX1298731	European Nucleotide Archive	PRJEB12501	http://www.ebi.ac.uk/ena/data/view/PRJEB12501	16S rRNA	V1-V3	Orthic Humo-Ferric Podzol, Gleyed Eluviated Dystric Brunisol	3.3	degree Celsius	UO	UO:0000027	146-193	millimeter	UO	UO:0000016	Subalpine fir, Douglas fir, Interior Spruce	Dfc, Boreal cool summer	REF
LL	Amplicon Metagenome Sequencing	454 GS FLX Titanium	LL056B	ERX1298732	European Nucleotide Archive	PRJEB12501	http://www.ebi.ac.uk/ena/data/view/PRJEB12501	16S rRNA	V1-V3	Orthic Humo-Ferric Podzol, Gleyed Eluviated Dystric Brunisol	3.3	degree Celsius	UO	UO:0000027	146-193	millimeter	UO	UO:0000016	Subalpine fir, Douglas fir, Interior Spruce	Dfc, Boreal cool summer	REF
LL	Amplicon Metagenome Sequencing	454 GS FLX Titanium	LL057B	ERX1298733	European Nucleotide Archive	PRJEB12501	http://www.ebi.ac.uk/ena/data/view/PRJEB12501	16S rRNA	V1-V3	Orthic Humo-Ferric Podzol, Gleyed Eluviated Dystric Brunisol	3.3	degree Celsius	UO	UO:0000027	146-193	millimeter	UO	UO:0000016	Subalpine fir, Douglas fir, Interior Spruce	Dfc, Boreal cool summer	REF
LL	Amplicon Metagenome Sequencing	454 GS FLX Titanium	LL058B	ERX1298734	European Nucleotide Archive	PRJEB12501	http://www.ebi.ac.uk/ena/data/view/PRJEB12501	16S rRNA	V1-V3	Orthic Humo-Ferric Podzol, Gleyed Eluviated Dystric Brunisol	3.3	degree Celsius	UO	UO:0000027	146-193	millimeter	UO	UO:0000016	Subalpine fir, Douglas fir, Interior Spruce	Dfc, Boreal cool summer	REF
LL	Amplicon Metagenome Sequencing	454 GS FLX Titanium	LL059B	ERX1298735	European Nucleotide Archive	PRJEB12501	http://www.ebi.ac.uk/ena/data/view/PRJEB12501	16S rRNA	V1-V3	Orthic Humo-Ferric Podzol, Gleyed Eluviated Dystric Brunisol	3.3	degree Celsius	UO	UO:0000027	146-193	millimeter	UO	UO:0000016	Subalpine fir, Douglas fir, Interior Spruce	Dfc, Boreal cool summer	REF
LL	Amplicon Metagenome Sequencing	454 GS FLX Titanium	LL060B	ERX1298736	European Nucleotide Archive	PRJEB12501	http://www.ebi.ac.uk/ena/data/view/PRJEB12501	16S rRNA	V1-V3	Orthic Humo-Ferric Podzol, Gleyed Eluviated Dystric Brunisol	3.3	degree Celsius	UO	UO:0000027	146-193	millimeter	UO	UO:0000016	Subalpine fir, Douglas fir, Interior Spruce	Dfc, Boreal cool summer	REF
OC	Amplicon Metagenome Sequencing	454 GS FLX Titanium	OC304B	ERX1298737	European Nucleotide Archive	PRJEB12501	http://www.ebi.ac.uk/ena/data/view/PRJEB12501	16S rRNA	V1-V3	Brunisolic Gray Luvisol	2.5	degree Celsius	UO	UO:0000027	300	millimeter	UO	UO:0000016	Douglas fir	Dfb, Humid Continental warm summer	OM3
OC	Amplicon Metagenome Sequencing	454 GS FLX Titanium	OC305B	ERX1298738	European Nucleotide Archive	PRJEB12501	http://www.ebi.ac.uk/ena/data/view/PRJEB12501	16S rRNA	V1-V3	Brunisolic Gray Luvisol	2.5	degree Celsius	UO	UO:0000027	300	millimeter	UO	UO:0000016	Douglas fir	Dfb, Humid Continental warm summer	OM3
OC	Amplicon Metagenome Sequencing	454 GS FLX Titanium	OC306B	ERX1298739	European Nucleotide Archive	PRJEB12501	http://www.ebi.ac.uk/ena/data/view/PRJEB12501	16S rRNA	V1-V3	Brunisolic Gray Luvisol	2.5	degree Celsius	UO	UO:0000027	300	millimeter	UO	UO:0000016	Douglas fir	Dfb, Humid Continental warm summer	OM3
OC	Amplicon Metagenome Sequencing	454 GS FLX Titanium	OC307B	ERX1298740	European Nucleotide Archive	PRJEB12501	http://www.ebi.ac.uk/ena/data/view/PRJEB12501	16S rRNA	V1-V3	Brunisolic Gray Luvisol	2.5	degree Celsius	UO	UO:0000027	300	millimeter	UO	UO:0000016	Douglas fir	Dfb, Humid Continental warm summer	OM1
OC	Amplicon Metagenome Sequencing	454 GS FLX Titanium	OC308B	ERX1298741	European Nucleotide Archive	PRJEB12501	http://www.ebi.ac.uk/ena/data/view/PRJEB12501	16S rRNA	V1-V3	Brunisolic Gray Luvisol	2.5	degree Celsius	UO	UO:0000027	300	millimeter	UO	UO:0000016	Douglas fir	Dfb, Humid Continental warm summer	OM1
OC	Amplicon Metagenome Sequencing	454 GS FLX Titanium	OC309B	ERX1298742	European Nucleotide Archive	PRJEB12501	http://www.ebi.ac.uk/ena/data/view/PRJEB12501	16S rRNA	V1-V3	Brunisolic Gray Luvisol	2.5	degree Celsius	UO	UO:0000027	300	millimeter	UO	UO:0000016	Douglas fir	Dfb, Humid Continental warm summer	OM1
OC	Amplicon Metagenome Sequencing	454 GS FLX Titanium	OC310B	ERX1298743	European Nucleotide Archive	PRJEB12501	http://www.ebi.ac.uk/ena/data/view/PRJEB12501	16S rRNA	V1-V3	Brunisolic Gray Luvisol	2.5	degree Celsius	UO	UO:0000027	300	millimeter	UO	UO:0000016	Douglas fir	Dfb, Humid Continental warm summer	OM1
OC	Amplicon Metagenome Sequencing	454 GS FLX Titanium	OC311B	ERX1298744	European Nucleotide Archive	PRJEB12501	http://www.ebi.ac.uk/ena/data/view/PRJEB12501	16S rRNA	V1-V3	Brunisolic Gray Luvisol	2.5	degree Celsius	UO	UO:0000027	300	millimeter	UO	UO:0000016	Douglas fir	Dfb, Humid Continental warm summer	OM1
OC	Amplicon Metagenome Sequencing	454 GS FLX Titanium	OC312B	ERX1298745	European Nucleotide Archive	PRJEB12501	http://www.ebi.ac.uk/ena/data/view/PRJEB12501	16S rRNA	V1-V3	Brunisolic Gray Luvisol	2.5	degree Celsius	UO	UO:0000027	300	millimeter	UO	UO:0000016	Douglas fir	Dfb, Humid Continental warm summer	OM1
OC	Amplicon Metagenome Sequencing	454 GS FLX Titanium	OC313B	ERX1298746	European Nucleotide Archive	PRJEB12501	http://www.ebi.ac.uk/ena/data/view/PRJEB12501	16S rRNA	V1-V3	Brunisolic Gray Luvisol	2.5	degree Celsius	UO	UO:0000027	300	millimeter	UO	UO:0000016	Douglas fir	Dfb, Humid Continental warm summer	OM2
OC	Amplicon Metagenome Sequencing	454 GS FLX Titanium	OC314B	ERX1298747	European Nucleotide Archive	PRJEB12501	http://www.ebi.ac.uk/ena/data/view/PRJEB12501	16S rRNA	V1-V3	Brunisolic Gray Luvisol	2.5	degree Celsius	UO	UO:0000027	300	millimeter	UO	UO:0000016	Douglas fir	Dfb, Humid Continental warm summer	OM2
OC	Amplicon Metagenome Sequencing	454 GS FLX Titanium	OC315B	ERX1298748	European Nucleotide Archive	PRJEB12501	http://www.ebi.ac.uk/ena/data/view/PRJEB12501	16S rRNA	V1-V3	Brunisolic Gray Luvisol	2.5	degree Celsius	UO	UO:0000027	300	millimeter	UO	UO:0000016	Douglas fir	Dfb, Humid Continental warm summer	OM2
OC	Amplicon Metagenome Sequencing	454 GS FLX Titanium	OC316B	ERX1298749	European Nucleotide Archive	PRJEB12501	http://www.ebi.ac.uk/ena/data/view/PRJEB12501	16S rRNA	V1-V3	Brunisolic Gray Luvisol	2.5	degree Celsius	UO	UO:0000027	300	millimeter	UO	UO:0000016	Douglas fir	Dfb, Humid Continental warm summer	OM2
OC	Amplicon Metagenome Sequencing	454 GS FLX Titanium	OC317B	ERX1298750	European Nucleotide Archive	PRJEB12501	http://www.ebi.ac.uk/ena/data/view/PRJEB12501	16S rRNA	V1-V3	Brunisolic Gray Luvisol	2.5	degree Celsius	UO	UO:0000027	300	millimeter	UO	UO:0000016	Douglas fir	Dfb, Humid Continental warm summer	OM2
OC	Amplicon Metagenome Sequencing	454 GS FLX Titanium	OC318B	ERX1298751	European Nucleotide Archive	PRJEB12501	http://www.ebi.ac.uk/ena/data/view/PRJEB12501	16S rRNA	V1-V3	Brunisolic Gray Luvisol	2.5	degree Celsius	UO	UO:0000027	300	millimeter	UO	UO:0000016	Douglas fir	Dfb, Humid Continental warm summer	OM2
OC	Amplicon Metagenome Sequencing	454 GS FLX Titanium	OC319B	ERX1298752	European Nucleotide Archive	PRJEB12501	http://www.ebi.ac.uk/ena/data/view/PRJEB12501	16S rRNA	V1-V3	Brunisolic Gray Luvisol	2.5	degree Celsius	UO	UO:0000027	300	millimeter	UO	UO:0000016	Douglas fir	Dfb, Humid Continental warm summer	OM2
OC	Amplicon Metagenome Sequencing	454 GS FLX Titanium	OC320B	ERX1298753	European Nucleotide Archive	PRJEB12501	http://www.ebi.ac.uk/ena/data/view/PRJEB12501	16S rRNA	V1-V3	Brunisolic Gray Luvisol	2.5	degree Celsius	UO	UO:0000027	300	millimeter	UO	UO:0000016	Douglas fir	Dfb, Humid Continental warm summer	OM2
OC	Amplicon Metagenome Sequencing	454 GS FLX Titanium	OC321B	ERX1298754	European Nucleotide Archive	PRJEB12501	http://www.ebi.ac.uk/ena/data/view/PRJEB12501	16S rRNA	V1-V3	Brunisolic Gray Luvisol	2.5	degree Celsius	UO	UO:0000027	300	millimeter	UO	UO:0000016	Douglas fir	Dfb, Humid Continental warm summer	OM2
OC	Amplicon Metagenome Sequencing	454 GS FLX Titanium	OC322B	ERX1298755	European Nucleotide Archive	PRJEB12501	http://www.ebi.ac.uk/ena/data/view/PRJEB12501	16S rRNA	V1-V3	Brunisolic Gray Luvisol	2.5	degree Celsius	UO	UO:0000027	300	millimeter	UO	UO:0000016	Douglas fir	Dfb, Humid Continental warm summer	OM2
OC	Amplicon Metagenome Sequencing	454 GS FLX Titanium	OC323B	ERX1298756	European Nucleotide Archive	PRJEB12501	http://www.ebi.ac.uk/ena/data/view/PRJEB12501	16S rRNA	V1-V3	Brunisolic Gray Luvisol	2.5	degree Celsius	UO	UO:0000027	300	millimeter	UO	UO:0000016	Douglas fir	Dfb, Humid Continental warm summer	OM2
OC	Amplicon Metagenome Sequencing	454 GS FLX Titanium	OC324B	ERX1298757	European Nucleotide Archive	PRJEB12501	http://www.ebi.ac.uk/ena/data/view/PRJEB12501	16S rRNA	V1-V3	Brunisolic Gray Luvisol	2.5	degree Celsius	UO	UO:0000027	300	millimeter	UO	UO:0000016	Douglas fir	Dfb, Humid Continental warm summer	OM2
OC	Amplicon Metagenome Sequencing	454 GS FLX Titanium	OC325B	ERX1298758	European Nucleotide Archive	PRJEB12501	http://www.ebi.ac.uk/ena/data/view/PRJEB12501	16S rRNA	V1-V3	Brunisolic Gray Luvisol	2.5	degree Celsius	UO	UO:0000027	300	millimeter	UO	UO:0000016	Douglas fir	Dfb, Humid Continental warm summer	OM2
OC	Amplicon Metagenome Sequencing	454 GS FLX Titanium	OC326B	ERX1298759	European Nucleotide Archive	PRJEB12501	http://www.ebi.ac.uk/ena/data/view/PRJEB12501	16S rRNA	V1-V3	Brunisolic Gray Luvisol	2.5	degree Celsius	UO	UO:0000027	300	millimeter	UO	UO:0000016	Douglas fir	Dfb, Humid Continental warm summer	OM2
OC	Amplicon Metagenome Sequencing	454 GS FLX Titanium	OC327B	ERX1298760	European Nucleotide Archive	PRJEB12501	http://www.ebi.ac.uk/ena/data/view/PRJEB12501	16S rRNA	V1-V3	Brunisolic Gray Luvisol	2.5	degree Celsius	UO	UO:0000027	300	millimeter	UO	UO:0000016	Douglas fir	Dfb, Humid Continental warm summer	OM2
OC	Amplicon Metagenome Sequencing	454 GS FLX Titanium	OC328B	ERX1298761	European Nucleotide Archive	PRJEB12501	http://www.ebi.ac.uk/ena/data/view/PRJEB12501	16S rRNA	V1-V3	Brunisolic Gray Luvisol	2.5	degree Celsius	UO	UO:0000027	300	millimeter	UO	UO:0000016	Douglas fir	Dfb, Humid Continental warm summer	OM2
OC	Amplicon Metagenome Sequencing	454 GS FLX Titanium	OC329B	ERX1298762	European Nucleotide Archive	PRJEB12501	http://www.ebi.ac.uk/ena/data/view/PRJEB12501	16S rRNA	V1-V3	Brunisolic Gray Luvisol	2.5	degree Celsius	UO	UO:0000027	300	millimeter	UO	UO:0000016	Douglas fir	Dfb, Humid Continental warm summer	OM2
OC	Amplicon Metagenome Sequencing	454 GS FLX Titanium	OC330B	ERX1298763	European Nucleotide Archive	PRJEB12501	http://www.ebi.ac.uk/ena/data/view/PRJEB12501	16S rRNA	V1-V3	Brunisolic Gray Luvisol	2.5	degree Celsius	UO	UO:0000027	300	millimeter	UO	UO:0000016	Douglas fir	Dfb, Humid Continental warm summer	OM2
OC	Amplicon Metagenome Sequencing	454 GS FLX Titanium	OC331B	ERX1298764	European Nucleotide Archive	PRJEB12501	http://www.ebi.ac.uk/ena/data/view/PRJEB12501	16S rRNA	V1-V3	Brunisolic Gray Luvisol	2.5	degree Celsius	UO	UO:0000027	300	millimeter	UO	UO:0000016	Douglas fir	Dfb, Humid Continental warm summer	OM1
OC	Amplicon Metagenome Sequencing	454 GS FLX Titanium	OC332B	ERX1298765	European Nucleotide Archive	PRJEB12501	http://www.ebi.ac.uk/ena/data/view/PRJEB12501	16S rRNA	V1-V3	Brunisolic Gray Luvisol	2.5	degree Celsius	UO	UO:0000027	300	millimeter	UO	UO:0000016	Douglas fir	Dfb, Humid Continental warm summer	OM1
OC	Amplicon Metagenome Sequencing	454 GS FLX Titanium	OC333B	ERX1298766	European Nucleotide Archive	PRJEB12501	http://www.ebi.ac.uk/ena/data/view/PRJEB12501	16S rRNA	V1-V3	Brunisolic Gray Luvisol	2.5	degree Celsius	UO	UO:0000027	300	millimeter	UO	UO:0000016	Douglas fir	Dfb, Humid Continental warm summer	OM1
OC	Amplicon Metagenome Sequencing	454 GS FLX Titanium	OC334B	ERX1298767	European Nucleotide Archive	PRJEB12501	http://www.ebi.ac.uk/ena/data/view/PRJEB12501	16S rRNA	V1-V3	Brunisolic Gray Luvisol	2.5	degree Celsius	UO	UO:0000027	300	millimeter	UO	UO:0000016	Douglas fir	Dfb, Humid Continental warm summer	OM1
OC	Amplicon Metagenome Sequencing	454 GS FLX Titanium	OC335B	ERX1298768	European Nucleotide Archive	PRJEB12501	http://www.ebi.ac.uk/ena/data/view/PRJEB12501	16S rRNA	V1-V3	Brunisolic Gray Luvisol	2.5	degree Celsius	UO	UO:0000027	300	millimeter	UO	UO:0000016	Douglas fir	Dfb, Humid Continental warm summer	OM1
OC	Amplicon Metagenome Sequencing	454 GS FLX Titanium	OC336B	ERX1298769	European Nucleotide Archive	PRJEB12501	http://www.ebi.ac.uk/ena/data/view/PRJEB12501	16S rRNA	V1-V3	Brunisolic Gray Luvisol	2.5	degree Celsius	UO	UO:0000027	300	millimeter	UO	UO:0000016	Douglas fir	Dfb, Humid Continental warm summer	OM1
OC	Amplicon Metagenome Sequencing	454 GS FLX Titanium	OC340B	ERX1298770	European Nucleotide Archive	PRJEB12501	http://www.ebi.ac.uk/ena/data/view/PRJEB12501	16S rRNA	V1-V3	Brunisolic Gray Luvisol	2.5	degree Celsius	UO	UO:0000027	300	millimeter	UO	UO:0000016	Douglas fir	Dfb, Humid Continental warm summer	OM3
OC	Amplicon Metagenome Sequencing	454 GS FLX Titanium	OC341B	ERX1298771	European Nucleotide Archive	PRJEB12501	http://www.ebi.ac.uk/ena/data/view/PRJEB12501	16S rRNA	V1-V3	Brunisolic Gray Luvisol	2.5	degree Celsius	UO	UO:0000027	300	millimeter	UO	UO:0000016	Douglas fir	Dfb, Humid Continental warm summer	OM3
OC	Amplicon Metagenome Sequencing	454 GS FLX Titanium	OC342B	ERX1298772	European Nucleotide Archive	PRJEB12501	http://www.ebi.ac.uk/ena/data/view/PRJEB12501	16S rRNA	V1-V3	Brunisolic Gray Luvisol	2.5	degree Celsius	UO	UO:0000027	300	millimeter	UO	UO:0000016	Douglas fir	Dfb, Humid Continental warm summer	OM3
OC	Amplicon Metagenome Sequencing	454 GS FLX Titanium	OC343B	ERX1298773	European Nucleotide Archive	PRJEB12501	http://www.ebi.ac.uk/ena/data/view/PRJEB12501	16S rRNA	V1-V3	Brunisolic Gray Luvisol	2.5	degree Celsius	UO	UO:0000027	300	millimeter	UO	UO:0000016	Douglas fir	Dfb, Humid Continental warm summer	OM1
OC	Amplicon Metagenome Sequencing	454 GS FLX Titanium	OC344B	ERX1298774	European Nucleotide Archive	PRJEB12501	http://www.ebi.ac.uk/ena/data/view/PRJEB12501	16S rRNA	V1-V3	Brunisolic Gray Luvisol	2.5	degree Celsius	UO	UO:0000027	300	millimeter	UO	UO:0000016	Douglas fir	Dfb, Humid Continental warm summer	OM1
OC	Amplicon Metagenome Sequencing	454 GS FLX Titanium	OC345B	ERX1298775	European Nucleotide Archive	PRJEB12501	http://www.ebi.ac.uk/ena/data/view/PRJEB12501	16S rRNA	V1-V3	Brunisolic Gray Luvisol	2.5	degree Celsius	UO	UO:0000027	300	millimeter	UO	UO:0000016	Douglas fir	Dfb, Humid Continental warm summer	OM1
OC	Amplicon Metagenome Sequencing	454 GS FLX Titanium	OC346B	ERX1298776	European Nucleotide Archive	PRJEB12501	http://www.ebi.ac.uk/ena/data/view/PRJEB12501	16S rRNA	V1-V3	Brunisolic Gray Luvisol	2.5	degree Celsius	UO	UO:0000027	300	millimeter	UO	UO:0000016	Douglas fir	Dfb, Humid Continental warm summer	OM1
OC	Amplicon Metagenome Sequencing	454 GS FLX Titanium	OC347B	ERX1298777	European Nucleotide Archive	PRJEB12501	http://www.ebi.ac.uk/ena/data/view/PRJEB12501	16S rRNA	V1-V3	Brunisolic Gray Luvisol	2.5	degree Celsius	UO	UO:0000027	300	millimeter	UO	UO:0000016	Douglas fir	Dfb, Humid Continental warm summer	OM1
OC	Amplicon Metagenome Sequencing	454 GS FLX Titanium	OC348B	ERX1298778	European Nucleotide Archive	PRJEB12501	http://www.ebi.ac.uk/ena/data/view/PRJEB12501	16S rRNA	V1-V3	Brunisolic Gray Luvisol	2.5	degree Celsius	UO	UO:0000027	300	millimeter	UO	UO:0000016	Douglas fir	Dfb, Humid Continental warm summer	OM1
OC	Amplicon Metagenome Sequencing	454 GS FLX Titanium	OC352B	ERX1298779	European Nucleotide Archive	PRJEB12501	http://www.ebi.ac.uk/ena/data/view/PRJEB12501	16S rRNA	V1-V3	Brunisolic Gray Luvisol	2.5	degree Celsius	UO	UO:0000027	300	millimeter	UO	UO:0000016	Douglas fir	Dfb, Humid Continental warm summer	OM3
OC	Amplicon Metagenome Sequencing	454 GS FLX Titanium	OC353B	ERX1298780	European Nucleotide Archive	PRJEB12501	http://www.ebi.ac.uk/ena/data/view/PRJEB12501	16S rRNA	V1-V3	Brunisolic Gray Luvisol	2.5	degree Celsius	UO	UO:0000027	300	millimeter	UO	UO:0000016	Douglas fir	Dfb, Humid Continental warm summer	OM3
OC	Amplicon Metagenome Sequencing	454 GS FLX Titanium	OC354B	ERX1298781	European Nucleotide Archive	PRJEB12501	http://www.ebi.ac.uk/ena/data/view/PRJEB12501	16S rRNA	V1-V3	Brunisolic Gray Luvisol	2.5	degree Celsius	UO	UO:0000027	300	millimeter	UO	UO:0000016	Douglas fir	Dfb, Humid Continental warm summer	OM3
OC	Amplicon Metagenome Sequencing	454 GS FLX Titanium	OC355B	ERX1298782	European Nucleotide Archive	PRJEB12501	http://www.ebi.ac.uk/ena/data/view/PRJEB12501	16S rRNA	V1-V3	Brunisolic Gray Luvisol	2.5	degree Celsius	UO	UO:0000027	300	millimeter	UO	UO:0000016	Douglas fir	Dfb, Humid Continental warm summer	REF
OC	Amplicon Metagenome Sequencing	454 GS FLX Titanium	OC356B	ERX1298783	European Nucleotide Archive	PRJEB12501	http://www.ebi.ac.uk/ena/data/view/PRJEB12501	16S rRNA	V1-V3	Brunisolic Gray Luvisol	2.5	degree Celsius	UO	UO:0000027	300	millimeter	UO	UO:0000016	Douglas fir	Dfb, Humid Continental warm summer	REF
OC	Amplicon Metagenome Sequencing	454 GS FLX Titanium	OC357B	ERX1298784	European Nucleotide Archive	PRJEB12501	http://www.ebi.ac.uk/ena/data/view/PRJEB12501	16S rRNA	V1-V3	Brunisolic Gray Luvisol	2.5	degree Celsius	UO	UO:0000027	300	millimeter	UO	UO:0000016	Douglas fir	Dfb, Humid Continental warm summer	REF
OC	Amplicon Metagenome Sequencing	454 GS FLX Titanium	OC358B	ERX1298785	European Nucleotide Archive	PRJEB12501	http://www.ebi.ac.uk/ena/data/view/PRJEB12501	16S rRNA	V1-V3	Brunisolic Gray Luvisol	2.5	degree Celsius	UO	UO:0000027	300	millimeter	UO	UO:0000016	Douglas fir	Dfb, Humid Continental warm summer	REF
OC	Amplicon Metagenome Sequencing	454 GS FLX Titanium	OC359B	ERX1298786	European Nucleotide Archive	PRJEB12501	http://www.ebi.ac.uk/ena/data/view/PRJEB12501	16S rRNA	V1-V3	Brunisolic Gray Luvisol	2.5	degree Celsius	UO	UO:0000027	300	millimeter	UO	UO:0000016	Douglas fir	Dfb, Humid Continental warm summer	REF
OC	Amplicon Metagenome Sequencing	454 GS FLX Titanium	OC360B	ERX1298787	European Nucleotide Archive	PRJEB12501	http://www.ebi.ac.uk/ena/data/view/PRJEB12501	16S rRNA	V1-V3	Brunisolic Gray Luvisol	2.5	degree Celsius	UO	UO:0000027	300	millimeter	UO	UO:0000016	Douglas fir	Dfb, Humid Continental warm summer	REF
SL	Amplicon Metagenome Sequencing	454 GS FLX Titanium	SL121B	ERX1298788	European Nucleotide Archive	PRJEB12501	http://www.ebi.ac.uk/ena/data/view/PRJEB12501	16S rRNA	V1-V3	Orthic Gray Luvisol	3.8	degree Celsius	UO	UO:0000027	146-193	millimeter	UO	UO:0000016	Lodgepole pine, Interior spruce	Dfc, Boreal cool summer	OM1
SL	Amplicon Metagenome Sequencing	454 GS FLX Titanium	SL122B	ERX1298789	European Nucleotide Archive	PRJEB12501	http://www.ebi.ac.uk/ena/data/view/PRJEB12501	16S rRNA	V1-V3	Orthic Gray Luvisol	3.8	degree Celsius	UO	UO:0000027	146-193	millimeter	UO	UO:0000016	Lodgepole pine, Interior spruce	Dfc, Boreal cool summer	OM1
SL	Amplicon Metagenome Sequencing	454 GS FLX Titanium	SL123B	ERX1298790	European Nucleotide Archive	PRJEB12501	http://www.ebi.ac.uk/ena/data/view/PRJEB12501	16S rRNA	V1-V3	Orthic Gray Luvisol	3.8	degree Celsius	UO	UO:0000027	146-193	millimeter	UO	UO:0000016	Lodgepole pine, Interior spruce	Dfc, Boreal cool summer	OM1
SL	Amplicon Metagenome Sequencing	454 GS FLX Titanium	SL124B	ERX1298791	European Nucleotide Archive	PRJEB12501	http://www.ebi.ac.uk/ena/data/view/PRJEB12501	16S rRNA	V1-V3	Orthic Gray Luvisol	3.8	degree Celsius	UO	UO:0000027	146-193	millimeter	UO	UO:0000016	Lodgepole pine, Interior spruce	Dfc, Boreal cool summer	OM1
SL	Amplicon Metagenome Sequencing	454 GS FLX Titanium	SL125B	ERX1298792	European Nucleotide Archive	PRJEB12501	http://www.ebi.ac.uk/ena/data/view/PRJEB12501	16S rRNA	V1-V3	Orthic Gray Luvisol	3.8	degree Celsius	UO	UO:0000027	146-193	millimeter	UO	UO:0000016	Lodgepole pine, Interior spruce	Dfc, Boreal cool summer	OM1
SL	Amplicon Metagenome Sequencing	454 GS FLX Titanium	SL126B	ERX1298793	European Nucleotide Archive	PRJEB12501	http://www.ebi.ac.uk/ena/data/view/PRJEB12501	16S rRNA	V1-V3	Orthic Gray Luvisol	3.8	degree Celsius	UO	UO:0000027	146-193	millimeter	UO	UO:0000016	Lodgepole pine, Interior spruce	Dfc, Boreal cool summer	OM1
SL	Amplicon Metagenome Sequencing	454 GS FLX Titanium	SL127B	ERX1298794	European Nucleotide Archive	PRJEB12501	http://www.ebi.ac.uk/ena/data/view/PRJEB12501	16S rRNA	V1-V3	Orthic Gray Luvisol	3.8	degree Celsius	UO	UO:0000027	146-193	millimeter	UO	UO:0000016	Lodgepole pine, Interior spruce	Dfc, Boreal cool summer	OM1
SL	Amplicon Metagenome Sequencing	454 GS FLX Titanium	SL128B	ERX1298795	European Nucleotide Archive	PRJEB12501	http://www.ebi.ac.uk/ena/data/view/PRJEB12501	16S rRNA	V1-V3	Orthic Gray Luvisol	3.8	degree Celsius	UO	UO:0000027	146-193	millimeter	UO	UO:0000016	Lodgepole pine, Interior spruce	Dfc, Boreal cool summer	OM1
SL	Amplicon Metagenome Sequencing	454 GS FLX Titanium	SL129B	ERX1298796	European Nucleotide Archive	PRJEB12501	http://www.ebi.ac.uk/ena/data/view/PRJEB12501	16S rRNA	V1-V3	Orthic Gray Luvisol	3.8	degree Celsius	UO	UO:0000027	146-193	millimeter	UO	UO:0000016	Lodgepole pine, Interior spruce	Dfc, Boreal cool summer	OM1
SL	Amplicon Metagenome Sequencing	454 GS FLX Titanium	SL130B	ERX1298797	European Nucleotide Archive	PRJEB12501	http://www.ebi.ac.uk/ena/data/view/PRJEB12501	16S rRNA	V1-V3	Orthic Gray Luvisol	3.8	degree Celsius	UO	UO:0000027	146-193	millimeter	UO	UO:0000016	Lodgepole pine, Interior spruce	Dfc, Boreal cool summer	OM1
SL	Amplicon Metagenome Sequencing	454 GS FLX Titanium	SL131B	ERX1298798	European Nucleotide Archive	PRJEB12501	http://www.ebi.ac.uk/ena/data/view/PRJEB12501	16S rRNA	V1-V3	Orthic Gray Luvisol	3.8	degree Celsius	UO	UO:0000027	146-193	millimeter	UO	UO:0000016	Lodgepole pine, Interior spruce	Dfc, Boreal cool summer	OM1
SL	Amplicon Metagenome Sequencing	454 GS FLX Titanium	SL132B	ERX1298799	European Nucleotide Archive	PRJEB12501	http://www.ebi.ac.uk/ena/data/view/PRJEB12501	16S rRNA	V1-V3	Orthic Gray Luvisol	3.8	degree Celsius	UO	UO:0000027	146-193	millimeter	UO	UO:0000016	Lodgepole pine, Interior spruce	Dfc, Boreal cool summer	OM1
SL	Amplicon Metagenome Sequencing	454 GS FLX Titanium	SL133B	ERX1298800	European Nucleotide Archive	PRJEB12501	http://www.ebi.ac.uk/ena/data/view/PRJEB12501	16S rRNA	V1-V3	Orthic Gray Luvisol	3.8	degree Celsius	UO	UO:0000027	146-193	millimeter	UO	UO:0000016	Lodgepole pine, Interior spruce	Dfc, Boreal cool summer	OM1
SL	Amplicon Metagenome Sequencing	454 GS FLX Titanium	SL134B	ERX1298801	European Nucleotide Archive	PRJEB12501	http://www.ebi.ac.uk/ena/data/view/PRJEB12501	16S rRNA	V1-V3	Orthic Gray Luvisol	3.8	degree Celsius	UO	UO:0000027	146-193	millimeter	UO	UO:0000016	Lodgepole pine, Interior spruce	Dfc, Boreal cool summer	OM1
SL	Amplicon Metagenome Sequencing	454 GS FLX Titanium	SL135B	ERX1298802	European Nucleotide Archive	PRJEB12501	http://www.ebi.ac.uk/ena/data/view/PRJEB12501	16S rRNA	V1-V3	Orthic Gray Luvisol	3.8	degree Celsius	UO	UO:0000027	146-193	millimeter	UO	UO:0000016	Lodgepole pine, Interior spruce	Dfc, Boreal cool summer	OM1
SL	Amplicon Metagenome Sequencing	454 GS FLX Titanium	SL136B	ERX1298803	European Nucleotide Archive	PRJEB12501	http://www.ebi.ac.uk/ena/data/view/PRJEB12501	16S rRNA	V1-V3	Orthic Gray Luvisol	3.8	degree Celsius	UO	UO:0000027	146-193	millimeter	UO	UO:0000016	Lodgepole pine, Interior spruce	Dfc, Boreal cool summer	OM1
SL	Amplicon Metagenome Sequencing	454 GS FLX Titanium	SL137B	ERX1298804	European Nucleotide Archive	PRJEB12501	http://www.ebi.ac.uk/ena/data/view/PRJEB12501	16S rRNA	V1-V3	Orthic Gray Luvisol	3.8	degree Celsius	UO	UO:0000027	146-193	millimeter	UO	UO:0000016	Lodgepole pine, Interior spruce	Dfc, Boreal cool summer	OM1
SL	Amplicon Metagenome Sequencing	454 GS FLX Titanium	SL138B	ERX1298805	European Nucleotide Archive	PRJEB12501	http://www.ebi.ac.uk/ena/data/view/PRJEB12501	16S rRNA	V1-V3	Orthic Gray Luvisol	3.8	degree Celsius	UO	UO:0000027	146-193	millimeter	UO	UO:0000016	Lodgepole pine, Interior spruce	Dfc, Boreal cool summer	OM1
SL	Amplicon Metagenome Sequencing	454 GS FLX Titanium	SL139B	ERX1298806	European Nucleotide Archive	PRJEB12501	http://www.ebi.ac.uk/ena/data/view/PRJEB12501	16S rRNA	V1-V3	Orthic Gray Luvisol	3.8	degree Celsius	UO	UO:0000027	146-193	millimeter	UO	UO:0000016	Lodgepole pine, Interior spruce	Dfc, Boreal cool summer	OM2
SL	Amplicon Metagenome Sequencing	454 GS FLX Titanium	SL140B	ERX1298807	European Nucleotide Archive	PRJEB12501	http://www.ebi.ac.uk/ena/data/view/PRJEB12501	16S rRNA	V1-V3	Orthic Gray Luvisol	3.8	degree Celsius	UO	UO:0000027	146-193	millimeter	UO	UO:0000016	Lodgepole pine, Interior spruce	Dfc, Boreal cool summer	OM2
SL	Amplicon Metagenome Sequencing	454 GS FLX Titanium	SL141B	ERX1298808	European Nucleotide Archive	PRJEB12501	http://www.ebi.ac.uk/ena/data/view/PRJEB12501	16S rRNA	V1-V3	Orthic Gray Luvisol	3.8	degree Celsius	UO	UO:0000027	146-193	millimeter	UO	UO:0000016	Lodgepole pine, Interior spruce	Dfc, Boreal cool summer	OM2
SL	Amplicon Metagenome Sequencing	454 GS FLX Titanium	SL142B	ERX1298809	European Nucleotide Archive	PRJEB12501	http://www.ebi.ac.uk/ena/data/view/PRJEB12501	16S rRNA	V1-V3	Orthic Gray Luvisol	3.8	degree Celsius	UO	UO:0000027	146-193	millimeter	UO	UO:0000016	Lodgepole pine, Interior spruce	Dfc, Boreal cool summer	OM2
SL	Amplicon Metagenome Sequencing	454 GS FLX Titanium	SL143B	ERX1298810	European Nucleotide Archive	PRJEB12501	http://www.ebi.ac.uk/ena/data/view/PRJEB12501	16S rRNA	V1-V3	Orthic Gray Luvisol	3.8	degree Celsius	UO	UO:0000027	146-193	millimeter	UO	UO:0000016	Lodgepole pine, Interior spruce	Dfc, Boreal cool summer	OM2
SL	Amplicon Metagenome Sequencing	454 GS FLX Titanium	SL144B	ERX1298811	European Nucleotide Archive	PRJEB12501	http://www.ebi.ac.uk/ena/data/view/PRJEB12501	16S rRNA	V1-V3	Orthic Gray Luvisol	3.8	degree Celsius	UO	UO:0000027	146-193	millimeter	UO	UO:0000016	Lodgepole pine, Interior spruce	Dfc, Boreal cool summer	OM2
SL	Amplicon Metagenome Sequencing	454 GS FLX Titanium	SL145B	ERX1298812	European Nucleotide Archive	PRJEB12501	http://www.ebi.ac.uk/ena/data/view/PRJEB12501	16S rRNA	V1-V3	Orthic Gray Luvisol	3.8	degree Celsius	UO	UO:0000027	146-193	millimeter	UO	UO:0000016	Lodgepole pine, Interior spruce	Dfc, Boreal cool summer	OM2
SL	Amplicon Metagenome Sequencing	454 GS FLX Titanium	SL146B	ERX1298813	European Nucleotide Archive	PRJEB12501	http://www.ebi.ac.uk/ena/data/view/PRJEB12501	16S rRNA	V1-V3	Orthic Gray Luvisol	3.8	degree Celsius	UO	UO:0000027	146-193	millimeter	UO	UO:0000016	Lodgepole pine, Interior spruce	Dfc, Boreal cool summer	OM2
SL	Amplicon Metagenome Sequencing	454 GS FLX Titanium	SL147B	ERX1298814	European Nucleotide Archive	PRJEB12501	http://www.ebi.ac.uk/ena/data/view/PRJEB12501	16S rRNA	V1-V3	Orthic Gray Luvisol	3.8	degree Celsius	UO	UO:0000027	146-193	millimeter	UO	UO:0000016	Lodgepole pine, Interior spruce	Dfc, Boreal cool summer	OM2
SL	Amplicon Metagenome Sequencing	454 GS FLX Titanium	SL148B	ERX1298815	European Nucleotide Archive	PRJEB12501	http://www.ebi.ac.uk/ena/data/view/PRJEB12501	16S rRNA	V1-V3	Orthic Gray Luvisol	3.8	degree Celsius	UO	UO:0000027	146-193	millimeter	UO	UO:0000016	Lodgepole pine, Interior spruce	Dfc, Boreal cool summer	OM2
SL	Amplicon Metagenome Sequencing	454 GS FLX Titanium	SL149B	ERX1298816	European Nucleotide Archive	PRJEB12501	http://www.ebi.ac.uk/ena/data/view/PRJEB12501	16S rRNA	V1-V3	Orthic Gray Luvisol	3.8	degree Celsius	UO	UO:0000027	146-193	millimeter	UO	UO:0000016	Lodgepole pine, Interior spruce	Dfc, Boreal cool summer	OM2
SL	Amplicon Metagenome Sequencing	454 GS FLX Titanium	SL150B	ERX1298817	European Nucleotide Archive	PRJEB12501	http://www.ebi.ac.uk/ena/data/view/PRJEB12501	16S rRNA	V1-V3	Orthic Gray Luvisol	3.8	degree Celsius	UO	UO:0000027	146-193	millimeter	UO	UO:0000016	Lodgepole pine, Interior spruce	Dfc, Boreal cool summer	OM2
SL	Amplicon Metagenome Sequencing	454 GS FLX Titanium	SL152B	ERX1298818	European Nucleotide Archive	PRJEB12501	http://www.ebi.ac.uk/ena/data/view/PRJEB12501	16S rRNA	V1-V3	Orthic Gray Luvisol	3.8	degree Celsius	UO	UO:0000027	146-193	millimeter	UO	UO:0000016	Lodgepole pine, Interior spruce	Dfc, Boreal cool summer	OM2
SL	Amplicon Metagenome Sequencing	454 GS FLX Titanium	SL153B	ERX1298819	European Nucleotide Archive	PRJEB12501	http://www.ebi.ac.uk/ena/data/view/PRJEB12501	16S rRNA	V1-V3	Orthic Gray Luvisol	3.8	degree Celsius	UO	UO:0000027	146-193	millimeter	UO	UO:0000016	Lodgepole pine, Interior spruce	Dfc, Boreal cool summer	OM2
SL	Amplicon Metagenome Sequencing	454 GS FLX Titanium	SL154B	ERX1298820	European Nucleotide Archive	PRJEB12501	http://www.ebi.ac.uk/ena/data/view/PRJEB12501	16S rRNA	V1-V3	Orthic Gray Luvisol	3.8	degree Celsius	UO	UO:0000027	146-193	millimeter	UO	UO:0000016	Lodgepole pine, Interior spruce	Dfc, Boreal cool summer	OM2
SL	Amplicon Metagenome Sequencing	454 GS FLX Titanium	SL155B	ERX1298821	European Nucleotide Archive	PRJEB12501	http://www.ebi.ac.uk/ena/data/view/PRJEB12501	16S rRNA	V1-V3	Orthic Gray Luvisol	3.8	degree Celsius	UO	UO:0000027	146-193	millimeter	UO	UO:0000016	Lodgepole pine, Interior spruce	Dfc, Boreal cool summer	OM2
SL	Amplicon Metagenome Sequencing	454 GS FLX Titanium	SL156B	ERX1298822	European Nucleotide Archive	PRJEB12501	http://www.ebi.ac.uk/ena/data/view/PRJEB12501	16S rRNA	V1-V3	Orthic Gray Luvisol	3.8	degree Celsius	UO	UO:0000027	146-193	millimeter	UO	UO:0000016	Lodgepole pine, Interior spruce	Dfc, Boreal cool summer	OM2
SL	Amplicon Metagenome Sequencing	454 GS FLX Titanium	SL160B	ERX1298823	European Nucleotide Archive	PRJEB12501	http://www.ebi.ac.uk/ena/data/view/PRJEB12501	16S rRNA	V1-V3	Orthic Gray Luvisol	3.8	degree Celsius	UO	UO:0000027	146-193	millimeter	UO	UO:0000016	Lodgepole pine, Interior spruce	Dfc, Boreal cool summer	OM3
SL	Amplicon Metagenome Sequencing	454 GS FLX Titanium	SL161B	ERX1298824	European Nucleotide Archive	PRJEB12501	http://www.ebi.ac.uk/ena/data/view/PRJEB12501	16S rRNA	V1-V3	Orthic Gray Luvisol	3.8	degree Celsius	UO	UO:0000027	146-193	millimeter	UO	UO:0000016	Lodgepole pine, Interior spruce	Dfc, Boreal cool summer	OM3
SL	Amplicon Metagenome Sequencing	454 GS FLX Titanium	SL162B	ERX1298825	European Nucleotide Archive	PRJEB12501	http://www.ebi.ac.uk/ena/data/view/PRJEB12501	16S rRNA	V1-V3	Orthic Gray Luvisol	3.8	degree Celsius	UO	UO:0000027	146-193	millimeter	UO	UO:0000016	Lodgepole pine, Interior spruce	Dfc, Boreal cool summer	OM3
SL	Amplicon Metagenome Sequencing	454 GS FLX Titanium	SL166B	ERX1298826	European Nucleotide Archive	PRJEB12501	http://www.ebi.ac.uk/ena/data/view/PRJEB12501	16S rRNA	V1-V3	Orthic Gray Luvisol	3.8	degree Celsius	UO	UO:0000027	146-193	millimeter	UO	UO:0000016	Lodgepole pine, Interior spruce	Dfc, Boreal cool summer	OM3
SL	Amplicon Metagenome Sequencing	454 GS FLX Titanium	SL167B	ERX1298827	European Nucleotide Archive	PRJEB12501	http://www.ebi.ac.uk/ena/data/view/PRJEB12501	16S rRNA	V1-V3	Orthic Gray Luvisol	3.8	degree Celsius	UO	UO:0000027	146-193	millimeter	UO	UO:0000016	Lodgepole pine, Interior spruce	Dfc, Boreal cool summer	OM3
SL	Amplicon Metagenome Sequencing	454 GS FLX Titanium	SL168B	ERX1298828	European Nucleotide Archive	PRJEB12501	http://www.ebi.ac.uk/ena/data/view/PRJEB12501	16S rRNA	V1-V3	Orthic Gray Luvisol	3.8	degree Celsius	UO	UO:0000027	146-193	millimeter	UO	UO:0000016	Lodgepole pine, Interior spruce	Dfc, Boreal cool summer	OM3
SL	Amplicon Metagenome Sequencing	454 GS FLX Titanium	SL172B	ERX1298829	European Nucleotide Archive	PRJEB12501	http://www.ebi.ac.uk/ena/data/view/PRJEB12501	16S rRNA	V1-V3	Orthic Gray Luvisol	3.8	degree Celsius	UO	UO:0000027	146-193	millimeter	UO	UO:0000016	Lodgepole pine, Interior spruce	Dfc, Boreal cool summer	OM3
SL	Amplicon Metagenome Sequencing	454 GS FLX Titanium	SL173B	ERX1298830	European Nucleotide Archive	PRJEB12501	http://www.ebi.ac.uk/ena/data/view/PRJEB12501	16S rRNA	V1-V3	Orthic Gray Luvisol	3.8	degree Celsius	UO	UO:0000027	146-193	millimeter	UO	UO:0000016	Lodgepole pine, Interior spruce	Dfc, Boreal cool summer	OM3
SL	Amplicon Metagenome Sequencing	454 GS FLX Titanium	SL174B	ERX1298831	European Nucleotide Archive	PRJEB12501	http://www.ebi.ac.uk/ena/data/view/PRJEB12501	16S rRNA	V1-V3	Orthic Gray Luvisol	3.8	degree Celsius	UO	UO:0000027	146-193	millimeter	UO	UO:0000016	Lodgepole pine, Interior spruce	Dfc, Boreal cool summer	OM3
SL	Amplicon Metagenome Sequencing	454 GS FLX Titanium	SL175B	ERX1298832	European Nucleotide Archive	PRJEB12501	http://www.ebi.ac.uk/ena/data/view/PRJEB12501	16S rRNA	V1-V3	Orthic Gray Luvisol	3.8	degree Celsius	UO	UO:0000027	146-193	millimeter	UO	UO:0000016	Lodgepole pine, Interior spruce	Dfc, Boreal cool summer	REF
SL	Amplicon Metagenome Sequencing	454 GS FLX Titanium	SL176B	ERX1298833	European Nucleotide Archive	PRJEB12501	http://www.ebi.ac.uk/ena/data/view/PRJEB12501	16S rRNA	V1-V3	Orthic Gray Luvisol	3.8	degree Celsius	UO	UO:0000027	146-193	millimeter	UO	UO:0000016	Lodgepole pine, Interior spruce	Dfc, Boreal cool summer	REF
SL	Amplicon Metagenome Sequencing	454 GS FLX Titanium	SL177B	ERX1298834	European Nucleotide Archive	PRJEB12501	http://www.ebi.ac.uk/ena/data/view/PRJEB12501	16S rRNA	V1-V3	Orthic Gray Luvisol	3.8	degree Celsius	UO	UO:0000027	146-193	millimeter	UO	UO:0000016	Lodgepole pine, Interior spruce	Dfc, Boreal cool summer	REF
SL	Amplicon Metagenome Sequencing	454 GS FLX Titanium	SL178B	ERX1298835	European Nucleotide Archive	PRJEB12501	http://www.ebi.ac.uk/ena/data/view/PRJEB12501	16S rRNA	V1-V3	Orthic Gray Luvisol	3.8	degree Celsius	UO	UO:0000027	146-193	millimeter	UO	UO:0000016	Lodgepole pine, Interior spruce	Dfc, Boreal cool summer	REF
SL	Amplicon Metagenome Sequencing	454 GS FLX Titanium	SL179B	ERX1298836	European Nucleotide Archive	PRJEB12501	http://www.ebi.ac.uk/ena/data/view/PRJEB12501	16S rRNA	V1-V3	Orthic Gray Luvisol	3.8	degree Celsius	UO	UO:0000027	146-193	millimeter	UO	UO:0000016	Lodgepole pine, Interior spruce	Dfc, Boreal cool summer	REF
SL	Amplicon Metagenome Sequencing	454 GS FLX Titanium	SL180B	ERX1298837	European Nucleotide Archive	PRJEB12501	http://www.ebi.ac.uk/ena/data/view/PRJEB12501	16S rRNA	V1-V3	Orthic Gray Luvisol	3.8	degree Celsius	UO	UO:0000027	146-193	millimeter	UO	UO:0000016	Lodgepole pine, Interior spruce	Dfc, Boreal cool summer	REF
TO	Amplicon Metagenome Sequencing	454 GS FLX Titanium	TO061B	ERX1298838	European Nucleotide Archive	PRJEB12501	http://www.ebi.ac.uk/ena/data/view/PRJEB12501	16S rRNA	V1-V3	Orthic Gray Luvisol, Gleyed Gray Luvisol	1.7	degree Celsius	UO	UO:0000027	146-193	millimeter	UO	UO:0000016	Lodgepole pine, Subalpine fir, Interior spruce	Dfc, Boreal cool summer	OM1
TO	Amplicon Metagenome Sequencing	454 GS FLX Titanium	TO062B	ERX1298839	European Nucleotide Archive	PRJEB12501	http://www.ebi.ac.uk/ena/data/view/PRJEB12501	16S rRNA	V1-V3	Orthic Gray Luvisol, Gleyed Gray Luvisol	1.7	degree Celsius	UO	UO:0000027	146-193	millimeter	UO	UO:0000016	Lodgepole pine, Subalpine fir, Interior spruce	Dfc, Boreal cool summer	OM1
TO	Amplicon Metagenome Sequencing	454 GS FLX Titanium	TO063B	ERX1298840	European Nucleotide Archive	PRJEB12501	http://www.ebi.ac.uk/ena/data/view/PRJEB12501	16S rRNA	V1-V3	Orthic Gray Luvisol, Gleyed Gray Luvisol	1.7	degree Celsius	UO	UO:0000027	146-193	millimeter	UO	UO:0000016	Lodgepole pine, Subalpine fir, Interior spruce	Dfc, Boreal cool summer	OM1
TO	Amplicon Metagenome Sequencing	454 GS FLX Titanium	TO064B	ERX1298841	European Nucleotide Archive	PRJEB12501	http://www.ebi.ac.uk/ena/data/view/PRJEB12501	16S rRNA	V1-V3	Orthic Gray Luvisol, Gleyed Gray Luvisol	1.7	degree Celsius	UO	UO:0000027	146-193	millimeter	UO	UO:0000016	Lodgepole pine, Subalpine fir, Interior spruce	Dfc, Boreal cool summer	OM1
TO	Amplicon Metagenome Sequencing	454 GS FLX Titanium	TO065B	ERX1298842	European Nucleotide Archive	PRJEB12501	http://www.ebi.ac.uk/ena/data/view/PRJEB12501	16S rRNA	V1-V3	Orthic Gray Luvisol, Gleyed Gray Luvisol	1.7	degree Celsius	UO	UO:0000027	146-193	millimeter	UO	UO:0000016	Lodgepole pine, Subalpine fir, Interior spruce	Dfc, Boreal cool summer	OM1
TO	Amplicon Metagenome Sequencing	454 GS FLX Titanium	TO066B	ERX1298843	European Nucleotide Archive	PRJEB12501	http://www.ebi.ac.uk/ena/data/view/PRJEB12501	16S rRNA	V1-V3	Orthic Gray Luvisol, Gleyed Gray Luvisol	1.7	degree Celsius	UO	UO:0000027	146-193	millimeter	UO	UO:0000016	Lodgepole pine, Subalpine fir, Interior spruce	Dfc, Boreal cool summer	OM1
TO	Amplicon Metagenome Sequencing	454 GS FLX Titanium	TO067B	ERX1298844	European Nucleotide Archive	PRJEB12501	http://www.ebi.ac.uk/ena/data/view/PRJEB12501	16S rRNA	V1-V3	Orthic Gray Luvisol, Gleyed Gray Luvisol	1.7	degree Celsius	UO	UO:0000027	146-193	millimeter	UO	UO:0000016	Lodgepole pine, Subalpine fir, Interior spruce	Dfc, Boreal cool summer	OM2
TO	Amplicon Metagenome Sequencing	454 GS FLX Titanium	TO068B	ERX1298845	European Nucleotide Archive	PRJEB12501	http://www.ebi.ac.uk/ena/data/view/PRJEB12501	16S rRNA	V1-V3	Orthic Gray Luvisol, Gleyed Gray Luvisol	1.7	degree Celsius	UO	UO:0000027	146-193	millimeter	UO	UO:0000016	Lodgepole pine, Subalpine fir, Interior spruce	Dfc, Boreal cool summer	OM2
TO	Amplicon Metagenome Sequencing	454 GS FLX Titanium	TO069B	ERX1298846	European Nucleotide Archive	PRJEB12501	http://www.ebi.ac.uk/ena/data/view/PRJEB12501	16S rRNA	V1-V3	Orthic Gray Luvisol, Gleyed Gray Luvisol	1.7	degree Celsius	UO	UO:0000027	146-193	millimeter	UO	UO:0000016	Lodgepole pine, Subalpine fir, Interior spruce	Dfc, Boreal cool summer	OM2
TO	Amplicon Metagenome Sequencing	454 GS FLX Titanium	TO070B	ERX1298847	European Nucleotide Archive	PRJEB12501	http://www.ebi.ac.uk/ena/data/view/PRJEB12501	16S rRNA	V1-V3	Orthic Gray Luvisol, Gleyed Gray Luvisol	1.7	degree Celsius	UO	UO:0000027	146-193	millimeter	UO	UO:0000016	Lodgepole pine, Subalpine fir, Interior spruce	Dfc, Boreal cool summer	OM2
TO	Amplicon Metagenome Sequencing	454 GS FLX Titanium	TO071B	ERX1298848	European Nucleotide Archive	PRJEB12501	http://www.ebi.ac.uk/ena/data/view/PRJEB12501	16S rRNA	V1-V3	Orthic Gray Luvisol, Gleyed Gray Luvisol	1.7	degree Celsius	UO	UO:0000027	146-193	millimeter	UO	UO:0000016	Lodgepole pine, Subalpine fir, Interior spruce	Dfc, Boreal cool summer	OM2
TO	Amplicon Metagenome Sequencing	454 GS FLX Titanium	TO072B	ERX1298849	European Nucleotide Archive	PRJEB12501	http://www.ebi.ac.uk/ena/data/view/PRJEB12501	16S rRNA	V1-V3	Orthic Gray Luvisol, Gleyed Gray Luvisol	1.7	degree Celsius	UO	UO:0000027	146-193	millimeter	UO	UO:0000016	Lodgepole pine, Subalpine fir, Interior spruce	Dfc, Boreal cool summer	OM2
TO	Amplicon Metagenome Sequencing	454 GS FLX Titanium	TO076B	ERX1298850	European Nucleotide Archive	PRJEB12501	http://www.ebi.ac.uk/ena/data/view/PRJEB12501	16S rRNA	V1-V3	Orthic Gray Luvisol, Gleyed Gray Luvisol	1.7	degree Celsius	UO	UO:0000027	146-193	millimeter	UO	UO:0000016	Lodgepole pine, Subalpine fir, Interior spruce	Dfc, Boreal cool summer	OM3
TO	Amplicon Metagenome Sequencing	454 GS FLX Titanium	TO077B	ERX1298851	European Nucleotide Archive	PRJEB12501	http://www.ebi.ac.uk/ena/data/view/PRJEB12501	16S rRNA	V1-V3	Orthic Gray Luvisol, Gleyed Gray Luvisol	1.7	degree Celsius	UO	UO:0000027	146-193	millimeter	UO	UO:0000016	Lodgepole pine, Subalpine fir, Interior spruce	Dfc, Boreal cool summer	OM3
TO	Amplicon Metagenome Sequencing	454 GS FLX Titanium	TO078B	ERX1298852	European Nucleotide Archive	PRJEB12501	http://www.ebi.ac.uk/ena/data/view/PRJEB12501	16S rRNA	V1-V3	Orthic Gray Luvisol, Gleyed Gray Luvisol	1.7	degree Celsius	UO	UO:0000027	146-193	millimeter	UO	UO:0000016	Lodgepole pine, Subalpine fir, Interior spruce	Dfc, Boreal cool summer	OM3
TO	Amplicon Metagenome Sequencing	454 GS FLX Titanium	TO079B	ERX1298853	European Nucleotide Archive	PRJEB12501	http://www.ebi.ac.uk/ena/data/view/PRJEB12501	16S rRNA	V1-V3	Orthic Gray Luvisol, Gleyed Gray Luvisol	1.7	degree Celsius	UO	UO:0000027	146-193	millimeter	UO	UO:0000016	Lodgepole pine, Subalpine fir, Interior spruce	Dfc, Boreal cool summer	OM1
TO	Amplicon Metagenome Sequencing	454 GS FLX Titanium	TO080B	ERX1298854	European Nucleotide Archive	PRJEB12501	http://www.ebi.ac.uk/ena/data/view/PRJEB12501	16S rRNA	V1-V3	Orthic Gray Luvisol, Gleyed Gray Luvisol	1.7	degree Celsius	UO	UO:0000027	146-193	millimeter	UO	UO:0000016	Lodgepole pine, Subalpine fir, Interior spruce	Dfc, Boreal cool summer	OM1
TO	Amplicon Metagenome Sequencing	454 GS FLX Titanium	TO081B	ERX1298855	European Nucleotide Archive	PRJEB12501	http://www.ebi.ac.uk/ena/data/view/PRJEB12501	16S rRNA	V1-V3	Orthic Gray Luvisol, Gleyed Gray Luvisol	1.7	degree Celsius	UO	UO:0000027	146-193	millimeter	UO	UO:0000016	Lodgepole pine, Subalpine fir, Interior spruce	Dfc, Boreal cool summer	OM1
TO	Amplicon Metagenome Sequencing	454 GS FLX Titanium	TO082B	ERX1298856	European Nucleotide Archive	PRJEB12501	http://www.ebi.ac.uk/ena/data/view/PRJEB12501	16S rRNA	V1-V3	Orthic Gray Luvisol, Gleyed Gray Luvisol	1.7	degree Celsius	UO	UO:0000027	146-193	millimeter	UO	UO:0000016	Lodgepole pine, Subalpine fir, Interior spruce	Dfc, Boreal cool summer	OM1
TO	Amplicon Metagenome Sequencing	454 GS FLX Titanium	TO083B	ERX1298857	European Nucleotide Archive	PRJEB12501	http://www.ebi.ac.uk/ena/data/view/PRJEB12501	16S rRNA	V1-V3	Orthic Gray Luvisol, Gleyed Gray Luvisol	1.7	degree Celsius	UO	UO:0000027	146-193	millimeter	UO	UO:0000016	Lodgepole pine, Subalpine fir, Interior spruce	Dfc, Boreal cool summer	OM1
TO	Amplicon Metagenome Sequencing	454 GS FLX Titanium	TO084B	ERX1298858	European Nucleotide Archive	PRJEB12501	http://www.ebi.ac.uk/ena/data/view/PRJEB12501	16S rRNA	V1-V3	Orthic Gray Luvisol, Gleyed Gray Luvisol	1.7	degree Celsius	UO	UO:0000027	146-193	millimeter	UO	UO:0000016	Lodgepole pine, Subalpine fir, Interior spruce	Dfc, Boreal cool summer	OM1
TO	Amplicon Metagenome Sequencing	454 GS FLX Titanium	TO085B	ERX1298859	European Nucleotide Archive	PRJEB12501	http://www.ebi.ac.uk/ena/data/view/PRJEB12501	16S rRNA	V1-V3	Orthic Gray Luvisol, Gleyed Gray Luvisol	1.7	degree Celsius	UO	UO:0000027	146-193	millimeter	UO	UO:0000016	Lodgepole pine, Subalpine fir, Interior spruce	Dfc, Boreal cool summer	OM2
TO	Amplicon Metagenome Sequencing	454 GS FLX Titanium	TO086B	ERX1298860	European Nucleotide Archive	PRJEB12501	http://www.ebi.ac.uk/ena/data/view/PRJEB12501	16S rRNA	V1-V3	Orthic Gray Luvisol, Gleyed Gray Luvisol	1.7	degree Celsius	UO	UO:0000027	146-193	millimeter	UO	UO:0000016	Lodgepole pine, Subalpine fir, Interior spruce	Dfc, Boreal cool summer	OM2
TO	Amplicon Metagenome Sequencing	454 GS FLX Titanium	TO087B	ERX1298861	European Nucleotide Archive	PRJEB12501	http://www.ebi.ac.uk/ena/data/view/PRJEB12501	16S rRNA	V1-V3	Orthic Gray Luvisol, Gleyed Gray Luvisol	1.7	degree Celsius	UO	UO:0000027	146-193	millimeter	UO	UO:0000016	Lodgepole pine, Subalpine fir, Interior spruce	Dfc, Boreal cool summer	OM2
TO	Amplicon Metagenome Sequencing	454 GS FLX Titanium	TO088B	ERX1298862	European Nucleotide Archive	PRJEB12501	http://www.ebi.ac.uk/ena/data/view/PRJEB12501	16S rRNA	V1-V3	Orthic Gray Luvisol, Gleyed Gray Luvisol	1.7	degree Celsius	UO	UO:0000027	146-193	millimeter	UO	UO:0000016	Lodgepole pine, Subalpine fir, Interior spruce	Dfc, Boreal cool summer	OM2
TO	Amplicon Metagenome Sequencing	454 GS FLX Titanium	TO089B	ERX1298863	European Nucleotide Archive	PRJEB12501	http://www.ebi.ac.uk/ena/data/view/PRJEB12501	16S rRNA	V1-V3	Orthic Gray Luvisol, Gleyed Gray Luvisol	1.7	degree Celsius	UO	UO:0000027	146-193	millimeter	UO	UO:0000016	Lodgepole pine, Subalpine fir, Interior spruce	Dfc, Boreal cool summer	OM2
TO	Amplicon Metagenome Sequencing	454 GS FLX Titanium	TO090B	ERX1298864	European Nucleotide Archive	PRJEB12501	http://www.ebi.ac.uk/ena/data/view/PRJEB12501	16S rRNA	V1-V3	Orthic Gray Luvisol, Gleyed Gray Luvisol	1.7	degree Celsius	UO	UO:0000027	146-193	millimeter	UO	UO:0000016	Lodgepole pine, Subalpine fir, Interior spruce	Dfc, Boreal cool summer	OM2
TO	Amplicon Metagenome Sequencing	454 GS FLX Titanium	TO094B	ERX1298865	European Nucleotide Archive	PRJEB12501	http://www.ebi.ac.uk/ena/data/view/PRJEB12501	16S rRNA	V1-V3	Orthic Gray Luvisol, Gleyed Gray Luvisol	1.7	degree Celsius	UO	UO:0000027	146-193	millimeter	UO	UO:0000016	Lodgepole pine, Subalpine fir, Interior spruce	Dfc, Boreal cool summer	OM3
TO	Amplicon Metagenome Sequencing	454 GS FLX Titanium	TO095B	ERX1298866	European Nucleotide Archive	PRJEB12501	http://www.ebi.ac.uk/ena/data/view/PRJEB12501	16S rRNA	V1-V3	Orthic Gray Luvisol, Gleyed Gray Luvisol	1.7	degree Celsius	UO	UO:0000027	146-193	millimeter	UO	UO:0000016	Lodgepole pine, Subalpine fir, Interior spruce	Dfc, Boreal cool summer	OM3
TO	Amplicon Metagenome Sequencing	454 GS FLX Titanium	TO096B	ERX1298867	European Nucleotide Archive	PRJEB12501	http://www.ebi.ac.uk/ena/data/view/PRJEB12501	16S rRNA	V1-V3	Orthic Gray Luvisol, Gleyed Gray Luvisol	1.7	degree Celsius	UO	UO:0000027	146-193	millimeter	UO	UO:0000016	Lodgepole pine, Subalpine fir, Interior spruce	Dfc, Boreal cool summer	OM3
TO	Amplicon Metagenome Sequencing	454 GS FLX Titanium	TO097B	ERX1298868	European Nucleotide Archive	PRJEB12501	http://www.ebi.ac.uk/ena/data/view/PRJEB12501	16S rRNA	V1-V3	Orthic Gray Luvisol, Gleyed Gray Luvisol	1.7	degree Celsius	UO	UO:0000027	146-193	millimeter	UO	UO:0000016	Lodgepole pine, Subalpine fir, Interior spruce	Dfc, Boreal cool summer	OM1
TO	Amplicon Metagenome Sequencing	454 GS FLX Titanium	TO098B	ERX1298869	European Nucleotide Archive	PRJEB12501	http://www.ebi.ac.uk/ena/data/view/PRJEB12501	16S rRNA	V1-V3	Orthic Gray Luvisol, Gleyed Gray Luvisol	1.7	degree Celsius	UO	UO:0000027	146-193	millimeter	UO	UO:0000016	Lodgepole pine, Subalpine fir, Interior spruce	Dfc, Boreal cool summer	OM1
TO	Amplicon Metagenome Sequencing	454 GS FLX Titanium	TO099B	ERX1298870	European Nucleotide Archive	PRJEB12501	http://www.ebi.ac.uk/ena/data/view/PRJEB12501	16S rRNA	V1-V3	Orthic Gray Luvisol, Gleyed Gray Luvisol	1.7	degree Celsius	UO	UO:0000027	146-193	millimeter	UO	UO:0000016	Lodgepole pine, Subalpine fir, Interior spruce	Dfc, Boreal cool summer	OM1
TO	Amplicon Metagenome Sequencing	454 GS FLX Titanium	TO100B	ERX1298871	European Nucleotide Archive	PRJEB12501	http://www.ebi.ac.uk/ena/data/view/PRJEB12501	16S rRNA	V1-V3	Orthic Gray Luvisol, Gleyed Gray Luvisol	1.7	degree Celsius	UO	UO:0000027	146-193	millimeter	UO	UO:0000016	Lodgepole pine, Subalpine fir, Interior spruce	Dfc, Boreal cool summer	OM1
TO	Amplicon Metagenome Sequencing	454 GS FLX Titanium	TO101B	ERX1298872	European Nucleotide Archive	PRJEB12501	http://www.ebi.ac.uk/ena/data/view/PRJEB12501	16S rRNA	V1-V3	Orthic Gray Luvisol, Gleyed Gray Luvisol	1.7	degree Celsius	UO	UO:0000027	146-193	millimeter	UO	UO:0000016	Lodgepole pine, Subalpine fir, Interior spruce	Dfc, Boreal cool summer	OM1
TO	Amplicon Metagenome Sequencing	454 GS FLX Titanium	TO102B	ERX1298873	European Nucleotide Archive	PRJEB12501	http://www.ebi.ac.uk/ena/data/view/PRJEB12501	16S rRNA	V1-V3	Orthic Gray Luvisol, Gleyed Gray Luvisol	1.7	degree Celsius	UO	UO:0000027	146-193	millimeter	UO	UO:0000016	Lodgepole pine, Subalpine fir, Interior spruce	Dfc, Boreal cool summer	OM1
TO	Amplicon Metagenome Sequencing	454 GS FLX Titanium	TO103B	ERX1298874	European Nucleotide Archive	PRJEB12501	http://www.ebi.ac.uk/ena/data/view/PRJEB12501	16S rRNA	V1-V3	Orthic Gray Luvisol, Gleyed Gray Luvisol	1.7	degree Celsius	UO	UO:0000027	146-193	millimeter	UO	UO:0000016	Lodgepole pine, Subalpine fir, Interior spruce	Dfc, Boreal cool summer	OM2
TO	Amplicon Metagenome Sequencing	454 GS FLX Titanium	TO104B	ERX1298875	European Nucleotide Archive	PRJEB12501	http://www.ebi.ac.uk/ena/data/view/PRJEB12501	16S rRNA	V1-V3	Orthic Gray Luvisol, Gleyed Gray Luvisol	1.7	degree Celsius	UO	UO:0000027	146-193	millimeter	UO	UO:0000016	Lodgepole pine, Subalpine fir, Interior spruce	Dfc, Boreal cool summer	OM2
TO	Amplicon Metagenome Sequencing	454 GS FLX Titanium	TO105B	ERX1298876	European Nucleotide Archive	PRJEB12501	http://www.ebi.ac.uk/ena/data/view/PRJEB12501	16S rRNA	V1-V3	Orthic Gray Luvisol, Gleyed Gray Luvisol	1.7	degree Celsius	UO	UO:0000027	146-193	millimeter	UO	UO:0000016	Lodgepole pine, Subalpine fir, Interior spruce	Dfc, Boreal cool summer	OM2
TO	Amplicon Metagenome Sequencing	454 GS FLX Titanium	TO106B	ERX1298877	European Nucleotide Archive	PRJEB12501	http://www.ebi.ac.uk/ena/data/view/PRJEB12501	16S rRNA	V1-V3	Orthic Gray Luvisol, Gleyed Gray Luvisol	1.7	degree Celsius	UO	UO:0000027	146-193	millimeter	UO	UO:0000016	Lodgepole pine, Subalpine fir, Interior spruce	Dfc, Boreal cool summer	OM2
TO	Amplicon Metagenome Sequencing	454 GS FLX Titanium	TO107B	ERX1298878	European Nucleotide Archive	PRJEB12501	http://www.ebi.ac.uk/ena/data/view/PRJEB12501	16S rRNA	V1-V3	Orthic Gray Luvisol, Gleyed Gray Luvisol	1.7	degree Celsius	UO	UO:0000027	146-193	millimeter	UO	UO:0000016	Lodgepole pine, Subalpine fir, Interior spruce	Dfc, Boreal cool summer	OM2
TO	Amplicon Metagenome Sequencing	454 GS FLX Titanium	TO108B	ERX1298879	European Nucleotide Archive	PRJEB12501	http://www.ebi.ac.uk/ena/data/view/PRJEB12501	16S rRNA	V1-V3	Orthic Gray Luvisol, Gleyed Gray Luvisol	1.7	degree Celsius	UO	UO:0000027	146-193	millimeter	UO	UO:0000016	Lodgepole pine, Subalpine fir, Interior spruce	Dfc, Boreal cool summer	OM2
TO	Amplicon Metagenome Sequencing	454 GS FLX Titanium	TO112B	ERX1298880	European Nucleotide Archive	PRJEB12501	http://www.ebi.ac.uk/ena/data/view/PRJEB12501	16S rRNA	V1-V3	Orthic Gray Luvisol, Gleyed Gray Luvisol	1.7	degree Celsius	UO	UO:0000027	146-193	millimeter	UO	UO:0000016	Lodgepole pine, Subalpine fir, Interior spruce	Dfc, Boreal cool summer	OM3
TO	Amplicon Metagenome Sequencing	454 GS FLX Titanium	TO113B	ERX1298881	European Nucleotide Archive	PRJEB12501	http://www.ebi.ac.uk/ena/data/view/PRJEB12501	16S rRNA	V1-V3	Orthic Gray Luvisol, Gleyed Gray Luvisol	1.7	degree Celsius	UO	UO:0000027	146-193	millimeter	UO	UO:0000016	Lodgepole pine, Subalpine fir, Interior spruce	Dfc, Boreal cool summer	OM3
TO	Amplicon Metagenome Sequencing	454 GS FLX Titanium	TO114B	ERX1298882	European Nucleotide Archive	PRJEB12501	http://www.ebi.ac.uk/ena/data/view/PRJEB12501	16S rRNA	V1-V3	Orthic Gray Luvisol, Gleyed Gray Luvisol	1.7	degree Celsius	UO	UO:0000027	146-193	millimeter	UO	UO:0000016	Lodgepole pine, Subalpine fir, Interior spruce	Dfc, Boreal cool summer	OM3
TO	Amplicon Metagenome Sequencing	454 GS FLX Titanium	TO115B	ERX1298883	European Nucleotide Archive	PRJEB12501	http://www.ebi.ac.uk/ena/data/view/PRJEB12501	16S rRNA	V1-V3	Orthic Gray Luvisol, Gleyed Gray Luvisol	1.7	degree Celsius	UO	UO:0000027	146-193	millimeter	UO	UO:0000016	Lodgepole pine, Subalpine fir, Interior spruce	Dfc, Boreal cool summer	REF
TO	Amplicon Metagenome Sequencing	454 GS FLX Titanium	TO116B	ERX1298884	European Nucleotide Archive	PRJEB12501	http://www.ebi.ac.uk/ena/data/view/PRJEB12501	16S rRNA	V1-V3	Orthic Gray Luvisol, Gleyed Gray Luvisol	1.7	degree Celsius	UO	UO:0000027	146-193	millimeter	UO	UO:0000016	Lodgepole pine, Subalpine fir, Interior spruce	Dfc, Boreal cool summer	REF
TO	Amplicon Metagenome Sequencing	454 GS FLX Titanium	TO117B	ERX1298885	European Nucleotide Archive	PRJEB12501	http://www.ebi.ac.uk/ena/data/view/PRJEB12501	16S rRNA	V1-V3	Orthic Gray Luvisol, Gleyed Gray Luvisol	1.7	degree Celsius	UO	UO:0000027	146-193	millimeter	UO	UO:0000016	Lodgepole pine, Subalpine fir, Interior spruce	Dfc, Boreal cool summer	REF
TO	Amplicon Metagenome Sequencing	454 GS FLX Titanium	TO118B	ERX1298886	European Nucleotide Archive	PRJEB12501	http://www.ebi.ac.uk/ena/data/view/PRJEB12501	16S rRNA	V1-V3	Orthic Gray Luvisol, Gleyed Gray Luvisol	1.7	degree Celsius	UO	UO:0000027	146-193	millimeter	UO	UO:0000016	Lodgepole pine, Subalpine fir, Interior spruce	Dfc, Boreal cool summer	REF
TO	Amplicon Metagenome Sequencing	454 GS FLX Titanium	TO119B	ERX1298887	European Nucleotide Archive	PRJEB12501	http://www.ebi.ac.uk/ena/data/view/PRJEB12501	16S rRNA	V1-V3	Orthic Gray Luvisol, Gleyed Gray Luvisol	1.7	degree Celsius	UO	UO:0000027	146-193	millimeter	UO	UO:0000016	Lodgepole pine, Subalpine fir, Interior spruce	Dfc, Boreal cool summer	REF
TO	Amplicon Metagenome Sequencing	454 GS FLX Titanium	TO120B	ERX1298888	European Nucleotide Archive	PRJEB12501	http://www.ebi.ac.uk/ena/data/view/PRJEB12501	16S rRNA	V1-V3	Orthic Gray Luvisol, Gleyed Gray Luvisol	1.7	degree Celsius	UO	UO:0000027	146-193	millimeter	UO	UO:0000016	Lodgepole pine, Subalpine fir, Interior spruce	Dfc, Boreal cool summer	REF
A7	Amplicon Metagenome Sequencing	454 GS FLX Titanium	A7001B	ERX708859	European Nucleotide Archive	PRJEB8599	http://www.ebi.ac.uk/ena/data/view/PRJEB8599	16S rRNA	V1-V3	Orthic Dystric Brunisol	2.4	degree Celsius	UO	UO:0000027	266	millimeter	UO	UO:0000016	Black Spruce	Dfb, Humid Continental warm summer	OM2
A7	Amplicon Metagenome Sequencing	454 GS FLX Titanium	A7002B	ERX708860	European Nucleotide Archive	PRJEB8599	http://www.ebi.ac.uk/ena/data/view/PRJEB8599	16S rRNA	V1-V3	Orthic Dystric Brunisol	2.4	degree Celsius	UO	UO:0000027	266	millimeter	UO	UO:0000016	Black Spruce	Dfb, Humid Continental warm summer	OM2
A7	Amplicon Metagenome Sequencing	454 GS FLX Titanium	A7003B	ERX708861	European Nucleotide Archive	PRJEB8599	http://www.ebi.ac.uk/ena/data/view/PRJEB8599	16S rRNA	V1-V3	Orthic Dystric Brunisol	2.4	degree Celsius	UO	UO:0000027	266	millimeter	UO	UO:0000016	Black Spruce	Dfb, Humid Continental warm summer	OM3
A7	Amplicon Metagenome Sequencing	454 GS FLX Titanium	A7004B	ERX708862	European Nucleotide Archive	PRJEB8599	http://www.ebi.ac.uk/ena/data/view/PRJEB8599	16S rRNA	V1-V3	Orthic Dystric Brunisol	2.4	degree Celsius	UO	UO:0000027	266	millimeter	UO	UO:0000016	Black Spruce	Dfb, Humid Continental warm summer	OM3
A7	Amplicon Metagenome Sequencing	454 GS FLX Titanium	A7008B	ERX708863	European Nucleotide Archive	PRJEB8599	http://www.ebi.ac.uk/ena/data/view/PRJEB8599	16S rRNA	V1-V3	Orthic Dystric Brunisol	2.4	degree Celsius	UO	UO:0000027	266	millimeter	UO	UO:0000016	Black Spruce	Dfb, Humid Continental warm summer	OM1
A7	Amplicon Metagenome Sequencing	454 GS FLX Titanium	A7009B	ERX708864	European Nucleotide Archive	PRJEB8599	http://www.ebi.ac.uk/ena/data/view/PRJEB8599	16S rRNA	V1-V3	Orthic Dystric Brunisol	2.4	degree Celsius	UO	UO:0000027	266	millimeter	UO	UO:0000016	Black Spruce	Dfb, Humid Continental warm summer	OM2
A7	Amplicon Metagenome Sequencing	454 GS FLX Titanium	A7010B	ERX708865	European Nucleotide Archive	PRJEB8599	http://www.ebi.ac.uk/ena/data/view/PRJEB8599	16S rRNA	V1-V3	Orthic Dystric Brunisol	2.4	degree Celsius	UO	UO:0000027	266	millimeter	UO	UO:0000016	Black Spruce	Dfb, Humid Continental warm summer	OM2
A7	Amplicon Metagenome Sequencing	454 GS FLX Titanium	A7011B	ERX708866	European Nucleotide Archive	PRJEB8599	http://www.ebi.ac.uk/ena/data/view/PRJEB8599	16S rRNA	V1-V3	Orthic Dystric Brunisol	2.4	degree Celsius	UO	UO:0000027	266	millimeter	UO	UO:0000016	Black Spruce	Dfb, Humid Continental warm summer	OM3
A7	Amplicon Metagenome Sequencing	454 GS FLX Titanium	A7012B	ERX708867	European Nucleotide Archive	PRJEB8599	http://www.ebi.ac.uk/ena/data/view/PRJEB8599	16S rRNA	V1-V3	Orthic Dystric Brunisol	2.4	degree Celsius	UO	UO:0000027	266	millimeter	UO	UO:0000016	Black Spruce	Dfb, Humid Continental warm summer	OM3
A7	Amplicon Metagenome Sequencing	454 GS FLX Titanium	A7015B	ERX708868	European Nucleotide Archive	PRJEB8599	http://www.ebi.ac.uk/ena/data/view/PRJEB8599	16S rRNA	V1-V3	Orthic Dystric Brunisol	2.4	degree Celsius	UO	UO:0000027	266	millimeter	UO	UO:0000016	Black Spruce	Dfb, Humid Continental warm summer	OM1
A7	Amplicon Metagenome Sequencing	454 GS FLX Titanium	A7016B	ERX708869	European Nucleotide Archive	PRJEB8599	http://www.ebi.ac.uk/ena/data/view/PRJEB8599	16S rRNA	V1-V3	Orthic Dystric Brunisol	2.4	degree Celsius	UO	UO:0000027	266	millimeter	UO	UO:0000016	Black Spruce	Dfb, Humid Continental warm summer	OM1
A7	Amplicon Metagenome Sequencing	454 GS FLX Titanium	A7019B	ERX708870	European Nucleotide Archive	PRJEB8599	http://www.ebi.ac.uk/ena/data/view/PRJEB8599	16S rRNA	V1-V3	Orthic Dystric Brunisol	2.4	degree Celsius	UO	UO:0000027	266	millimeter	UO	UO:0000016	Black Spruce	Dfb, Humid Continental warm summer	OM2
A7	Amplicon Metagenome Sequencing	454 GS FLX Titanium	A7020B	ERX708871	European Nucleotide Archive	PRJEB8599	http://www.ebi.ac.uk/ena/data/view/PRJEB8599	16S rRNA	V1-V3	Orthic Dystric Brunisol	2.4	degree Celsius	UO	UO:0000027	266	millimeter	UO	UO:0000016	Black Spruce	Dfb, Humid Continental warm summer	OM2
A7	Amplicon Metagenome Sequencing	454 GS FLX Titanium	A7021B	ERX708872	European Nucleotide Archive	PRJEB8599	http://www.ebi.ac.uk/ena/data/view/PRJEB8599	16S rRNA	V1-V3	Orthic Dystric Brunisol	2.4	degree Celsius	UO	UO:0000027	266	millimeter	UO	UO:0000016	Black Spruce	Dfb, Humid Continental warm summer	OM3
A7	Amplicon Metagenome Sequencing	454 GS FLX Titanium	A7022B	ERX708873	European Nucleotide Archive	PRJEB8599	http://www.ebi.ac.uk/ena/data/view/PRJEB8599	16S rRNA	V1-V3	Orthic Dystric Brunisol	2.4	degree Celsius	UO	UO:0000027	266	millimeter	UO	UO:0000016	Black Spruce	Dfb, Humid Continental warm summer	OM3
A7	Amplicon Metagenome Sequencing	454 GS FLX Titanium	A7023B	ERX708874	European Nucleotide Archive	PRJEB8599	http://www.ebi.ac.uk/ena/data/view/PRJEB8599	16S rRNA	V1-V3	Orthic Dystric Brunisol	2.4	degree Celsius	UO	UO:0000027	266	millimeter	UO	UO:0000016	Black Spruce	Dfb, Humid Continental warm summer	OM1
A7	Amplicon Metagenome Sequencing	454 GS FLX Titanium	A7024B	ERX708875	European Nucleotide Archive	PRJEB8599	http://www.ebi.ac.uk/ena/data/view/PRJEB8599	16S rRNA	V1-V3	Orthic Dystric Brunisol	2.4	degree Celsius	UO	UO:0000027	266	millimeter	UO	UO:0000016	Black Spruce	Dfb, Humid Continental warm summer	OM1
A7	Amplicon Metagenome Sequencing	454 GS FLX Titanium	A7025B	ERX708876	European Nucleotide Archive	PRJEB8599	http://www.ebi.ac.uk/ena/data/view/PRJEB8599	16S rRNA	V1-V3	Orthic Dystric Brunisol	2.4	degree Celsius	UO	UO:0000027	266	millimeter	UO	UO:0000016	Black Spruce	Dfb, Humid Continental warm summer	REF
A7	Amplicon Metagenome Sequencing	454 GS FLX Titanium	A7026B	ERX708877	European Nucleotide Archive	PRJEB8599	http://www.ebi.ac.uk/ena/data/view/PRJEB8599	16S rRNA	V1-V3	Orthic Dystric Brunisol	2.4	degree Celsius	UO	UO:0000027	266	millimeter	UO	UO:0000016	Black Spruce	Dfb, Humid Continental warm summer	REF
A7	Amplicon Metagenome Sequencing	454 GS FLX Titanium	A7027B	ERX708878	European Nucleotide Archive	PRJEB8599	http://www.ebi.ac.uk/ena/data/view/PRJEB8599	16S rRNA	V1-V3	Orthic Dystric Brunisol	2.4	degree Celsius	UO	UO:0000027	266	millimeter	UO	UO:0000016	Black Spruce	Dfb, Humid Continental warm summer	REF
A7	Amplicon Metagenome Sequencing	454 GS FLX Titanium	A7028B	ERX708879	European Nucleotide Archive	PRJEB8599	http://www.ebi.ac.uk/ena/data/view/PRJEB8599	16S rRNA	V1-V3	Orthic Dystric Brunisol	2.4	degree Celsius	UO	UO:0000027	266	millimeter	UO	UO:0000016	Black Spruce	Dfb, Humid Continental warm summer	REF
A7	Amplicon Metagenome Sequencing	454 GS FLX Titanium	A7029B	ERX708880	European Nucleotide Archive	PRJEB8599	http://www.ebi.ac.uk/ena/data/view/PRJEB8599	16S rRNA	V1-V3	Orthic Dystric Brunisol	2.4	degree Celsius	UO	UO:0000027	266	millimeter	UO	UO:0000016	Black Spruce	Dfb, Humid Continental warm summer	REF
A7	Amplicon Metagenome Sequencing	454 GS FLX Titanium	A7030B	ERX708881	European Nucleotide Archive	PRJEB8599	http://www.ebi.ac.uk/ena/data/view/PRJEB8599	16S rRNA	V1-V3	Orthic Dystric Brunisol	2.4	degree Celsius	UO	UO:0000027	266	millimeter	UO	UO:0000016	Black Spruce	Dfb, Humid Continental warm summer	REF
A8	Amplicon Metagenome Sequencing	454 GS FLX Titanium	A8031B	ERX708882	European Nucleotide Archive	PRJEB8599	http://www.ebi.ac.uk/ena/data/view/PRJEB8599	16S rRNA	V1-V3	Orthic Dystric Brunisol	1.8	degree Celsius	UO	UO:0000027	266	millimeter	UO	UO:0000016	Black Spruce	Dfb, Humid Continental warm summer	OM1
A8	Amplicon Metagenome Sequencing	454 GS FLX Titanium	A8032B	ERX708883	European Nucleotide Archive	PRJEB8599	http://www.ebi.ac.uk/ena/data/view/PRJEB8599	16S rRNA	V1-V3	Orthic Dystric Brunisol	1.8	degree Celsius	UO	UO:0000027	266	millimeter	UO	UO:0000016	Black Spruce	Dfb, Humid Continental warm summer	OM1
A8	Amplicon Metagenome Sequencing	454 GS FLX Titanium	A8035B	ERX708884	European Nucleotide Archive	PRJEB8599	http://www.ebi.ac.uk/ena/data/view/PRJEB8599	16S rRNA	V1-V3	Orthic Dystric Brunisol	1.8	degree Celsius	UO	UO:0000027	266	millimeter	UO	UO:0000016	Black Spruce	Dfb, Humid Continental warm summer	OM3
A8	Amplicon Metagenome Sequencing	454 GS FLX Titanium	A8036B	ERX708885	European Nucleotide Archive	PRJEB8599	http://www.ebi.ac.uk/ena/data/view/PRJEB8599	16S rRNA	V1-V3	Orthic Dystric Brunisol	1.8	degree Celsius	UO	UO:0000027	266	millimeter	UO	UO:0000016	Black Spruce	Dfb, Humid Continental warm summer	OM3
A8	Amplicon Metagenome Sequencing	454 GS FLX Titanium	A8037B	ERX708886	European Nucleotide Archive	PRJEB8599	http://www.ebi.ac.uk/ena/data/view/PRJEB8599	16S rRNA	V1-V3	Orthic Dystric Brunisol	1.8	degree Celsius	UO	UO:0000027	266	millimeter	UO	UO:0000016	Black Spruce	Dfb, Humid Continental warm summer	OM2
A8	Amplicon Metagenome Sequencing	454 GS FLX Titanium	A8038B	ERX708887	European Nucleotide Archive	PRJEB8599	http://www.ebi.ac.uk/ena/data/view/PRJEB8599	16S rRNA	V1-V3	Orthic Dystric Brunisol	1.8	degree Celsius	UO	UO:0000027	266	millimeter	UO	UO:0000016	Black Spruce	Dfb, Humid Continental warm summer	OM2
A8	Amplicon Metagenome Sequencing	454 GS FLX Titanium	A8039B	ERX708888	European Nucleotide Archive	PRJEB8599	http://www.ebi.ac.uk/ena/data/view/PRJEB8599	16S rRNA	V1-V3	Orthic Dystric Brunisol	1.8	degree Celsius	UO	UO:0000027	266	millimeter	UO	UO:0000016	Black Spruce	Dfb, Humid Continental warm summer	OM2
A8	Amplicon Metagenome Sequencing	454 GS FLX Titanium	A8040B	ERX708889	European Nucleotide Archive	PRJEB8599	http://www.ebi.ac.uk/ena/data/view/PRJEB8599	16S rRNA	V1-V3	Orthic Dystric Brunisol	1.8	degree Celsius	UO	UO:0000027	266	millimeter	UO	UO:0000016	Black Spruce	Dfb, Humid Continental warm summer	OM2
A8	Amplicon Metagenome Sequencing	454 GS FLX Titanium	A8041B	ERX708890	European Nucleotide Archive	PRJEB8599	http://www.ebi.ac.uk/ena/data/view/PRJEB8599	16S rRNA	V1-V3	Orthic Dystric Brunisol	1.8	degree Celsius	UO	UO:0000027	266	millimeter	UO	UO:0000016	Black Spruce	Dfb, Humid Continental warm summer	OM3
A8	Amplicon Metagenome Sequencing	454 GS FLX Titanium	A8042B	ERX708891	European Nucleotide Archive	PRJEB8599	http://www.ebi.ac.uk/ena/data/view/PRJEB8599	16S rRNA	V1-V3	Orthic Dystric Brunisol	1.8	degree Celsius	UO	UO:0000027	266	millimeter	UO	UO:0000016	Black Spruce	Dfb, Humid Continental warm summer	OM3
A8	Amplicon Metagenome Sequencing	454 GS FLX Titanium	A8045B	ERX708892	European Nucleotide Archive	PRJEB8599	http://www.ebi.ac.uk/ena/data/view/PRJEB8599	16S rRNA	V1-V3	Orthic Dystric Brunisol	1.8	degree Celsius	UO	UO:0000027	266	millimeter	UO	UO:0000016	Black Spruce	Dfb, Humid Continental warm summer	OM1
A8	Amplicon Metagenome Sequencing	454 GS FLX Titanium	A8046B	ERX708893	European Nucleotide Archive	PRJEB8599	http://www.ebi.ac.uk/ena/data/view/PRJEB8599	16S rRNA	V1-V3	Orthic Dystric Brunisol	1.8	degree Celsius	UO	UO:0000027	266	millimeter	UO	UO:0000016	Black Spruce	Dfb, Humid Continental warm summer	OM1
A8	Amplicon Metagenome Sequencing	454 GS FLX Titanium	A8047B	ERX708894	European Nucleotide Archive	PRJEB8599	http://www.ebi.ac.uk/ena/data/view/PRJEB8599	16S rRNA	V1-V3	Orthic Dystric Brunisol	1.8	degree Celsius	UO	UO:0000027	266	millimeter	UO	UO:0000016	Black Spruce	Dfb, Humid Continental warm summer	OM2
A8	Amplicon Metagenome Sequencing	454 GS FLX Titanium	A8048B	ERX708895	European Nucleotide Archive	PRJEB8599	http://www.ebi.ac.uk/ena/data/view/PRJEB8599	16S rRNA	V1-V3	Orthic Dystric Brunisol	1.8	degree Celsius	UO	UO:0000027	266	millimeter	UO	UO:0000016	Black Spruce	Dfb, Humid Continental warm summer	OM2
A8	Amplicon Metagenome Sequencing	454 GS FLX Titanium	A8049B	ERX708896	European Nucleotide Archive	PRJEB8599	http://www.ebi.ac.uk/ena/data/view/PRJEB8599	16S rRNA	V1-V3	Orthic Dystric Brunisol	1.8	degree Celsius	UO	UO:0000027	266	millimeter	UO	UO:0000016	Black Spruce	Dfb, Humid Continental warm summer	OM3
A8	Amplicon Metagenome Sequencing	454 GS FLX Titanium	A8050B	ERX708897	European Nucleotide Archive	PRJEB8599	http://www.ebi.ac.uk/ena/data/view/PRJEB8599	16S rRNA	V1-V3	Orthic Dystric Brunisol	1.8	degree Celsius	UO	UO:0000027	266	millimeter	UO	UO:0000016	Black Spruce	Dfb, Humid Continental warm summer	OM3
A8	Amplicon Metagenome Sequencing	454 GS FLX Titanium	A8053B	ERX708898	European Nucleotide Archive	PRJEB8599	http://www.ebi.ac.uk/ena/data/view/PRJEB8599	16S rRNA	V1-V3	Orthic Dystric Brunisol	1.8	degree Celsius	UO	UO:0000027	266	millimeter	UO	UO:0000016	Black Spruce	Dfb, Humid Continental warm summer	OM1
A8	Amplicon Metagenome Sequencing	454 GS FLX Titanium	A8054B	ERX708899	European Nucleotide Archive	PRJEB8599	http://www.ebi.ac.uk/ena/data/view/PRJEB8599	16S rRNA	V1-V3	Orthic Dystric Brunisol	1.8	degree Celsius	UO	UO:0000027	266	millimeter	UO	UO:0000016	Black Spruce	Dfb, Humid Continental warm summer	OM1
A8	Amplicon Metagenome Sequencing	454 GS FLX Titanium	A8055B	ERX708900	European Nucleotide Archive	PRJEB8599	http://www.ebi.ac.uk/ena/data/view/PRJEB8599	16S rRNA	V1-V3	Orthic Dystric Brunisol	1.8	degree Celsius	UO	UO:0000027	266	millimeter	UO	UO:0000016	Black Spruce	Dfb, Humid Continental warm summer	REF
A8	Amplicon Metagenome Sequencing	454 GS FLX Titanium	A8056B	ERX708901	European Nucleotide Archive	PRJEB8599	http://www.ebi.ac.uk/ena/data/view/PRJEB8599	16S rRNA	V1-V3	Orthic Dystric Brunisol	1.8	degree Celsius	UO	UO:0000027	266	millimeter	UO	UO:0000016	Black Spruce	Dfb, Humid Continental warm summer	REF
A8	Amplicon Metagenome Sequencing	454 GS FLX Titanium	A8057B	ERX708902	European Nucleotide Archive	PRJEB8599	http://www.ebi.ac.uk/ena/data/view/PRJEB8599	16S rRNA	V1-V3	Orthic Dystric Brunisol	1.8	degree Celsius	UO	UO:0000027	266	millimeter	UO	UO:0000016	Black Spruce	Dfb, Humid Continental warm summer	REF
A8	Amplicon Metagenome Sequencing	454 GS FLX Titanium	A8058B	ERX708903	European Nucleotide Archive	PRJEB8599	http://www.ebi.ac.uk/ena/data/view/PRJEB8599	16S rRNA	V1-V3	Orthic Dystric Brunisol	1.8	degree Celsius	UO	UO:0000027	266	millimeter	UO	UO:0000016	Black Spruce	Dfb, Humid Continental warm summer	REF
A8	Amplicon Metagenome Sequencing	454 GS FLX Titanium	A8059B	ERX708904	European Nucleotide Archive	PRJEB8599	http://www.ebi.ac.uk/ena/data/view/PRJEB8599	16S rRNA	V1-V3	Orthic Dystric Brunisol	1.8	degree Celsius	UO	UO:0000027	266	millimeter	UO	UO:0000016	Black Spruce	Dfb, Humid Continental warm summer	REF
A8	Amplicon Metagenome Sequencing	454 GS FLX Titanium	A8060B	ERX708905	European Nucleotide Archive	PRJEB8599	http://www.ebi.ac.uk/ena/data/view/PRJEB8599	16S rRNA	V1-V3	Orthic Dystric Brunisol	1.8	degree Celsius	UO	UO:0000027	266	millimeter	UO	UO:0000016	Black Spruce	Dfb, Humid Continental warm summer	REF
A9	Amplicon Metagenome Sequencing	454 GS FLX Titanium	A9061B	ERX708906	European Nucleotide Archive	PRJEB8599	http://www.ebi.ac.uk/ena/data/view/PRJEB8599	16S rRNA	V1-V3	Gleyed Dystric Brunisol	1.5	degree Celsius	UO	UO:0000027	266	millimeter	UO	UO:0000016	Black Spruce	Dfb, Humid Continental warm summer	OM1
A9	Amplicon Metagenome Sequencing	454 GS FLX Titanium	A9062B	ERX708907	European Nucleotide Archive	PRJEB8599	http://www.ebi.ac.uk/ena/data/view/PRJEB8599	16S rRNA	V1-V3	Gleyed Dystric Brunisol	1.5	degree Celsius	UO	UO:0000027	266	millimeter	UO	UO:0000016	Black Spruce	Dfb, Humid Continental warm summer	OM1
A9	Amplicon Metagenome Sequencing	454 GS FLX Titanium	A9063B	ERX708908	European Nucleotide Archive	PRJEB8599	http://www.ebi.ac.uk/ena/data/view/PRJEB8599	16S rRNA	V1-V3	Gleyed Dystric Brunisol	1.5	degree Celsius	UO	UO:0000027	266	millimeter	UO	UO:0000016	Black Spruce	Dfb, Humid Continental warm summer	OM2
A9	Amplicon Metagenome Sequencing	454 GS FLX Titanium	A9064B	ERX708909	European Nucleotide Archive	PRJEB8599	http://www.ebi.ac.uk/ena/data/view/PRJEB8599	16S rRNA	V1-V3	Gleyed Dystric Brunisol	1.5	degree Celsius	UO	UO:0000027	266	millimeter	UO	UO:0000016	Black Spruce	Dfb, Humid Continental warm summer	OM2
A9	Amplicon Metagenome Sequencing	454 GS FLX Titanium	A9067B	ERX708910	European Nucleotide Archive	PRJEB8599	http://www.ebi.ac.uk/ena/data/view/PRJEB8599	16S rRNA	V1-V3	Gleyed Dystric Brunisol	1.5	degree Celsius	UO	UO:0000027	266	millimeter	UO	UO:0000016	Black Spruce	Dfb, Humid Continental warm summer	OM3
A9	Amplicon Metagenome Sequencing	454 GS FLX Titanium	A9068B	ERX708911	European Nucleotide Archive	PRJEB8599	http://www.ebi.ac.uk/ena/data/view/PRJEB8599	16S rRNA	V1-V3	Gleyed Dystric Brunisol	1.5	degree Celsius	UO	UO:0000027	266	millimeter	UO	UO:0000016	Black Spruce	Dfb, Humid Continental warm summer	OM3
A9	Amplicon Metagenome Sequencing	454 GS FLX Titanium	A9069B	ERX708912	European Nucleotide Archive	PRJEB8599	http://www.ebi.ac.uk/ena/data/view/PRJEB8599	16S rRNA	V1-V3	Gleyed Dystric Brunisol	1.5	degree Celsius	UO	UO:0000027	266	millimeter	UO	UO:0000016	Black Spruce	Dfb, Humid Continental warm summer	OM2
A9	Amplicon Metagenome Sequencing	454 GS FLX Titanium	A9070B	ERX708913	European Nucleotide Archive	PRJEB8599	http://www.ebi.ac.uk/ena/data/view/PRJEB8599	16S rRNA	V1-V3	Gleyed Dystric Brunisol	1.5	degree Celsius	UO	UO:0000027	266	millimeter	UO	UO:0000016	Black Spruce	Dfb, Humid Continental warm summer	OM2
A9	Amplicon Metagenome Sequencing	454 GS FLX Titanium	A9073B	ERX708914	European Nucleotide Archive	PRJEB8599	http://www.ebi.ac.uk/ena/data/view/PRJEB8599	16S rRNA	V1-V3	Gleyed Dystric Brunisol	1.5	degree Celsius	UO	UO:0000027	266	millimeter	UO	UO:0000016	Black Spruce	Dfb, Humid Continental warm summer	OM2
A9	Amplicon Metagenome Sequencing	454 GS FLX Titanium	A9074B	ERX708915	European Nucleotide Archive	PRJEB8599	http://www.ebi.ac.uk/ena/data/view/PRJEB8599	16S rRNA	V1-V3	Gleyed Dystric Brunisol	1.5	degree Celsius	UO	UO:0000027	266	millimeter	UO	UO:0000016	Black Spruce	Dfb, Humid Continental warm summer	OM2
A9	Amplicon Metagenome Sequencing	454 GS FLX Titanium	A9075B	ERX708916	European Nucleotide Archive	PRJEB8599	http://www.ebi.ac.uk/ena/data/view/PRJEB8599	16S rRNA	V1-V3	Gleyed Dystric Brunisol	1.5	degree Celsius	UO	UO:0000027	266	millimeter	UO	UO:0000016	Black Spruce	Dfb, Humid Continental warm summer	OM1
A9	Amplicon Metagenome Sequencing	454 GS FLX Titanium	A9076B	ERX708917	European Nucleotide Archive	PRJEB8599	http://www.ebi.ac.uk/ena/data/view/PRJEB8599	16S rRNA	V1-V3	Gleyed Dystric Brunisol	1.5	degree Celsius	UO	UO:0000027	266	millimeter	UO	UO:0000016	Black Spruce	Dfb, Humid Continental warm summer	OM1
A9	Amplicon Metagenome Sequencing	454 GS FLX Titanium	A9077B	ERX708918	European Nucleotide Archive	PRJEB8599	http://www.ebi.ac.uk/ena/data/view/PRJEB8599	16S rRNA	V1-V3	Gleyed Dystric Brunisol	1.5	degree Celsius	UO	UO:0000027	266	millimeter	UO	UO:0000016	Black Spruce	Dfb, Humid Continental warm summer	OM3
A9	Amplicon Metagenome Sequencing	454 GS FLX Titanium	A9078B	ERX708919	European Nucleotide Archive	PRJEB8599	http://www.ebi.ac.uk/ena/data/view/PRJEB8599	16S rRNA	V1-V3	Gleyed Dystric Brunisol	1.5	degree Celsius	UO	UO:0000027	266	millimeter	UO	UO:0000016	Black Spruce	Dfb, Humid Continental warm summer	OM3
A9	Amplicon Metagenome Sequencing	454 GS FLX Titanium	A9081B	ERX708920	European Nucleotide Archive	PRJEB8599	http://www.ebi.ac.uk/ena/data/view/PRJEB8599	16S rRNA	V1-V3	Gleyed Dystric Brunisol	1.5	degree Celsius	UO	UO:0000027	266	millimeter	UO	UO:0000016	Black Spruce	Dfb, Humid Continental warm summer	OM3
A9	Amplicon Metagenome Sequencing	454 GS FLX Titanium	A9082B	ERX708921	European Nucleotide Archive	PRJEB8599	http://www.ebi.ac.uk/ena/data/view/PRJEB8599	16S rRNA	V1-V3	Gleyed Dystric Brunisol	1.5	degree Celsius	UO	UO:0000027	266	millimeter	UO	UO:0000016	Black Spruce	Dfb, Humid Continental warm summer	OM3
A9	Amplicon Metagenome Sequencing	454 GS FLX Titanium	A9083B	ERX708922	European Nucleotide Archive	PRJEB8599	http://www.ebi.ac.uk/ena/data/view/PRJEB8599	16S rRNA	V1-V3	Gleyed Dystric Brunisol	1.5	degree Celsius	UO	UO:0000027	266	millimeter	UO	UO:0000016	Black Spruce	Dfb, Humid Continental warm summer	OM1
A9	Amplicon Metagenome Sequencing	454 GS FLX Titanium	A9084B	ERX708923	European Nucleotide Archive	PRJEB8599	http://www.ebi.ac.uk/ena/data/view/PRJEB8599	16S rRNA	V1-V3	Gleyed Dystric Brunisol	1.5	degree Celsius	UO	UO:0000027	266	millimeter	UO	UO:0000016	Black Spruce	Dfb, Humid Continental warm summer	OM1
A9	Amplicon Metagenome Sequencing	454 GS FLX Titanium	A9085B	ERX708924	European Nucleotide Archive	PRJEB8599	http://www.ebi.ac.uk/ena/data/view/PRJEB8599	16S rRNA	V1-V3	Gleyed Dystric Brunisol	1.5	degree Celsius	UO	UO:0000027	266	millimeter	UO	UO:0000016	Black Spruce	Dfb, Humid Continental warm summer	REF
A9	Amplicon Metagenome Sequencing	454 GS FLX Titanium	A9086B	ERX708925	European Nucleotide Archive	PRJEB8599	http://www.ebi.ac.uk/ena/data/view/PRJEB8599	16S rRNA	V1-V3	Gleyed Dystric Brunisol	1.5	degree Celsius	UO	UO:0000027	266	millimeter	UO	UO:0000016	Black Spruce	Dfb, Humid Continental warm summer	REF
A9	Amplicon Metagenome Sequencing	454 GS FLX Titanium	A9087B	ERX708926	European Nucleotide Archive	PRJEB8599	http://www.ebi.ac.uk/ena/data/view/PRJEB8599	16S rRNA	V1-V3	Gleyed Dystric Brunisol	1.5	degree Celsius	UO	UO:0000027	266	millimeter	UO	UO:0000016	Black Spruce	Dfb, Humid Continental warm summer	REF
A9	Amplicon Metagenome Sequencing	454 GS FLX Titanium	A9088B	ERX708927	European Nucleotide Archive	PRJEB8599	http://www.ebi.ac.uk/ena/data/view/PRJEB8599	16S rRNA	V1-V3	Gleyed Dystric Brunisol	1.5	degree Celsius	UO	UO:0000027	266	millimeter	UO	UO:0000016	Black Spruce	Dfb, Humid Continental warm summer	REF
A9	Amplicon Metagenome Sequencing	454 GS FLX Titanium	A9089B	ERX708928	European Nucleotide Archive	PRJEB8599	http://www.ebi.ac.uk/ena/data/view/PRJEB8599	16S rRNA	V1-V3	Gleyed Dystric Brunisol	1.5	degree Celsius	UO	UO:0000027	266	millimeter	UO	UO:0000016	Black Spruce	Dfb, Humid Continental warm summer	REF
A9	Amplicon Metagenome Sequencing	454 GS FLX Titanium	A9090B	ERX708929	European Nucleotide Archive	PRJEB8599	http://www.ebi.ac.uk/ena/data/view/PRJEB8599	16S rRNA	V1-V3	Gleyed Dystric Brunisol	1.5	degree Celsius	UO	UO:0000027	266	millimeter	UO	UO:0000016	Black Spruce	Dfb, Humid Continental warm summer	REF
BL	Amplicon Metagenome Sequencing	454 GS FLX Titanium	BL025B	ERX708948	European Nucleotide Archive	PRJEB8599	http://www.ebi.ac.uk/ena/data/view/PRJEB8599	16S rRNA	V1-V3	Mesic Ultic Haploxeralfs	11.2	degree Celsius	UO	UO:0000027	55	millimeter	UO	UO:0000016	Ponderosa pine, sugar pine, white fir, giant sequoia	Csa, Mediterranean hot summer	OM1
BL	Amplicon Metagenome Sequencing	454 GS FLX Titanium	BL026B	ERX708949	European Nucleotide Archive	PRJEB8599	http://www.ebi.ac.uk/ena/data/view/PRJEB8599	16S rRNA	V1-V3	Mesic Ultic Haploxeralfs	11.2	degree Celsius	UO	UO:0000027	55	millimeter	UO	UO:0000016	Ponderosa pine, sugar pine, white fir, giant sequoia	Csa, Mediterranean hot summer	OM1
BL	Amplicon Metagenome Sequencing	454 GS FLX Titanium	BL027B	ERX708950	European Nucleotide Archive	PRJEB8599	http://www.ebi.ac.uk/ena/data/view/PRJEB8599	16S rRNA	V1-V3	Mesic Ultic Haploxeralfs	11.2	degree Celsius	UO	UO:0000027	55	millimeter	UO	UO:0000016	Ponderosa pine, sugar pine, white fir, giant sequoia	Csa, Mediterranean hot summer	OM1
BL	Amplicon Metagenome Sequencing	454 GS FLX Titanium	BL028B	ERX708951	European Nucleotide Archive	PRJEB8599	http://www.ebi.ac.uk/ena/data/view/PRJEB8599	16S rRNA	V1-V3	Mesic Ultic Haploxeralfs	11.2	degree Celsius	UO	UO:0000027	55	millimeter	UO	UO:0000016	Ponderosa pine, sugar pine, white fir, giant sequoia	Csa, Mediterranean hot summer	OM1
BL	Amplicon Metagenome Sequencing	454 GS FLX Titanium	BL029B	ERX708952	European Nucleotide Archive	PRJEB8599	http://www.ebi.ac.uk/ena/data/view/PRJEB8599	16S rRNA	V1-V3	Mesic Ultic Haploxeralfs	11.2	degree Celsius	UO	UO:0000027	55	millimeter	UO	UO:0000016	Ponderosa pine, sugar pine, white fir, giant sequoia	Csa, Mediterranean hot summer	OM1
BL	Amplicon Metagenome Sequencing	454 GS FLX Titanium	BL030B	ERX708953	European Nucleotide Archive	PRJEB8599	http://www.ebi.ac.uk/ena/data/view/PRJEB8599	16S rRNA	V1-V3	Mesic Ultic Haploxeralfs	11.2	degree Celsius	UO	UO:0000027	55	millimeter	UO	UO:0000016	Ponderosa pine, sugar pine, white fir, giant sequoia	Csa, Mediterranean hot summer	OM1
BL	Amplicon Metagenome Sequencing	454 GS FLX Titanium	BL031B	ERX708954	European Nucleotide Archive	PRJEB8599	http://www.ebi.ac.uk/ena/data/view/PRJEB8599	16S rRNA	V1-V3	Mesic Ultic Haploxeralfs	11.2	degree Celsius	UO	UO:0000027	55	millimeter	UO	UO:0000016	Ponderosa pine, sugar pine, white fir, giant sequoia	Csa, Mediterranean hot summer	OM2
BL	Amplicon Metagenome Sequencing	454 GS FLX Titanium	BL032B	ERX708955	European Nucleotide Archive	PRJEB8599	http://www.ebi.ac.uk/ena/data/view/PRJEB8599	16S rRNA	V1-V3	Mesic Ultic Haploxeralfs	11.2	degree Celsius	UO	UO:0000027	55	millimeter	UO	UO:0000016	Ponderosa pine, sugar pine, white fir, giant sequoia	Csa, Mediterranean hot summer	OM2
BL	Amplicon Metagenome Sequencing	454 GS FLX Titanium	BL033B	ERX708956	European Nucleotide Archive	PRJEB8599	http://www.ebi.ac.uk/ena/data/view/PRJEB8599	16S rRNA	V1-V3	Mesic Ultic Haploxeralfs	11.2	degree Celsius	UO	UO:0000027	55	millimeter	UO	UO:0000016	Ponderosa pine, sugar pine, white fir, giant sequoia	Csa, Mediterranean hot summer	OM2
BL	Amplicon Metagenome Sequencing	454 GS FLX Titanium	BL034B	ERX708957	European Nucleotide Archive	PRJEB8599	http://www.ebi.ac.uk/ena/data/view/PRJEB8599	16S rRNA	V1-V3	Mesic Ultic Haploxeralfs	11.2	degree Celsius	UO	UO:0000027	55	millimeter	UO	UO:0000016	Ponderosa pine, sugar pine, white fir, giant sequoia	Csa, Mediterranean hot summer	OM2
BL	Amplicon Metagenome Sequencing	454 GS FLX Titanium	BL035B	ERX708958	European Nucleotide Archive	PRJEB8599	http://www.ebi.ac.uk/ena/data/view/PRJEB8599	16S rRNA	V1-V3	Mesic Ultic Haploxeralfs	11.2	degree Celsius	UO	UO:0000027	55	millimeter	UO	UO:0000016	Ponderosa pine, sugar pine, white fir, giant sequoia	Csa, Mediterranean hot summer	OM2
BL	Amplicon Metagenome Sequencing	454 GS FLX Titanium	BL036B	ERX708959	European Nucleotide Archive	PRJEB8599	http://www.ebi.ac.uk/ena/data/view/PRJEB8599	16S rRNA	V1-V3	Mesic Ultic Haploxeralfs	11.2	degree Celsius	UO	UO:0000027	55	millimeter	UO	UO:0000016	Ponderosa pine, sugar pine, white fir, giant sequoia	Csa, Mediterranean hot summer	OM2
BL	Amplicon Metagenome Sequencing	454 GS FLX Titanium	BL037B	ERX708960	European Nucleotide Archive	PRJEB8599	http://www.ebi.ac.uk/ena/data/view/PRJEB8599	16S rRNA	V1-V3	Mesic Ultic Haploxeralfs	11.2	degree Celsius	UO	UO:0000027	55	millimeter	UO	UO:0000016	Ponderosa pine, sugar pine, white fir, giant sequoia	Csa, Mediterranean hot summer	OM3
BL	Amplicon Metagenome Sequencing	454 GS FLX Titanium	BL038B	ERX708961	European Nucleotide Archive	PRJEB8599	http://www.ebi.ac.uk/ena/data/view/PRJEB8599	16S rRNA	V1-V3	Mesic Ultic Haploxeralfs	11.2	degree Celsius	UO	UO:0000027	55	millimeter	UO	UO:0000016	Ponderosa pine, sugar pine, white fir, giant sequoia	Csa, Mediterranean hot summer	OM3
BL	Amplicon Metagenome Sequencing	454 GS FLX Titanium	BL039B	ERX708962	European Nucleotide Archive	PRJEB8599	http://www.ebi.ac.uk/ena/data/view/PRJEB8599	16S rRNA	V1-V3	Mesic Ultic Haploxeralfs	11.2	degree Celsius	UO	UO:0000027	55	millimeter	UO	UO:0000016	Ponderosa pine, sugar pine, white fir, giant sequoia	Csa, Mediterranean hot summer	OM3
BL	Amplicon Metagenome Sequencing	454 GS FLX Titanium	BL040B	ERX708963	European Nucleotide Archive	PRJEB8599	http://www.ebi.ac.uk/ena/data/view/PRJEB8599	16S rRNA	V1-V3	Mesic Ultic Haploxeralfs	11.2	degree Celsius	UO	UO:0000027	55	millimeter	UO	UO:0000016	Ponderosa pine, sugar pine, white fir, giant sequoia	Csa, Mediterranean hot summer	OM3
BL	Amplicon Metagenome Sequencing	454 GS FLX Titanium	BL041B	ERX708964	European Nucleotide Archive	PRJEB8599	http://www.ebi.ac.uk/ena/data/view/PRJEB8599	16S rRNA	V1-V3	Mesic Ultic Haploxeralfs	11.2	degree Celsius	UO	UO:0000027	55	millimeter	UO	UO:0000016	Ponderosa pine, sugar pine, white fir, giant sequoia	Csa, Mediterranean hot summer	OM3
BL	Amplicon Metagenome Sequencing	454 GS FLX Titanium	BL042B	ERX708965	European Nucleotide Archive	PRJEB8599	http://www.ebi.ac.uk/ena/data/view/PRJEB8599	16S rRNA	V1-V3	Mesic Ultic Haploxeralfs	11.2	degree Celsius	UO	UO:0000027	55	millimeter	UO	UO:0000016	Ponderosa pine, sugar pine, white fir, giant sequoia	Csa, Mediterranean hot summer	OM3
BL	Amplicon Metagenome Sequencing	454 GS FLX Titanium	BL043B	ERX708966	European Nucleotide Archive	PRJEB8599	http://www.ebi.ac.uk/ena/data/view/PRJEB8599	16S rRNA	V1-V3	Mesic Ultic Haploxeralfs	11.2	degree Celsius	UO	UO:0000027	55	millimeter	UO	UO:0000016	Ponderosa pine, sugar pine, white fir, giant sequoia	Csa, Mediterranean hot summer	REF
BL	Amplicon Metagenome Sequencing	454 GS FLX Titanium	BL044B	ERX708967	European Nucleotide Archive	PRJEB8599	http://www.ebi.ac.uk/ena/data/view/PRJEB8599	16S rRNA	V1-V3	Mesic Ultic Haploxeralfs	11.2	degree Celsius	UO	UO:0000027	55	millimeter	UO	UO:0000016	Ponderosa pine, sugar pine, white fir, giant sequoia	Csa, Mediterranean hot summer	REF
BL	Amplicon Metagenome Sequencing	454 GS FLX Titanium	BL045B	ERX708968	European Nucleotide Archive	PRJEB8599	http://www.ebi.ac.uk/ena/data/view/PRJEB8599	16S rRNA	V1-V3	Mesic Ultic Haploxeralfs	11.2	degree Celsius	UO	UO:0000027	55	millimeter	UO	UO:0000016	Ponderosa pine, sugar pine, white fir, giant sequoia	Csa, Mediterranean hot summer	REF
BL	Amplicon Metagenome Sequencing	454 GS FLX Titanium	BL046B	ERX708969	European Nucleotide Archive	PRJEB8599	http://www.ebi.ac.uk/ena/data/view/PRJEB8599	16S rRNA	V1-V3	Mesic Ultic Haploxeralfs	11.2	degree Celsius	UO	UO:0000027	55	millimeter	UO	UO:0000016	Ponderosa pine, sugar pine, white fir, giant sequoia	Csa, Mediterranean hot summer	REF
BL	Amplicon Metagenome Sequencing	454 GS FLX Titanium	BL047B	ERX708970	European Nucleotide Archive	PRJEB8599	http://www.ebi.ac.uk/ena/data/view/PRJEB8599	16S rRNA	V1-V3	Mesic Ultic Haploxeralfs	11.2	degree Celsius	UO	UO:0000027	55	millimeter	UO	UO:0000016	Ponderosa pine, sugar pine, white fir, giant sequoia	Csa, Mediterranean hot summer	REF
BL	Amplicon Metagenome Sequencing	454 GS FLX Titanium	BL048B	ERX708971	European Nucleotide Archive	PRJEB8599	http://www.ebi.ac.uk/ena/data/view/PRJEB8599	16S rRNA	V1-V3	Mesic Ultic Haploxeralfs	11.2	degree Celsius	UO	UO:0000027	55	millimeter	UO	UO:0000016	Ponderosa pine, sugar pine, white fir, giant sequoia	Csa, Mediterranean hot summer	REF
BR	Amplicon Metagenome Sequencing	454 GS FLX Titanium	BR049B	ERX708972	European Nucleotide Archive	PRJEB8599	http://www.ebi.ac.uk/ena/data/view/PRJEB8599	16S rRNA	V1-V3	Mesic Ultic Haploxeralfs	11.2	degree Celsius	UO	UO:0000027	55	millimeter	UO	UO:0000016	Ponderosa pine, sugar pine, white fir, giant sequoia	Csa, Mediterranean hot summer	OM1
BR	Amplicon Metagenome Sequencing	454 GS FLX Titanium	BR050B	ERX708973	European Nucleotide Archive	PRJEB8599	http://www.ebi.ac.uk/ena/data/view/PRJEB8599	16S rRNA	V1-V3	Mesic Ultic Haploxeralfs	11.2	degree Celsius	UO	UO:0000027	55	millimeter	UO	UO:0000016	Ponderosa pine, sugar pine, white fir, giant sequoia	Csa, Mediterranean hot summer	OM1
BR	Amplicon Metagenome Sequencing	454 GS FLX Titanium	BR051B	ERX708974	European Nucleotide Archive	PRJEB8599	http://www.ebi.ac.uk/ena/data/view/PRJEB8599	16S rRNA	V1-V3	Mesic Ultic Haploxeralfs	11.2	degree Celsius	UO	UO:0000027	55	millimeter	UO	UO:0000016	Ponderosa pine, sugar pine, white fir, giant sequoia	Csa, Mediterranean hot summer	OM1
BR	Amplicon Metagenome Sequencing	454 GS FLX Titanium	BR052B	ERX708975	European Nucleotide Archive	PRJEB8599	http://www.ebi.ac.uk/ena/data/view/PRJEB8599	16S rRNA	V1-V3	Mesic Ultic Haploxeralfs	11.2	degree Celsius	UO	UO:0000027	55	millimeter	UO	UO:0000016	Ponderosa pine, sugar pine, white fir, giant sequoia	Csa, Mediterranean hot summer	OM1
BR	Amplicon Metagenome Sequencing	454 GS FLX Titanium	BR053B	ERX708976	European Nucleotide Archive	PRJEB8599	http://www.ebi.ac.uk/ena/data/view/PRJEB8599	16S rRNA	V1-V3	Mesic Ultic Haploxeralfs	11.2	degree Celsius	UO	UO:0000027	55	millimeter	UO	UO:0000016	Ponderosa pine, sugar pine, white fir, giant sequoia	Csa, Mediterranean hot summer	OM1
BR	Amplicon Metagenome Sequencing	454 GS FLX Titanium	BR054B	ERX708977	European Nucleotide Archive	PRJEB8599	http://www.ebi.ac.uk/ena/data/view/PRJEB8599	16S rRNA	V1-V3	Mesic Ultic Haploxeralfs	11.2	degree Celsius	UO	UO:0000027	55	millimeter	UO	UO:0000016	Ponderosa pine, sugar pine, white fir, giant sequoia	Csa, Mediterranean hot summer	OM1
BR	Amplicon Metagenome Sequencing	454 GS FLX Titanium	BR055B	ERX708978	European Nucleotide Archive	PRJEB8599	http://www.ebi.ac.uk/ena/data/view/PRJEB8599	16S rRNA	V1-V3	Mesic Ultic Haploxeralfs	11.2	degree Celsius	UO	UO:0000027	55	millimeter	UO	UO:0000016	Ponderosa pine, sugar pine, white fir, giant sequoia	Csa, Mediterranean hot summer	OM2
BR	Amplicon Metagenome Sequencing	454 GS FLX Titanium	BR056B	ERX708979	European Nucleotide Archive	PRJEB8599	http://www.ebi.ac.uk/ena/data/view/PRJEB8599	16S rRNA	V1-V3	Mesic Ultic Haploxeralfs	11.2	degree Celsius	UO	UO:0000027	55	millimeter	UO	UO:0000016	Ponderosa pine, sugar pine, white fir, giant sequoia	Csa, Mediterranean hot summer	OM2
BR	Amplicon Metagenome Sequencing	454 GS FLX Titanium	BR057B	ERX708980	European Nucleotide Archive	PRJEB8599	http://www.ebi.ac.uk/ena/data/view/PRJEB8599	16S rRNA	V1-V3	Mesic Ultic Haploxeralfs	11.2	degree Celsius	UO	UO:0000027	55	millimeter	UO	UO:0000016	Ponderosa pine, sugar pine, white fir, giant sequoia	Csa, Mediterranean hot summer	OM2
BR	Amplicon Metagenome Sequencing	454 GS FLX Titanium	BR058B	ERX708981	European Nucleotide Archive	PRJEB8599	http://www.ebi.ac.uk/ena/data/view/PRJEB8599	16S rRNA	V1-V3	Mesic Ultic Haploxeralfs	11.2	degree Celsius	UO	UO:0000027	55	millimeter	UO	UO:0000016	Ponderosa pine, sugar pine, white fir, giant sequoia	Csa, Mediterranean hot summer	OM2
BR	Amplicon Metagenome Sequencing	454 GS FLX Titanium	BR059B	ERX708982	European Nucleotide Archive	PRJEB8599	http://www.ebi.ac.uk/ena/data/view/PRJEB8599	16S rRNA	V1-V3	Mesic Ultic Haploxeralfs	11.2	degree Celsius	UO	UO:0000027	55	millimeter	UO	UO:0000016	Ponderosa pine, sugar pine, white fir, giant sequoia	Csa, Mediterranean hot summer	OM2
BR	Amplicon Metagenome Sequencing	454 GS FLX Titanium	BR060B	ERX708983	European Nucleotide Archive	PRJEB8599	http://www.ebi.ac.uk/ena/data/view/PRJEB8599	16S rRNA	V1-V3	Mesic Ultic Haploxeralfs	11.2	degree Celsius	UO	UO:0000027	55	millimeter	UO	UO:0000016	Ponderosa pine, sugar pine, white fir, giant sequoia	Csa, Mediterranean hot summer	OM2
BR	Amplicon Metagenome Sequencing	454 GS FLX Titanium	BR061B	ERX708984	European Nucleotide Archive	PRJEB8599	http://www.ebi.ac.uk/ena/data/view/PRJEB8599	16S rRNA	V1-V3	Mesic Ultic Haploxeralfs	11.2	degree Celsius	UO	UO:0000027	55	millimeter	UO	UO:0000016	Ponderosa pine, sugar pine, white fir, giant sequoia	Csa, Mediterranean hot summer	OM3
BR	Amplicon Metagenome Sequencing	454 GS FLX Titanium	BR062B	ERX708985	European Nucleotide Archive	PRJEB8599	http://www.ebi.ac.uk/ena/data/view/PRJEB8599	16S rRNA	V1-V3	Mesic Ultic Haploxeralfs	11.2	degree Celsius	UO	UO:0000027	55	millimeter	UO	UO:0000016	Ponderosa pine, sugar pine, white fir, giant sequoia	Csa, Mediterranean hot summer	OM3
BR	Amplicon Metagenome Sequencing	454 GS FLX Titanium	BR063B	ERX708986	European Nucleotide Archive	PRJEB8599	http://www.ebi.ac.uk/ena/data/view/PRJEB8599	16S rRNA	V1-V3	Mesic Ultic Haploxeralfs	11.2	degree Celsius	UO	UO:0000027	55	millimeter	UO	UO:0000016	Ponderosa pine, sugar pine, white fir, giant sequoia	Csa, Mediterranean hot summer	OM3
BR	Amplicon Metagenome Sequencing	454 GS FLX Titanium	BR064B	ERX708987	European Nucleotide Archive	PRJEB8599	http://www.ebi.ac.uk/ena/data/view/PRJEB8599	16S rRNA	V1-V3	Mesic Ultic Haploxeralfs	11.2	degree Celsius	UO	UO:0000027	55	millimeter	UO	UO:0000016	Ponderosa pine, sugar pine, white fir, giant sequoia	Csa, Mediterranean hot summer	OM3
BR	Amplicon Metagenome Sequencing	454 GS FLX Titanium	BR065B	ERX708988	European Nucleotide Archive	PRJEB8599	http://www.ebi.ac.uk/ena/data/view/PRJEB8599	16S rRNA	V1-V3	Mesic Ultic Haploxeralfs	11.2	degree Celsius	UO	UO:0000027	55	millimeter	UO	UO:0000016	Ponderosa pine, sugar pine, white fir, giant sequoia	Csa, Mediterranean hot summer	OM3
BR	Amplicon Metagenome Sequencing	454 GS FLX Titanium	BR066B	ERX708989	European Nucleotide Archive	PRJEB8599	http://www.ebi.ac.uk/ena/data/view/PRJEB8599	16S rRNA	V1-V3	Mesic Ultic Haploxeralfs	11.2	degree Celsius	UO	UO:0000027	55	millimeter	UO	UO:0000016	Ponderosa pine, sugar pine, white fir, giant sequoia	Csa, Mediterranean hot summer	OM3
BR	Amplicon Metagenome Sequencing	454 GS FLX Titanium	BR067B	ERX708990	European Nucleotide Archive	PRJEB8599	http://www.ebi.ac.uk/ena/data/view/PRJEB8599	16S rRNA	V1-V3	Mesic Ultic Haploxeralfs	11.2	degree Celsius	UO	UO:0000027	55	millimeter	UO	UO:0000016	Ponderosa pine, sugar pine, white fir, giant sequoia	Csa, Mediterranean hot summer	REF
BR	Amplicon Metagenome Sequencing	454 GS FLX Titanium	BR068B	ERX708991	European Nucleotide Archive	PRJEB8599	http://www.ebi.ac.uk/ena/data/view/PRJEB8599	16S rRNA	V1-V3	Mesic Ultic Haploxeralfs	11.2	degree Celsius	UO	UO:0000027	55	millimeter	UO	UO:0000016	Ponderosa pine, sugar pine, white fir, giant sequoia	Csa, Mediterranean hot summer	REF
BR	Amplicon Metagenome Sequencing	454 GS FLX Titanium	BR069B	ERX708992	European Nucleotide Archive	PRJEB8599	http://www.ebi.ac.uk/ena/data/view/PRJEB8599	16S rRNA	V1-V3	Mesic Ultic Haploxeralfs	11.2	degree Celsius	UO	UO:0000027	55	millimeter	UO	UO:0000016	Ponderosa pine, sugar pine, white fir, giant sequoia	Csa, Mediterranean hot summer	REF
BR	Amplicon Metagenome Sequencing	454 GS FLX Titanium	BR070B	ERX708993	European Nucleotide Archive	PRJEB8599	http://www.ebi.ac.uk/ena/data/view/PRJEB8599	16S rRNA	V1-V3	Mesic Ultic Haploxeralfs	11.2	degree Celsius	UO	UO:0000027	55	millimeter	UO	UO:0000016	Ponderosa pine, sugar pine, white fir, giant sequoia	Csa, Mediterranean hot summer	REF
BR	Amplicon Metagenome Sequencing	454 GS FLX Titanium	BR071B	ERX708994	European Nucleotide Archive	PRJEB8599	http://www.ebi.ac.uk/ena/data/view/PRJEB8599	16S rRNA	V1-V3	Mesic Ultic Haploxeralfs	11.2	degree Celsius	UO	UO:0000027	55	millimeter	UO	UO:0000016	Ponderosa pine, sugar pine, white fir, giant sequoia	Csa, Mediterranean hot summer	REF
BR	Amplicon Metagenome Sequencing	454 GS FLX Titanium	BR072B	ERX708995	European Nucleotide Archive	PRJEB8599	http://www.ebi.ac.uk/ena/data/view/PRJEB8599	16S rRNA	V1-V3	Mesic Ultic Haploxeralfs	11.2	degree Celsius	UO	UO:0000027	55	millimeter	UO	UO:0000016	Ponderosa pine, sugar pine, white fir, giant sequoia	Csa, Mediterranean hot summer	REF
JE	Amplicon Metagenome Sequencing	454 GS FLX Titanium	JE085B	ERX708996	European Nucleotide Archive	PRJEB8599	http://www.ebi.ac.uk/ena/data/view/PRJEB8599	16S rRNA	V1-V3	NA	2.8	degree Celsius	UO	UO:0000027	242	millimeter	UO	UO:0000016	Jack Pine, Balsam fir, White birch	Dfb, Humid Continental cool summer	OM1
JE	Amplicon Metagenome Sequencing	454 GS FLX Titanium	JE086B	ERX708997	European Nucleotide Archive	PRJEB8599	http://www.ebi.ac.uk/ena/data/view/PRJEB8599	16S rRNA	V1-V3	NA	2.8	degree Celsius	UO	UO:0000027	242	millimeter	UO	UO:0000016	Jack Pine, Balsam fir, White birch	Dfb, Humid Continental cool summer	OM1
JE	Amplicon Metagenome Sequencing	454 GS FLX Titanium	JE087B	ERX708998	European Nucleotide Archive	PRJEB8599	http://www.ebi.ac.uk/ena/data/view/PRJEB8599	16S rRNA	V1-V3	NA	2.8	degree Celsius	UO	UO:0000027	242	millimeter	UO	UO:0000016	Jack Pine, Balsam fir, White birch	Dfb, Humid Continental cool summer	OM1
JE	Amplicon Metagenome Sequencing	454 GS FLX Titanium	JE088B	ERX708999	European Nucleotide Archive	PRJEB8599	http://www.ebi.ac.uk/ena/data/view/PRJEB8599	16S rRNA	V1-V3	NA	2.8	degree Celsius	UO	UO:0000027	242	millimeter	UO	UO:0000016	Jack Pine, Balsam fir, White birch	Dfb, Humid Continental cool summer	OM1
JE	Amplicon Metagenome Sequencing	454 GS FLX Titanium	JE090B	ERX709000	European Nucleotide Archive	PRJEB8599	http://www.ebi.ac.uk/ena/data/view/PRJEB8599	16S rRNA	V1-V3	NA	2.8	degree Celsius	UO	UO:0000027	242	millimeter	UO	UO:0000016	Jack Pine, Balsam fir, White birch	Dfb, Humid Continental cool summer	OM3
JE	Amplicon Metagenome Sequencing	454 GS FLX Titanium	JE092B	ERX709001	European Nucleotide Archive	PRJEB8599	http://www.ebi.ac.uk/ena/data/view/PRJEB8599	16S rRNA	V1-V3	NA	2.8	degree Celsius	UO	UO:0000027	242	millimeter	UO	UO:0000016	Jack Pine, Balsam fir, White birch	Dfb, Humid Continental cool summer	OM3
JE	Amplicon Metagenome Sequencing	454 GS FLX Titanium	JE093B	ERX709002	European Nucleotide Archive	PRJEB8599	http://www.ebi.ac.uk/ena/data/view/PRJEB8599	16S rRNA	V1-V3	NA	2.8	degree Celsius	UO	UO:0000027	242	millimeter	UO	UO:0000016	Jack Pine, Balsam fir, White birch	Dfb, Humid Continental cool summer	OM2
JE	Amplicon Metagenome Sequencing	454 GS FLX Titanium	JE094B	ERX709003	European Nucleotide Archive	PRJEB8599	http://www.ebi.ac.uk/ena/data/view/PRJEB8599	16S rRNA	V1-V3	NA	2.8	degree Celsius	UO	UO:0000027	242	millimeter	UO	UO:0000016	Jack Pine, Balsam fir, White birch	Dfb, Humid Continental cool summer	OM2
JE	Amplicon Metagenome Sequencing	454 GS FLX Titanium	JE095B	ERX709004	European Nucleotide Archive	PRJEB8599	http://www.ebi.ac.uk/ena/data/view/PRJEB8599	16S rRNA	V1-V3	NA	2.8	degree Celsius	UO	UO:0000027	242	millimeter	UO	UO:0000016	Jack Pine, Balsam fir, White birch	Dfb, Humid Continental cool summer	OM2
JE	Amplicon Metagenome Sequencing	454 GS FLX Titanium	JE096B	ERX709005	European Nucleotide Archive	PRJEB8599	http://www.ebi.ac.uk/ena/data/view/PRJEB8599	16S rRNA	V1-V3	NA	2.8	degree Celsius	UO	UO:0000027	242	millimeter	UO	UO:0000016	Jack Pine, Balsam fir, White birch	Dfb, Humid Continental cool summer	OM2
JE	Amplicon Metagenome Sequencing	454 GS FLX Titanium	JE098B	ERX709006	European Nucleotide Archive	PRJEB8599	http://www.ebi.ac.uk/ena/data/view/PRJEB8599	16S rRNA	V1-V3	NA	2.8	degree Celsius	UO	UO:0000027	242	millimeter	UO	UO:0000016	Jack Pine, Balsam fir, White birch	Dfb, Humid Continental cool summer	OM3
JE	Amplicon Metagenome Sequencing	454 GS FLX Titanium	JE100B	ERX709007	European Nucleotide Archive	PRJEB8599	http://www.ebi.ac.uk/ena/data/view/PRJEB8599	16S rRNA	V1-V3	NA	2.8	degree Celsius	UO	UO:0000027	242	millimeter	UO	UO:0000016	Jack Pine, Balsam fir, White birch	Dfb, Humid Continental cool summer	OM3
JE	Amplicon Metagenome Sequencing	454 GS FLX Titanium	JE101B	ERX709008	European Nucleotide Archive	PRJEB8599	http://www.ebi.ac.uk/ena/data/view/PRJEB8599	16S rRNA	V1-V3	NA	2.8	degree Celsius	UO	UO:0000027	242	millimeter	UO	UO:0000016	Jack Pine, Balsam fir, White birch	Dfb, Humid Continental cool summer	OM2
JE	Amplicon Metagenome Sequencing	454 GS FLX Titanium	JE102B	ERX709009	European Nucleotide Archive	PRJEB8599	http://www.ebi.ac.uk/ena/data/view/PRJEB8599	16S rRNA	V1-V3	NA	2.8	degree Celsius	UO	UO:0000027	242	millimeter	UO	UO:0000016	Jack Pine, Balsam fir, White birch	Dfb, Humid Continental cool summer	OM2
JE	Amplicon Metagenome Sequencing	454 GS FLX Titanium	JE103B	ERX709010	European Nucleotide Archive	PRJEB8599	http://www.ebi.ac.uk/ena/data/view/PRJEB8599	16S rRNA	V1-V3	NA	2.8	degree Celsius	UO	UO:0000027	242	millimeter	UO	UO:0000016	Jack Pine, Balsam fir, White birch	Dfb, Humid Continental cool summer	OM2
JE	Amplicon Metagenome Sequencing	454 GS FLX Titanium	JE104B	ERX709011	European Nucleotide Archive	PRJEB8599	http://www.ebi.ac.uk/ena/data/view/PRJEB8599	16S rRNA	V1-V3	NA	2.8	degree Celsius	UO	UO:0000027	242	millimeter	UO	UO:0000016	Jack Pine, Balsam fir, White birch	Dfb, Humid Continental cool summer	OM2
JE	Amplicon Metagenome Sequencing	454 GS FLX Titanium	JE105B	ERX709012	European Nucleotide Archive	PRJEB8599	http://www.ebi.ac.uk/ena/data/view/PRJEB8599	16S rRNA	V1-V3	NA	2.8	degree Celsius	UO	UO:0000027	242	millimeter	UO	UO:0000016	Jack Pine, Balsam fir, White birch	Dfb, Humid Continental cool summer	OM1
JE	Amplicon Metagenome Sequencing	454 GS FLX Titanium	JE106B	ERX709013	European Nucleotide Archive	PRJEB8599	http://www.ebi.ac.uk/ena/data/view/PRJEB8599	16S rRNA	V1-V3	NA	2.8	degree Celsius	UO	UO:0000027	242	millimeter	UO	UO:0000016	Jack Pine, Balsam fir, White birch	Dfb, Humid Continental cool summer	OM1
JE	Amplicon Metagenome Sequencing	454 GS FLX Titanium	JE107B	ERX709014	European Nucleotide Archive	PRJEB8599	http://www.ebi.ac.uk/ena/data/view/PRJEB8599	16S rRNA	V1-V3	NA	2.8	degree Celsius	UO	UO:0000027	242	millimeter	UO	UO:0000016	Jack Pine, Balsam fir, White birch	Dfb, Humid Continental cool summer	OM1
JE	Amplicon Metagenome Sequencing	454 GS FLX Titanium	JE108B	ERX709015	European Nucleotide Archive	PRJEB8599	http://www.ebi.ac.uk/ena/data/view/PRJEB8599	16S rRNA	V1-V3	NA	2.8	degree Celsius	UO	UO:0000027	242	millimeter	UO	UO:0000016	Jack Pine, Balsam fir, White birch	Dfb, Humid Continental cool summer	OM1
JE	Amplicon Metagenome Sequencing	454 GS FLX Titanium	JE110B	ERX709016	European Nucleotide Archive	PRJEB8599	http://www.ebi.ac.uk/ena/data/view/PRJEB8599	16S rRNA	V1-V3	NA	2.8	degree Celsius	UO	UO:0000027	242	millimeter	UO	UO:0000016	Jack Pine, Balsam fir, White birch	Dfb, Humid Continental cool summer	OM3
JE	Amplicon Metagenome Sequencing	454 GS FLX Titanium	JE112B	ERX709017	European Nucleotide Archive	PRJEB8599	http://www.ebi.ac.uk/ena/data/view/PRJEB8599	16S rRNA	V1-V3	NA	2.8	degree Celsius	UO	UO:0000027	242	millimeter	UO	UO:0000016	Jack Pine, Balsam fir, White birch	Dfb, Humid Continental cool summer	OM3
JE	Amplicon Metagenome Sequencing	454 GS FLX Titanium	JE113B	ERX709018	European Nucleotide Archive	PRJEB8599	http://www.ebi.ac.uk/ena/data/view/PRJEB8599	16S rRNA	V1-V3	NA	2.8	degree Celsius	UO	UO:0000027	242	millimeter	UO	UO:0000016	Jack Pine, Balsam fir, White birch	Dfb, Humid Continental cool summer	OM2
JE	Amplicon Metagenome Sequencing	454 GS FLX Titanium	JE114B	ERX709019	European Nucleotide Archive	PRJEB8599	http://www.ebi.ac.uk/ena/data/view/PRJEB8599	16S rRNA	V1-V3	NA	2.8	degree Celsius	UO	UO:0000027	242	millimeter	UO	UO:0000016	Jack Pine, Balsam fir, White birch	Dfb, Humid Continental cool summer	OM2
JE	Amplicon Metagenome Sequencing	454 GS FLX Titanium	JE115B	ERX709020	European Nucleotide Archive	PRJEB8599	http://www.ebi.ac.uk/ena/data/view/PRJEB8599	16S rRNA	V1-V3	NA	2.8	degree Celsius	UO	UO:0000027	242	millimeter	UO	UO:0000016	Jack Pine, Balsam fir, White birch	Dfb, Humid Continental cool summer	OM2
JE	Amplicon Metagenome Sequencing	454 GS FLX Titanium	JE116B	ERX709021	European Nucleotide Archive	PRJEB8599	http://www.ebi.ac.uk/ena/data/view/PRJEB8599	16S rRNA	V1-V3	NA	2.8	degree Celsius	UO	UO:0000027	242	millimeter	UO	UO:0000016	Jack Pine, Balsam fir, White birch	Dfb, Humid Continental cool summer	OM2
JE	Amplicon Metagenome Sequencing	454 GS FLX Titanium	JE117B	ERX709022	European Nucleotide Archive	PRJEB8599	http://www.ebi.ac.uk/ena/data/view/PRJEB8599	16S rRNA	V1-V3	NA	2.8	degree Celsius	UO	UO:0000027	242	millimeter	UO	UO:0000016	Jack Pine, Balsam fir, White birch	Dfb, Humid Continental cool summer	OM1
JE	Amplicon Metagenome Sequencing	454 GS FLX Titanium	JE118B	ERX709023	European Nucleotide Archive	PRJEB8599	http://www.ebi.ac.uk/ena/data/view/PRJEB8599	16S rRNA	V1-V3	NA	2.8	degree Celsius	UO	UO:0000027	242	millimeter	UO	UO:0000016	Jack Pine, Balsam fir, White birch	Dfb, Humid Continental cool summer	OM1
JE	Amplicon Metagenome Sequencing	454 GS FLX Titanium	JE119B	ERX709024	European Nucleotide Archive	PRJEB8599	http://www.ebi.ac.uk/ena/data/view/PRJEB8599	16S rRNA	V1-V3	NA	2.8	degree Celsius	UO	UO:0000027	242	millimeter	UO	UO:0000016	Jack Pine, Balsam fir, White birch	Dfb, Humid Continental cool summer	OM1
JE	Amplicon Metagenome Sequencing	454 GS FLX Titanium	JE120B	ERX709025	European Nucleotide Archive	PRJEB8599	http://www.ebi.ac.uk/ena/data/view/PRJEB8599	16S rRNA	V1-V3	NA	2.8	degree Celsius	UO	UO:0000027	242	millimeter	UO	UO:0000016	Jack Pine, Balsam fir, White birch	Dfb, Humid Continental cool summer	OM1
JE	Amplicon Metagenome Sequencing	454 GS FLX Titanium	JE121B	ERX709026	European Nucleotide Archive	PRJEB8599	http://www.ebi.ac.uk/ena/data/view/PRJEB8599	16S rRNA	V1-V3	NA	2.8	degree Celsius	UO	UO:0000027	242	millimeter	UO	UO:0000016	Jack Pine, Balsam fir, White birch	Dfb, Humid Continental cool summer	REF
JE	Amplicon Metagenome Sequencing	454 GS FLX Titanium	JE122B	ERX709027	European Nucleotide Archive	PRJEB8599	http://www.ebi.ac.uk/ena/data/view/PRJEB8599	16S rRNA	V1-V3	NA	2.8	degree Celsius	UO	UO:0000027	242	millimeter	UO	UO:0000016	Jack Pine, Balsam fir, White birch	Dfb, Humid Continental cool summer	REF
JE	Amplicon Metagenome Sequencing	454 GS FLX Titanium	JE123B	ERX709028	European Nucleotide Archive	PRJEB8599	http://www.ebi.ac.uk/ena/data/view/PRJEB8599	16S rRNA	V1-V3	NA	2.8	degree Celsius	UO	UO:0000027	242	millimeter	UO	UO:0000016	Jack Pine, Balsam fir, White birch	Dfb, Humid Continental cool summer	REF
JE	Amplicon Metagenome Sequencing	454 GS FLX Titanium	JE124B	ERX709029	European Nucleotide Archive	PRJEB8599	http://www.ebi.ac.uk/ena/data/view/PRJEB8599	16S rRNA	V1-V3	NA	2.8	degree Celsius	UO	UO:0000027	242	millimeter	UO	UO:0000016	Jack Pine, Balsam fir, White birch	Dfb, Humid Continental cool summer	REF
JE	Amplicon Metagenome Sequencing	454 GS FLX Titanium	JE125B	ERX709030	European Nucleotide Archive	PRJEB8599	http://www.ebi.ac.uk/ena/data/view/PRJEB8599	16S rRNA	V1-V3	NA	2.8	degree Celsius	UO	UO:0000027	242	millimeter	UO	UO:0000016	Jack Pine, Balsam fir, White birch	Dfb, Humid Continental cool summer	REF
JE	Amplicon Metagenome Sequencing	454 GS FLX Titanium	JE126B	ERX709031	European Nucleotide Archive	PRJEB8599	http://www.ebi.ac.uk/ena/data/view/PRJEB8599	16S rRNA	V1-V3	NA	2.8	degree Celsius	UO	UO:0000027	242	millimeter	UO	UO:0000016	Jack Pine, Balsam fir, White birch	Dfb, Humid Continental cool summer	REF
JS	Amplicon Metagenome Sequencing	454 GS FLX Titanium	JS043B	ERX709032	European Nucleotide Archive	PRJEB8599	http://www.ebi.ac.uk/ena/data/view/PRJEB8599	16S rRNA	V1-V3	Orthic Dystric Brunisol	1.7	degree Celsius	UO	UO:0000027	250	millimeter	UO	UO:0000016	Jack Pine, Black Spruce	Dfb, Humid Continental cool summer	OM1
JS	Amplicon Metagenome Sequencing	454 GS FLX Titanium	JS044B	ERX709033	European Nucleotide Archive	PRJEB8599	http://www.ebi.ac.uk/ena/data/view/PRJEB8599	16S rRNA	V1-V3	Orthic Dystric Brunisol	1.7	degree Celsius	UO	UO:0000027	250	millimeter	UO	UO:0000016	Jack Pine, Black Spruce	Dfb, Humid Continental cool summer	OM1
JS	Amplicon Metagenome Sequencing	454 GS FLX Titanium	JS045B	ERX709034	European Nucleotide Archive	PRJEB8599	http://www.ebi.ac.uk/ena/data/view/PRJEB8599	16S rRNA	V1-V3	Orthic Dystric Brunisol	1.7	degree Celsius	UO	UO:0000027	250	millimeter	UO	UO:0000016	Jack Pine, Black Spruce	Dfb, Humid Continental cool summer	OM1
JS	Amplicon Metagenome Sequencing	454 GS FLX Titanium	JS046B	ERX709035	European Nucleotide Archive	PRJEB8599	http://www.ebi.ac.uk/ena/data/view/PRJEB8599	16S rRNA	V1-V3	Orthic Dystric Brunisol	1.7	degree Celsius	UO	UO:0000027	250	millimeter	UO	UO:0000016	Jack Pine, Black Spruce	Dfb, Humid Continental cool summer	OM1
JS	Amplicon Metagenome Sequencing	454 GS FLX Titanium	JS048B	ERX709036	European Nucleotide Archive	PRJEB8599	http://www.ebi.ac.uk/ena/data/view/PRJEB8599	16S rRNA	V1-V3	Orthic Dystric Brunisol	1.7	degree Celsius	UO	UO:0000027	250	millimeter	UO	UO:0000016	Jack Pine, Black Spruce	Dfb, Humid Continental cool summer	OM3
JS	Amplicon Metagenome Sequencing	454 GS FLX Titanium	JS050B	ERX709037	European Nucleotide Archive	PRJEB8599	http://www.ebi.ac.uk/ena/data/view/PRJEB8599	16S rRNA	V1-V3	Orthic Dystric Brunisol	1.7	degree Celsius	UO	UO:0000027	250	millimeter	UO	UO:0000016	Jack Pine, Black Spruce	Dfb, Humid Continental cool summer	OM3
JS	Amplicon Metagenome Sequencing	454 GS FLX Titanium	JS051B	ERX709038	European Nucleotide Archive	PRJEB8599	http://www.ebi.ac.uk/ena/data/view/PRJEB8599	16S rRNA	V1-V3	Orthic Dystric Brunisol	1.7	degree Celsius	UO	UO:0000027	250	millimeter	UO	UO:0000016	Jack Pine, Black Spruce	Dfb, Humid Continental cool summer	OM2
JS	Amplicon Metagenome Sequencing	454 GS FLX Titanium	JS052B	ERX709039	European Nucleotide Archive	PRJEB8599	http://www.ebi.ac.uk/ena/data/view/PRJEB8599	16S rRNA	V1-V3	Orthic Dystric Brunisol	1.7	degree Celsius	UO	UO:0000027	250	millimeter	UO	UO:0000016	Jack Pine, Black Spruce	Dfb, Humid Continental cool summer	OM2
JS	Amplicon Metagenome Sequencing	454 GS FLX Titanium	JS053B	ERX709040	European Nucleotide Archive	PRJEB8599	http://www.ebi.ac.uk/ena/data/view/PRJEB8599	16S rRNA	V1-V3	Orthic Dystric Brunisol	1.7	degree Celsius	UO	UO:0000027	250	millimeter	UO	UO:0000016	Jack Pine, Black Spruce	Dfb, Humid Continental cool summer	OM2
JS	Amplicon Metagenome Sequencing	454 GS FLX Titanium	JS054B	ERX709041	European Nucleotide Archive	PRJEB8599	http://www.ebi.ac.uk/ena/data/view/PRJEB8599	16S rRNA	V1-V3	Orthic Dystric Brunisol	1.7	degree Celsius	UO	UO:0000027	250	millimeter	UO	UO:0000016	Jack Pine, Black Spruce	Dfb, Humid Continental cool summer	OM2
JS	Amplicon Metagenome Sequencing	454 GS FLX Titanium	JS056B	ERX709042	European Nucleotide Archive	PRJEB8599	http://www.ebi.ac.uk/ena/data/view/PRJEB8599	16S rRNA	V1-V3	Orthic Dystric Brunisol	1.7	degree Celsius	UO	UO:0000027	250	millimeter	UO	UO:0000016	Jack Pine, Black Spruce	Dfb, Humid Continental cool summer	OM3
JS	Amplicon Metagenome Sequencing	454 GS FLX Titanium	JS058B	ERX709043	European Nucleotide Archive	PRJEB8599	http://www.ebi.ac.uk/ena/data/view/PRJEB8599	16S rRNA	V1-V3	Orthic Dystric Brunisol	1.7	degree Celsius	UO	UO:0000027	250	millimeter	UO	UO:0000016	Jack Pine, Black Spruce	Dfb, Humid Continental cool summer	OM3
JS	Amplicon Metagenome Sequencing	454 GS FLX Titanium	JS059B	ERX709044	European Nucleotide Archive	PRJEB8599	http://www.ebi.ac.uk/ena/data/view/PRJEB8599	16S rRNA	V1-V3	Orthic Dystric Brunisol	1.7	degree Celsius	UO	UO:0000027	250	millimeter	UO	UO:0000016	Jack Pine, Black Spruce	Dfb, Humid Continental cool summer	OM2
JS	Amplicon Metagenome Sequencing	454 GS FLX Titanium	JS060B	ERX709045	European Nucleotide Archive	PRJEB8599	http://www.ebi.ac.uk/ena/data/view/PRJEB8599	16S rRNA	V1-V3	Orthic Dystric Brunisol	1.7	degree Celsius	UO	UO:0000027	250	millimeter	UO	UO:0000016	Jack Pine, Black Spruce	Dfb, Humid Continental cool summer	OM2
JS	Amplicon Metagenome Sequencing	454 GS FLX Titanium	JS061B	ERX709046	European Nucleotide Archive	PRJEB8599	http://www.ebi.ac.uk/ena/data/view/PRJEB8599	16S rRNA	V1-V3	Orthic Dystric Brunisol	1.7	degree Celsius	UO	UO:0000027	250	millimeter	UO	UO:0000016	Jack Pine, Black Spruce	Dfb, Humid Continental cool summer	OM2
JS	Amplicon Metagenome Sequencing	454 GS FLX Titanium	JS062B	ERX709047	European Nucleotide Archive	PRJEB8599	http://www.ebi.ac.uk/ena/data/view/PRJEB8599	16S rRNA	V1-V3	Orthic Dystric Brunisol	1.7	degree Celsius	UO	UO:0000027	250	millimeter	UO	UO:0000016	Jack Pine, Black Spruce	Dfb, Humid Continental cool summer	OM2
JS	Amplicon Metagenome Sequencing	454 GS FLX Titanium	JS063B	ERX709048	European Nucleotide Archive	PRJEB8599	http://www.ebi.ac.uk/ena/data/view/PRJEB8599	16S rRNA	V1-V3	Orthic Dystric Brunisol	1.7	degree Celsius	UO	UO:0000027	250	millimeter	UO	UO:0000016	Jack Pine, Black Spruce	Dfb, Humid Continental cool summer	OM1
JS	Amplicon Metagenome Sequencing	454 GS FLX Titanium	JS064B	ERX709049	European Nucleotide Archive	PRJEB8599	http://www.ebi.ac.uk/ena/data/view/PRJEB8599	16S rRNA	V1-V3	Orthic Dystric Brunisol	1.7	degree Celsius	UO	UO:0000027	250	millimeter	UO	UO:0000016	Jack Pine, Black Spruce	Dfb, Humid Continental cool summer	OM1
JS	Amplicon Metagenome Sequencing	454 GS FLX Titanium	JS065B	ERX709050	European Nucleotide Archive	PRJEB8599	http://www.ebi.ac.uk/ena/data/view/PRJEB8599	16S rRNA	V1-V3	Orthic Dystric Brunisol	1.7	degree Celsius	UO	UO:0000027	250	millimeter	UO	UO:0000016	Jack Pine, Black Spruce	Dfb, Humid Continental cool summer	OM1
JS	Amplicon Metagenome Sequencing	454 GS FLX Titanium	JS066B	ERX709051	European Nucleotide Archive	PRJEB8599	http://www.ebi.ac.uk/ena/data/view/PRJEB8599	16S rRNA	V1-V3	Orthic Dystric Brunisol	1.7	degree Celsius	UO	UO:0000027	250	millimeter	UO	UO:0000016	Jack Pine, Black Spruce	Dfb, Humid Continental cool summer	OM1
JS	Amplicon Metagenome Sequencing	454 GS FLX Titanium	JS068B	ERX709052	European Nucleotide Archive	PRJEB8599	http://www.ebi.ac.uk/ena/data/view/PRJEB8599	16S rRNA	V1-V3	Orthic Dystric Brunisol	1.7	degree Celsius	UO	UO:0000027	250	millimeter	UO	UO:0000016	Jack Pine, Black Spruce	Dfb, Humid Continental cool summer	OM2
JS	Amplicon Metagenome Sequencing	454 GS FLX Titanium	JS072B	ERX709053	European Nucleotide Archive	PRJEB8599	http://www.ebi.ac.uk/ena/data/view/PRJEB8599	16S rRNA	V1-V3	Orthic Dystric Brunisol	1.7	degree Celsius	UO	UO:0000027	250	millimeter	UO	UO:0000016	Jack Pine, Black Spruce	Dfb, Humid Continental cool summer	OM3
JS	Amplicon Metagenome Sequencing	454 GS FLX Titanium	JS074B	ERX709054	European Nucleotide Archive	PRJEB8599	http://www.ebi.ac.uk/ena/data/view/PRJEB8599	16S rRNA	V1-V3	Orthic Dystric Brunisol	1.7	degree Celsius	UO	UO:0000027	250	millimeter	UO	UO:0000016	Jack Pine, Black Spruce	Dfb, Humid Continental cool summer	OM3
JS	Amplicon Metagenome Sequencing	454 GS FLX Titanium	JS075B	ERX709055	European Nucleotide Archive	PRJEB8599	http://www.ebi.ac.uk/ena/data/view/PRJEB8599	16S rRNA	V1-V3	Orthic Dystric Brunisol	1.7	degree Celsius	UO	UO:0000027	250	millimeter	UO	UO:0000016	Jack Pine, Black Spruce	Dfb, Humid Continental cool summer	OM1
JS	Amplicon Metagenome Sequencing	454 GS FLX Titanium	JS076B	ERX709056	European Nucleotide Archive	PRJEB8599	http://www.ebi.ac.uk/ena/data/view/PRJEB8599	16S rRNA	V1-V3	Orthic Dystric Brunisol	1.7	degree Celsius	UO	UO:0000027	250	millimeter	UO	UO:0000016	Jack Pine, Black Spruce	Dfb, Humid Continental cool summer	OM1
JS	Amplicon Metagenome Sequencing	454 GS FLX Titanium	JS077B	ERX709057	European Nucleotide Archive	PRJEB8599	http://www.ebi.ac.uk/ena/data/view/PRJEB8599	16S rRNA	V1-V3	Orthic Dystric Brunisol	1.7	degree Celsius	UO	UO:0000027	250	millimeter	UO	UO:0000016	Jack Pine, Black Spruce	Dfb, Humid Continental cool summer	OM1
JS	Amplicon Metagenome Sequencing	454 GS FLX Titanium	JS078B	ERX709058	European Nucleotide Archive	PRJEB8599	http://www.ebi.ac.uk/ena/data/view/PRJEB8599	16S rRNA	V1-V3	Orthic Dystric Brunisol	1.7	degree Celsius	UO	UO:0000027	250	millimeter	UO	UO:0000016	Jack Pine, Black Spruce	Dfb, Humid Continental cool summer	OM1
JS	Amplicon Metagenome Sequencing	454 GS FLX Titanium	JS079B	ERX709059	European Nucleotide Archive	PRJEB8599	http://www.ebi.ac.uk/ena/data/view/PRJEB8599	16S rRNA	V1-V3	Orthic Dystric Brunisol	1.7	degree Celsius	UO	UO:0000027	250	millimeter	UO	UO:0000016	Jack Pine, Black Spruce	Dfb, Humid Continental cool summer	REF
JS	Amplicon Metagenome Sequencing	454 GS FLX Titanium	JS080B	ERX709060	European Nucleotide Archive	PRJEB8599	http://www.ebi.ac.uk/ena/data/view/PRJEB8599	16S rRNA	V1-V3	Orthic Dystric Brunisol	1.7	degree Celsius	UO	UO:0000027	250	millimeter	UO	UO:0000016	Jack Pine, Black Spruce	Dfb, Humid Continental cool summer	REF
JS	Amplicon Metagenome Sequencing	454 GS FLX Titanium	JS082B	ERX709061	European Nucleotide Archive	PRJEB8599	http://www.ebi.ac.uk/ena/data/view/PRJEB8599	16S rRNA	V1-V3	Orthic Dystric Brunisol	1.7	degree Celsius	UO	UO:0000027	250	millimeter	UO	UO:0000016	Jack Pine, Black Spruce	Dfb, Humid Continental cool summer	REF
JS	Amplicon Metagenome Sequencing	454 GS FLX Titanium	JS083B	ERX709062	European Nucleotide Archive	PRJEB8599	http://www.ebi.ac.uk/ena/data/view/PRJEB8599	16S rRNA	V1-V3	Orthic Dystric Brunisol	1.7	degree Celsius	UO	UO:0000027	250	millimeter	UO	UO:0000016	Jack Pine, Black Spruce	Dfb, Humid Continental cool summer	REF
JS	Amplicon Metagenome Sequencing	454 GS FLX Titanium	JS084B	ERX709063	European Nucleotide Archive	PRJEB8599	http://www.ebi.ac.uk/ena/data/view/PRJEB8599	16S rRNA	V1-V3	Orthic Dystric Brunisol	1.7	degree Celsius	UO	UO:0000027	250	millimeter	UO	UO:0000016	Jack Pine, Black Spruce	Dfb, Humid Continental cool summer	REF
JW	Amplicon Metagenome Sequencing	454 GS FLX Titanium	JW002B	ERX709064	European Nucleotide Archive	PRJEB8599	http://www.ebi.ac.uk/ena/data/view/PRJEB8599	16S rRNA	V1-V3	Orthic Humo-Ferric Podzol	4.4	degree Celsius	UO	UO:0000027	248	millimeter	UO	UO:0000016	Jack Pine, Black Spruce, Red Pine	Dfb, Humid Continental cool summer	OM3
JW	Amplicon Metagenome Sequencing	454 GS FLX Titanium	JW003B	ERX709065	European Nucleotide Archive	PRJEB8599	http://www.ebi.ac.uk/ena/data/view/PRJEB8599	16S rRNA	V1-V3	Orthic Humo-Ferric Podzol	4.4	degree Celsius	UO	UO:0000027	248	millimeter	UO	UO:0000016	Jack Pine, Black Spruce, Red Pine	Dfb, Humid Continental cool summer	OM3
JW	Amplicon Metagenome Sequencing	454 GS FLX Titanium	JW004B	ERX709066	European Nucleotide Archive	PRJEB8599	http://www.ebi.ac.uk/ena/data/view/PRJEB8599	16S rRNA	V1-V3	Orthic Humo-Ferric Podzol	4.4	degree Celsius	UO	UO:0000027	248	millimeter	UO	UO:0000016	Jack Pine, Black Spruce, Red Pine	Dfb, Humid Continental cool summer	OM3
JW	Amplicon Metagenome Sequencing	454 GS FLX Titanium	JW005B	ERX709067	European Nucleotide Archive	PRJEB8599	http://www.ebi.ac.uk/ena/data/view/PRJEB8599	16S rRNA	V1-V3	Orthic Humo-Ferric Podzol	4.4	degree Celsius	UO	UO:0000027	248	millimeter	UO	UO:0000016	Jack Pine, Black Spruce, Red Pine	Dfb, Humid Continental cool summer	OM1
JW	Amplicon Metagenome Sequencing	454 GS FLX Titanium	JW006B	ERX709068	European Nucleotide Archive	PRJEB8599	http://www.ebi.ac.uk/ena/data/view/PRJEB8599	16S rRNA	V1-V3	Orthic Humo-Ferric Podzol	4.4	degree Celsius	UO	UO:0000027	248	millimeter	UO	UO:0000016	Jack Pine, Black Spruce, Red Pine	Dfb, Humid Continental cool summer	OM1
JW	Amplicon Metagenome Sequencing	454 GS FLX Titanium	JW007B	ERX709069	European Nucleotide Archive	PRJEB8599	http://www.ebi.ac.uk/ena/data/view/PRJEB8599	16S rRNA	V1-V3	Orthic Humo-Ferric Podzol	4.4	degree Celsius	UO	UO:0000027	248	millimeter	UO	UO:0000016	Jack Pine, Black Spruce, Red Pine	Dfb, Humid Continental cool summer	OM1
JW	Amplicon Metagenome Sequencing	454 GS FLX Titanium	JW008B	ERX709070	European Nucleotide Archive	PRJEB8599	http://www.ebi.ac.uk/ena/data/view/PRJEB8599	16S rRNA	V1-V3	Orthic Humo-Ferric Podzol	4.4	degree Celsius	UO	UO:0000027	248	millimeter	UO	UO:0000016	Jack Pine, Black Spruce, Red Pine	Dfb, Humid Continental cool summer	OM1
JW	Amplicon Metagenome Sequencing	454 GS FLX Titanium	JW010B	ERX709071	European Nucleotide Archive	PRJEB8599	http://www.ebi.ac.uk/ena/data/view/PRJEB8599	16S rRNA	V1-V3	Orthic Humo-Ferric Podzol	4.4	degree Celsius	UO	UO:0000027	248	millimeter	UO	UO:0000016	Jack Pine, Black Spruce, Red Pine	Dfb, Humid Continental cool summer	OM3
JW	Amplicon Metagenome Sequencing	454 GS FLX Titanium	JW012B	ERX709072	European Nucleotide Archive	PRJEB8599	http://www.ebi.ac.uk/ena/data/view/PRJEB8599	16S rRNA	V1-V3	Orthic Humo-Ferric Podzol	4.4	degree Celsius	UO	UO:0000027	248	millimeter	UO	UO:0000016	Jack Pine, Black Spruce, Red Pine	Dfb, Humid Continental cool summer	OM3
JW	Amplicon Metagenome Sequencing	454 GS FLX Titanium	JW013B	ERX709073	European Nucleotide Archive	PRJEB8599	http://www.ebi.ac.uk/ena/data/view/PRJEB8599	16S rRNA	V1-V3	Orthic Humo-Ferric Podzol	4.4	degree Celsius	UO	UO:0000027	248	millimeter	UO	UO:0000016	Jack Pine, Black Spruce, Red Pine	Dfb, Humid Continental cool summer	REF
JW	Amplicon Metagenome Sequencing	454 GS FLX Titanium	JW014B	ERX709074	European Nucleotide Archive	PRJEB8599	http://www.ebi.ac.uk/ena/data/view/PRJEB8599	16S rRNA	V1-V3	Orthic Humo-Ferric Podzol	4.4	degree Celsius	UO	UO:0000027	248	millimeter	UO	UO:0000016	Jack Pine, Black Spruce, Red Pine	Dfb, Humid Continental cool summer	REF
JW	Amplicon Metagenome Sequencing	454 GS FLX Titanium	JW015B	ERX709075	European Nucleotide Archive	PRJEB8599	http://www.ebi.ac.uk/ena/data/view/PRJEB8599	16S rRNA	V1-V3	Orthic Humo-Ferric Podzol	4.4	degree Celsius	UO	UO:0000027	248	millimeter	UO	UO:0000016	Jack Pine, Black Spruce, Red Pine	Dfb, Humid Continental cool summer	OM2
JW	Amplicon Metagenome Sequencing	454 GS FLX Titanium	JW016B	ERX709076	European Nucleotide Archive	PRJEB8599	http://www.ebi.ac.uk/ena/data/view/PRJEB8599	16S rRNA	V1-V3	Orthic Humo-Ferric Podzol	4.4	degree Celsius	UO	UO:0000027	248	millimeter	UO	UO:0000016	Jack Pine, Black Spruce, Red Pine	Dfb, Humid Continental cool summer	OM2
JW	Amplicon Metagenome Sequencing	454 GS FLX Titanium	JW017B	ERX709077	European Nucleotide Archive	PRJEB8599	http://www.ebi.ac.uk/ena/data/view/PRJEB8599	16S rRNA	V1-V3	Orthic Humo-Ferric Podzol	4.4	degree Celsius	UO	UO:0000027	248	millimeter	UO	UO:0000016	Jack Pine, Black Spruce, Red Pine	Dfb, Humid Continental cool summer	OM2
JW	Amplicon Metagenome Sequencing	454 GS FLX Titanium	JW018B	ERX709078	European Nucleotide Archive	PRJEB8599	http://www.ebi.ac.uk/ena/data/view/PRJEB8599	16S rRNA	V1-V3	Orthic Humo-Ferric Podzol	4.4	degree Celsius	UO	UO:0000027	248	millimeter	UO	UO:0000016	Jack Pine, Black Spruce, Red Pine	Dfb, Humid Continental cool summer	OM2
JW	Amplicon Metagenome Sequencing	454 GS FLX Titanium	JW019B	ERX709079	European Nucleotide Archive	PRJEB8599	http://www.ebi.ac.uk/ena/data/view/PRJEB8599	16S rRNA	V1-V3	Orthic Humo-Ferric Podzol	4.4	degree Celsius	UO	UO:0000027	248	millimeter	UO	UO:0000016	Jack Pine, Black Spruce, Red Pine	Dfb, Humid Continental cool summer	REF
JW	Amplicon Metagenome Sequencing	454 GS FLX Titanium	JW020B	ERX709080	European Nucleotide Archive	PRJEB8599	http://www.ebi.ac.uk/ena/data/view/PRJEB8599	16S rRNA	V1-V3	Orthic Humo-Ferric Podzol	4.4	degree Celsius	UO	UO:0000027	248	millimeter	UO	UO:0000016	Jack Pine, Black Spruce, Red Pine	Dfb, Humid Continental cool summer	REF
JW	Amplicon Metagenome Sequencing	454 GS FLX Titanium	JW021B	ERX709081	European Nucleotide Archive	PRJEB8599	http://www.ebi.ac.uk/ena/data/view/PRJEB8599	16S rRNA	V1-V3	Orthic Humo-Ferric Podzol	4.4	degree Celsius	UO	UO:0000027	248	millimeter	UO	UO:0000016	Jack Pine, Black Spruce, Red Pine	Dfb, Humid Continental cool summer	OM1
JW	Amplicon Metagenome Sequencing	454 GS FLX Titanium	JW022B	ERX709082	European Nucleotide Archive	PRJEB8599	http://www.ebi.ac.uk/ena/data/view/PRJEB8599	16S rRNA	V1-V3	Orthic Humo-Ferric Podzol	4.4	degree Celsius	UO	UO:0000027	248	millimeter	UO	UO:0000016	Jack Pine, Black Spruce, Red Pine	Dfb, Humid Continental cool summer	OM1
JW	Amplicon Metagenome Sequencing	454 GS FLX Titanium	JW023B	ERX709083	European Nucleotide Archive	PRJEB8599	http://www.ebi.ac.uk/ena/data/view/PRJEB8599	16S rRNA	V1-V3	Orthic Humo-Ferric Podzol	4.4	degree Celsius	UO	UO:0000027	248	millimeter	UO	UO:0000016	Jack Pine, Black Spruce, Red Pine	Dfb, Humid Continental cool summer	OM1
JW	Amplicon Metagenome Sequencing	454 GS FLX Titanium	JW024B	ERX709084	European Nucleotide Archive	PRJEB8599	http://www.ebi.ac.uk/ena/data/view/PRJEB8599	16S rRNA	V1-V3	Orthic Humo-Ferric Podzol	4.4	degree Celsius	UO	UO:0000027	248	millimeter	UO	UO:0000016	Jack Pine, Black Spruce, Red Pine	Dfb, Humid Continental cool summer	OM1
JW	Amplicon Metagenome Sequencing	454 GS FLX Titanium	JW026B	ERX709085	European Nucleotide Archive	PRJEB8599	http://www.ebi.ac.uk/ena/data/view/PRJEB8599	16S rRNA	V1-V3	Orthic Humo-Ferric Podzol	4.4	degree Celsius	UO	UO:0000027	248	millimeter	UO	UO:0000016	Jack Pine, Black Spruce, Red Pine	Dfb, Humid Continental cool summer	REF
JW	Amplicon Metagenome Sequencing	454 GS FLX Titanium	JW027B	ERX709086	European Nucleotide Archive	PRJEB8599	http://www.ebi.ac.uk/ena/data/view/PRJEB8599	16S rRNA	V1-V3	Orthic Humo-Ferric Podzol	4.4	degree Celsius	UO	UO:0000027	248	millimeter	UO	UO:0000016	Jack Pine, Black Spruce, Red Pine	Dfb, Humid Continental cool summer	OM1
JW	Amplicon Metagenome Sequencing	454 GS FLX Titanium	JW028B	ERX709087	European Nucleotide Archive	PRJEB8599	http://www.ebi.ac.uk/ena/data/view/PRJEB8599	16S rRNA	V1-V3	Orthic Humo-Ferric Podzol	4.4	degree Celsius	UO	UO:0000027	248	millimeter	UO	UO:0000016	Jack Pine, Black Spruce, Red Pine	Dfb, Humid Continental cool summer	OM1
JW	Amplicon Metagenome Sequencing	454 GS FLX Titanium	JW029B	ERX709088	European Nucleotide Archive	PRJEB8599	http://www.ebi.ac.uk/ena/data/view/PRJEB8599	16S rRNA	V1-V3	Orthic Humo-Ferric Podzol	4.4	degree Celsius	UO	UO:0000027	248	millimeter	UO	UO:0000016	Jack Pine, Black Spruce, Red Pine	Dfb, Humid Continental cool summer	OM1
JW	Amplicon Metagenome Sequencing	454 GS FLX Titanium	JW030B	ERX709089	European Nucleotide Archive	PRJEB8599	http://www.ebi.ac.uk/ena/data/view/PRJEB8599	16S rRNA	V1-V3	Orthic Humo-Ferric Podzol	4.4	degree Celsius	UO	UO:0000027	248	millimeter	UO	UO:0000016	Jack Pine, Black Spruce, Red Pine	Dfb, Humid Continental cool summer	OM1
JW	Amplicon Metagenome Sequencing	454 GS FLX Titanium	JW031B	ERX709090	European Nucleotide Archive	PRJEB8599	http://www.ebi.ac.uk/ena/data/view/PRJEB8599	16S rRNA	V1-V3	Orthic Humo-Ferric Podzol	4.4	degree Celsius	UO	UO:0000027	248	millimeter	UO	UO:0000016	Jack Pine, Black Spruce, Red Pine	Dfb, Humid Continental cool summer	OM2
JW	Amplicon Metagenome Sequencing	454 GS FLX Titanium	JW032B	ERX709091	European Nucleotide Archive	PRJEB8599	http://www.ebi.ac.uk/ena/data/view/PRJEB8599	16S rRNA	V1-V3	Orthic Humo-Ferric Podzol	4.4	degree Celsius	UO	UO:0000027	248	millimeter	UO	UO:0000016	Jack Pine, Black Spruce, Red Pine	Dfb, Humid Continental cool summer	OM2
JW	Amplicon Metagenome Sequencing	454 GS FLX Titanium	JW033B	ERX709092	European Nucleotide Archive	PRJEB8599	http://www.ebi.ac.uk/ena/data/view/PRJEB8599	16S rRNA	V1-V3	Orthic Humo-Ferric Podzol	4.4	degree Celsius	UO	UO:0000027	248	millimeter	UO	UO:0000016	Jack Pine, Black Spruce, Red Pine	Dfb, Humid Continental cool summer	OM2
JW	Amplicon Metagenome Sequencing	454 GS FLX Titanium	JW034B	ERX709093	European Nucleotide Archive	PRJEB8599	http://www.ebi.ac.uk/ena/data/view/PRJEB8599	16S rRNA	V1-V3	Orthic Humo-Ferric Podzol	4.4	degree Celsius	UO	UO:0000027	248	millimeter	UO	UO:0000016	Jack Pine, Black Spruce, Red Pine	Dfb, Humid Continental cool summer	OM2
JW	Amplicon Metagenome Sequencing	454 GS FLX Titanium	JW035B	ERX709094	European Nucleotide Archive	PRJEB8599	http://www.ebi.ac.uk/ena/data/view/PRJEB8599	16S rRNA	V1-V3	Orthic Humo-Ferric Podzol	4.4	degree Celsius	UO	UO:0000027	248	millimeter	UO	UO:0000016	Jack Pine, Black Spruce, Red Pine	Dfb, Humid Continental cool summer	OM2
JW	Amplicon Metagenome Sequencing	454 GS FLX Titanium	JW036B	ERX709095	European Nucleotide Archive	PRJEB8599	http://www.ebi.ac.uk/ena/data/view/PRJEB8599	16S rRNA	V1-V3	Orthic Humo-Ferric Podzol	4.4	degree Celsius	UO	UO:0000027	248	millimeter	UO	UO:0000016	Jack Pine, Black Spruce, Red Pine	Dfb, Humid Continental cool summer	OM2
JW	Amplicon Metagenome Sequencing	454 GS FLX Titanium	JW037B	ERX709096	European Nucleotide Archive	PRJEB8599	http://www.ebi.ac.uk/ena/data/view/PRJEB8599	16S rRNA	V1-V3	Orthic Humo-Ferric Podzol	4.4	degree Celsius	UO	UO:0000027	248	millimeter	UO	UO:0000016	Jack Pine, Black Spruce, Red Pine	Dfb, Humid Continental cool summer	OM2
JW	Amplicon Metagenome Sequencing	454 GS FLX Titanium	JW038B	ERX709097	European Nucleotide Archive	PRJEB8599	http://www.ebi.ac.uk/ena/data/view/PRJEB8599	16S rRNA	V1-V3	Orthic Humo-Ferric Podzol	4.4	degree Celsius	UO	UO:0000027	248	millimeter	UO	UO:0000016	Jack Pine, Black Spruce, Red Pine	Dfb, Humid Continental cool summer	OM2
JW	Amplicon Metagenome Sequencing	454 GS FLX Titanium	JW040B	ERX709098	European Nucleotide Archive	PRJEB8599	http://www.ebi.ac.uk/ena/data/view/PRJEB8599	16S rRNA	V1-V3	Orthic Humo-Ferric Podzol	4.4	degree Celsius	UO	UO:0000027	248	millimeter	UO	UO:0000016	Jack Pine, Black Spruce, Red Pine	Dfb, Humid Continental cool summer	OM3
JW	Amplicon Metagenome Sequencing	454 GS FLX Titanium	JW042B	ERX709099	European Nucleotide Archive	PRJEB8599	http://www.ebi.ac.uk/ena/data/view/PRJEB8599	16S rRNA	V1-V3	Orthic Humo-Ferric Podzol	4.4	degree Celsius	UO	UO:0000027	248	millimeter	UO	UO:0000016	Jack Pine, Black Spruce, Red Pine	Dfb, Humid Continental cool summer	OM3
LH	Amplicon Metagenome Sequencing	454 GS FLX Titanium	LH001B	ERX709100	European Nucleotide Archive	PRJEB8599	http://www.ebi.ac.uk/ena/data/view/PRJEB8599	16S rRNA	V1-V3	Mesic Ultic Haploxeralfs	11.2	degree Celsius	UO	UO:0000027	55	millimeter	UO	UO:0000016	Ponderosa pine, sugar pine, white fir, giant sequoia	Csa, Mediterranean hot summer	OM1
LH	Amplicon Metagenome Sequencing	454 GS FLX Titanium	LH002B	ERX709101	European Nucleotide Archive	PRJEB8599	http://www.ebi.ac.uk/ena/data/view/PRJEB8599	16S rRNA	V1-V3	Mesic Ultic Haploxeralfs	11.2	degree Celsius	UO	UO:0000027	55	millimeter	UO	UO:0000016	Ponderosa pine, sugar pine, white fir, giant sequoia	Csa, Mediterranean hot summer	OM1
LH	Amplicon Metagenome Sequencing	454 GS FLX Titanium	LH003B	ERX709102	European Nucleotide Archive	PRJEB8599	http://www.ebi.ac.uk/ena/data/view/PRJEB8599	16S rRNA	V1-V3	Mesic Ultic Haploxeralfs	11.2	degree Celsius	UO	UO:0000027	55	millimeter	UO	UO:0000016	Ponderosa pine, sugar pine, white fir, giant sequoia	Csa, Mediterranean hot summer	OM1
LH	Amplicon Metagenome Sequencing	454 GS FLX Titanium	LH004B	ERX709103	European Nucleotide Archive	PRJEB8599	http://www.ebi.ac.uk/ena/data/view/PRJEB8599	16S rRNA	V1-V3	Mesic Ultic Haploxeralfs	11.2	degree Celsius	UO	UO:0000027	55	millimeter	UO	UO:0000016	Ponderosa pine, sugar pine, white fir, giant sequoia	Csa, Mediterranean hot summer	OM1
LH	Amplicon Metagenome Sequencing	454 GS FLX Titanium	LH005B	ERX709104	European Nucleotide Archive	PRJEB8599	http://www.ebi.ac.uk/ena/data/view/PRJEB8599	16S rRNA	V1-V3	Mesic Ultic Haploxeralfs	11.2	degree Celsius	UO	UO:0000027	55	millimeter	UO	UO:0000016	Ponderosa pine, sugar pine, white fir, giant sequoia	Csa, Mediterranean hot summer	OM1
LH	Amplicon Metagenome Sequencing	454 GS FLX Titanium	LH006B	ERX709105	European Nucleotide Archive	PRJEB8599	http://www.ebi.ac.uk/ena/data/view/PRJEB8599	16S rRNA	V1-V3	Mesic Ultic Haploxeralfs	11.2	degree Celsius	UO	UO:0000027	55	millimeter	UO	UO:0000016	Ponderosa pine, sugar pine, white fir, giant sequoia	Csa, Mediterranean hot summer	OM1
LH	Amplicon Metagenome Sequencing	454 GS FLX Titanium	LH007B	ERX709106	European Nucleotide Archive	PRJEB8599	http://www.ebi.ac.uk/ena/data/view/PRJEB8599	16S rRNA	V1-V3	Mesic Ultic Haploxeralfs	11.2	degree Celsius	UO	UO:0000027	55	millimeter	UO	UO:0000016	Ponderosa pine, sugar pine, white fir, giant sequoia	Csa, Mediterranean hot summer	OM2
LH	Amplicon Metagenome Sequencing	454 GS FLX Titanium	LH008B	ERX709107	European Nucleotide Archive	PRJEB8599	http://www.ebi.ac.uk/ena/data/view/PRJEB8599	16S rRNA	V1-V3	Mesic Ultic Haploxeralfs	11.2	degree Celsius	UO	UO:0000027	55	millimeter	UO	UO:0000016	Ponderosa pine, sugar pine, white fir, giant sequoia	Csa, Mediterranean hot summer	OM2
LH	Amplicon Metagenome Sequencing	454 GS FLX Titanium	LH009B	ERX709108	European Nucleotide Archive	PRJEB8599	http://www.ebi.ac.uk/ena/data/view/PRJEB8599	16S rRNA	V1-V3	Mesic Ultic Haploxeralfs	11.2	degree Celsius	UO	UO:0000027	55	millimeter	UO	UO:0000016	Ponderosa pine, sugar pine, white fir, giant sequoia	Csa, Mediterranean hot summer	OM2
LH	Amplicon Metagenome Sequencing	454 GS FLX Titanium	LH010B	ERX709109	European Nucleotide Archive	PRJEB8599	http://www.ebi.ac.uk/ena/data/view/PRJEB8599	16S rRNA	V1-V3	Mesic Ultic Haploxeralfs	11.2	degree Celsius	UO	UO:0000027	55	millimeter	UO	UO:0000016	Ponderosa pine, sugar pine, white fir, giant sequoia	Csa, Mediterranean hot summer	OM2
LH	Amplicon Metagenome Sequencing	454 GS FLX Titanium	LH011B	ERX709110	European Nucleotide Archive	PRJEB8599	http://www.ebi.ac.uk/ena/data/view/PRJEB8599	16S rRNA	V1-V3	Mesic Ultic Haploxeralfs	11.2	degree Celsius	UO	UO:0000027	55	millimeter	UO	UO:0000016	Ponderosa pine, sugar pine, white fir, giant sequoia	Csa, Mediterranean hot summer	OM2
LH	Amplicon Metagenome Sequencing	454 GS FLX Titanium	LH012B	ERX709111	European Nucleotide Archive	PRJEB8599	http://www.ebi.ac.uk/ena/data/view/PRJEB8599	16S rRNA	V1-V3	Mesic Ultic Haploxeralfs	11.2	degree Celsius	UO	UO:0000027	55	millimeter	UO	UO:0000016	Ponderosa pine, sugar pine, white fir, giant sequoia	Csa, Mediterranean hot summer	OM2
LH	Amplicon Metagenome Sequencing	454 GS FLX Titanium	LH013B	ERX709112	European Nucleotide Archive	PRJEB8599	http://www.ebi.ac.uk/ena/data/view/PRJEB8599	16S rRNA	V1-V3	Mesic Ultic Haploxeralfs	11.2	degree Celsius	UO	UO:0000027	55	millimeter	UO	UO:0000016	Ponderosa pine, sugar pine, white fir, giant sequoia	Csa, Mediterranean hot summer	OM3
LH	Amplicon Metagenome Sequencing	454 GS FLX Titanium	LH014B	ERX709113	European Nucleotide Archive	PRJEB8599	http://www.ebi.ac.uk/ena/data/view/PRJEB8599	16S rRNA	V1-V3	Mesic Ultic Haploxeralfs	11.2	degree Celsius	UO	UO:0000027	55	millimeter	UO	UO:0000016	Ponderosa pine, sugar pine, white fir, giant sequoia	Csa, Mediterranean hot summer	OM3
LH	Amplicon Metagenome Sequencing	454 GS FLX Titanium	LH015B	ERX709114	European Nucleotide Archive	PRJEB8599	http://www.ebi.ac.uk/ena/data/view/PRJEB8599	16S rRNA	V1-V3	Mesic Ultic Haploxeralfs	11.2	degree Celsius	UO	UO:0000027	55	millimeter	UO	UO:0000016	Ponderosa pine, sugar pine, white fir, giant sequoia	Csa, Mediterranean hot summer	OM3
LH	Amplicon Metagenome Sequencing	454 GS FLX Titanium	LH016B	ERX709115	European Nucleotide Archive	PRJEB8599	http://www.ebi.ac.uk/ena/data/view/PRJEB8599	16S rRNA	V1-V3	Mesic Ultic Haploxeralfs	11.2	degree Celsius	UO	UO:0000027	55	millimeter	UO	UO:0000016	Ponderosa pine, sugar pine, white fir, giant sequoia	Csa, Mediterranean hot summer	OM3
LH	Amplicon Metagenome Sequencing	454 GS FLX Titanium	LH017B	ERX709116	European Nucleotide Archive	PRJEB8599	http://www.ebi.ac.uk/ena/data/view/PRJEB8599	16S rRNA	V1-V3	Mesic Ultic Haploxeralfs	11.2	degree Celsius	UO	UO:0000027	55	millimeter	UO	UO:0000016	Ponderosa pine, sugar pine, white fir, giant sequoia	Csa, Mediterranean hot summer	OM3
LH	Amplicon Metagenome Sequencing	454 GS FLX Titanium	LH018B	ERX709117	European Nucleotide Archive	PRJEB8599	http://www.ebi.ac.uk/ena/data/view/PRJEB8599	16S rRNA	V1-V3	Mesic Ultic Haploxeralfs	11.2	degree Celsius	UO	UO:0000027	55	millimeter	UO	UO:0000016	Ponderosa pine, sugar pine, white fir, giant sequoia	Csa, Mediterranean hot summer	OM3
LH	Amplicon Metagenome Sequencing	454 GS FLX Titanium	LH019B	ERX709118	European Nucleotide Archive	PRJEB8599	http://www.ebi.ac.uk/ena/data/view/PRJEB8599	16S rRNA	V1-V3	Mesic Ultic Haploxeralfs	11.2	degree Celsius	UO	UO:0000027	55	millimeter	UO	UO:0000016	Ponderosa pine, sugar pine, white fir, giant sequoia	Csa, Mediterranean hot summer	REF
LH	Amplicon Metagenome Sequencing	454 GS FLX Titanium	LH020B	ERX709119	European Nucleotide Archive	PRJEB8599	http://www.ebi.ac.uk/ena/data/view/PRJEB8599	16S rRNA	V1-V3	Mesic Ultic Haploxeralfs	11.2	degree Celsius	UO	UO:0000027	55	millimeter	UO	UO:0000016	Ponderosa pine, sugar pine, white fir, giant sequoia	Csa, Mediterranean hot summer	REF
[truncated: 177 more rows]
