# Supplementary material for: A metagenomic survey of forest soil microbial communities more than a decade after timber harvesting
Source: Sci Data. 2017 Jul 25;4:170092. doi: 10.1038/sdata.2017.92 (PMC5525643; doi:10.1038/sdata.2017.92)
Supplement: Supplementary file 1 [file sdata201792-isa1.zip › a_wgs_Mohn.txt]

Sample Name	Protocol REF	Parameter Value[instrument]	Assay Name	Raw Data File	Comment[Data Repository]	Comment[Data Record Accession]	Comment[Data Record URI]	Factor Value[soil type]	Factor Value[sampling depth]	Unit	Term Source REF	Term Accession Number
A8	Shotgun Metagenome Sequencing	Illumina HiSeq 2500	A8-OM0C0-M1	ERX1770962	European Nucleotide Archive	PRJEB8420	http://www.ebi.ac.uk/ena/data/view/PRJEB8420	Orthic Dystric Brunisol	0.200	meter	UO	UO:0000008
A8	Shotgun Metagenome Sequencing	Illumina HiSeq 2500	A8-OM0C0-M2	ERX1770963	European Nucleotide Archive	PRJEB8420	http://www.ebi.ac.uk/ena/data/view/PRJEB8420	Orthic Dystric Brunisol	0.200	meter	UO	UO:0000008
A8	Shotgun Metagenome Sequencing	Illumina HiSeq 2500	A8-OM0C0-M3	ERX1770964	European Nucleotide Archive	PRJEB8420	http://www.ebi.ac.uk/ena/data/view/PRJEB8420	Orthic Dystric Brunisol	0.200	meter	UO	UO:0000008
A8	Shotgun Metagenome Sequencing	Illumina HiSeq 2500	A8-OM0C0-O1	ERX1770965	European Nucleotide Archive	PRJEB8420	http://www.ebi.ac.uk/ena/data/view/PRJEB8420	Orthic Dystric Brunisol	0.000	meter	UO	UO:0000008
A8	Shotgun Metagenome Sequencing	Illumina HiSeq 2500	A8-OM0C0-O2	ERX1770966	European Nucleotide Archive	PRJEB8420	http://www.ebi.ac.uk/ena/data/view/PRJEB8420	Orthic Dystric Brunisol	0.000	meter	UO	UO:0000008
A8	Shotgun Metagenome Sequencing	Illumina HiSeq 2500	A8-OM0C0-O3	ERX1770967	European Nucleotide Archive	PRJEB8420	http://www.ebi.ac.uk/ena/data/view/PRJEB8420	Orthic Dystric Brunisol	0.000	meter	UO	UO:0000008
A8	Shotgun Metagenome Sequencing	Illumina HiSeq 2500	A8-OM1C0-M1	ERX1770968	European Nucleotide Archive	PRJEB8420	http://www.ebi.ac.uk/ena/data/view/PRJEB8420	Orthic Dystric Brunisol	0.200	meter	UO	UO:0000008
A8	Shotgun Metagenome Sequencing	Illumina HiSeq 2500	A8-OM1C0-M2	ERX1770969	European Nucleotide Archive	PRJEB8420	http://www.ebi.ac.uk/ena/data/view/PRJEB8420	Orthic Dystric Brunisol	0.200	meter	UO	UO:0000008
A8	Shotgun Metagenome Sequencing	Illumina HiSeq 2500	A8-OM1C0-M3	ERX1770970	European Nucleotide Archive	PRJEB8420	http://www.ebi.ac.uk/ena/data/view/PRJEB8420	Orthic Dystric Brunisol	0.200	meter	UO	UO:0000008
A8	Shotgun Metagenome Sequencing	Illumina HiSeq 2500	A8-OM1C0-O1	ERX1770971	European Nucleotide Archive	PRJEB8420	http://www.ebi.ac.uk/ena/data/view/PRJEB8420	Orthic Dystric Brunisol	0.000	meter	UO	UO:0000008
A8	Shotgun Metagenome Sequencing	Illumina HiSeq 2500	A8-OM1C0-O2	ERX1770972	European Nucleotide Archive	PRJEB8420	http://www.ebi.ac.uk/ena/data/view/PRJEB8420	Orthic Dystric Brunisol	0.000	meter	UO	UO:0000008
A8	Shotgun Metagenome Sequencing	Illumina HiSeq 2500	A8-OM1C0-O3	ERX1770973	European Nucleotide Archive	PRJEB8420	http://www.ebi.ac.uk/ena/data/view/PRJEB8420	Orthic Dystric Brunisol	0.000	meter	UO	UO:0000008
A8	Shotgun Metagenome Sequencing	Illumina HiSeq 2500	A8-OM2C0-M1	ERX1770974	European Nucleotide Archive	PRJEB8420	http://www.ebi.ac.uk/ena/data/view/PRJEB8420	Orthic Dystric Brunisol	0.200	meter	UO	UO:0000008
A8	Shotgun Metagenome Sequencing	Illumina HiSeq 2500	A8-OM2C0-M2	ERX1770975	European Nucleotide Archive	PRJEB8420	http://www.ebi.ac.uk/ena/data/view/PRJEB8420	Orthic Dystric Brunisol	0.200	meter	UO	UO:0000008
A8	Shotgun Metagenome Sequencing	Illumina HiSeq 2500	A8-OM2C0-M3	ERX1770976	European Nucleotide Archive	PRJEB8420	http://www.ebi.ac.uk/ena/data/view/PRJEB8420	Orthic Dystric Brunisol	0.200	meter	UO	UO:0000008
A8	Shotgun Metagenome Sequencing	Illumina HiSeq 2500	A8-OM2C0-O1	ERX1770977	European Nucleotide Archive	PRJEB8420	http://www.ebi.ac.uk/ena/data/view/PRJEB8420	Orthic Dystric Brunisol	0.000	meter	UO	UO:0000008
A8	Shotgun Metagenome Sequencing	Illumina HiSeq 2500	A8-OM2C0-O2	ERX1770978	European Nucleotide Archive	PRJEB8420	http://www.ebi.ac.uk/ena/data/view/PRJEB8420	Orthic Dystric Brunisol	0.000	meter	UO	UO:0000008
A8	Shotgun Metagenome Sequencing	Illumina HiSeq 2500	A8-OM2C0-O3	ERX1770979	European Nucleotide Archive	PRJEB8420	http://www.ebi.ac.uk/ena/data/view/PRJEB8420	Orthic Dystric Brunisol	0.000	meter	UO	UO:0000008
A8	Shotgun Metagenome Sequencing	Illumina HiSeq 2500	A8-OM3C0-M1	ERX1770980	European Nucleotide Archive	PRJEB8420	http://www.ebi.ac.uk/ena/data/view/PRJEB8420	Orthic Dystric Brunisol	0.200	meter	UO	UO:0000008
A8	Shotgun Metagenome Sequencing	Illumina HiSeq 2500	A8-OM3C0-M2	ERX1770981	European Nucleotide Archive	PRJEB8420	http://www.ebi.ac.uk/ena/data/view/PRJEB8420	Orthic Dystric Brunisol	0.200	meter	UO	UO:0000008
A8	Shotgun Metagenome Sequencing	Illumina HiSeq 2500	A8-OM3C0-M3	ERX1770982	European Nucleotide Archive	PRJEB8420	http://www.ebi.ac.uk/ena/data/view/PRJEB8420	Orthic Dystric Brunisol	0.200	meter	UO	UO:0000008
BL	Shotgun Metagenome Sequencing	Illumina HiSeq 2500	BL-OM0C0-M1	ERX1770983	European Nucleotide Archive	PRJEB8420	http://www.ebi.ac.uk/ena/data/view/PRJEB8420	Mesic Ultic Haploxeralfs	0.200	meter	UO	UO:0000008
BL	Shotgun Metagenome Sequencing	Illumina HiSeq 2500	BL-OM0C0-M2	ERX1770984	European Nucleotide Archive	PRJEB8420	http://www.ebi.ac.uk/ena/data/view/PRJEB8420	Mesic Ultic Haploxeralfs	0.200	meter	UO	UO:0000008
BL	Shotgun Metagenome Sequencing	Illumina HiSeq 2500	BL-OM0C0-M31	ERX1770985	European Nucleotide Archive	PRJEB8420	http://www.ebi.ac.uk/ena/data/view/PRJEB8420	Mesic Ultic Haploxeralfs	0.200	meter	UO	UO:0000008
BL	Shotgun Metagenome Sequencing	Illumina HiSeq 2500	BL-OM0C0-M32	ERX1770986	European Nucleotide Archive	PRJEB8420	http://www.ebi.ac.uk/ena/data/view/PRJEB8420	Mesic Ultic Haploxeralfs	0.200	meter	UO	UO:0000008
BL	Shotgun Metagenome Sequencing	Illumina HiSeq 2500	BL-OM0C0-O1	ERX1770987	European Nucleotide Archive	PRJEB8420	http://www.ebi.ac.uk/ena/data/view/PRJEB8420	Mesic Ultic Haploxeralfs	0.000	meter	UO	UO:0000008
BL	Shotgun Metagenome Sequencing	Illumina HiSeq 2500	BL-OM0C0-O2	ERX1770988	European Nucleotide Archive	PRJEB8420	http://www.ebi.ac.uk/ena/data/view/PRJEB8420	Mesic Ultic Haploxeralfs	0.000	meter	UO	UO:0000008
BL	Shotgun Metagenome Sequencing	Illumina HiSeq 2500	BL-OM0C0-O3	ERX1770989	European Nucleotide Archive	PRJEB8420	http://www.ebi.ac.uk/ena/data/view/PRJEB8420	Mesic Ultic Haploxeralfs	0.000	meter	UO	UO:0000008
BL	Shotgun Metagenome Sequencing	Illumina HiSeq 2500	BL-OM1C0-M1	ERX1770990	European Nucleotide Archive	PRJEB8420	http://www.ebi.ac.uk/ena/data/view/PRJEB8420	Mesic Ultic Haploxeralfs	0.200	meter	UO	UO:0000008
BL	Shotgun Metagenome Sequencing	Illumina HiSeq 2500	BL-OM1C0-M2	ERX1770991	European Nucleotide Archive	PRJEB8420	http://www.ebi.ac.uk/ena/data/view/PRJEB8420	Mesic Ultic Haploxeralfs	0.200	meter	UO	UO:0000008
BL	Shotgun Metagenome Sequencing	Illumina HiSeq 2500	BL-OM1C0-M3	ERX1770992	European Nucleotide Archive	PRJEB8420	http://www.ebi.ac.uk/ena/data/view/PRJEB8420	Mesic Ultic Haploxeralfs	0.200	meter	UO	UO:0000008
BL	Shotgun Metagenome Sequencing	Illumina HiSeq 2500	BL-OM1C0-O1	ERX1770993	European Nucleotide Archive	PRJEB8420	http://www.ebi.ac.uk/ena/data/view/PRJEB8420	Mesic Ultic Haploxeralfs	0.000	meter	UO	UO:0000008
BL	Shotgun Metagenome Sequencing	Illumina HiSeq 2500	BL-OM1C0-O2	ERX1770994	European Nucleotide Archive	PRJEB8420	http://www.ebi.ac.uk/ena/data/view/PRJEB8420	Mesic Ultic Haploxeralfs	0.000	meter	UO	UO:0000008
BL	Shotgun Metagenome Sequencing	Illumina HiSeq 2500	BL-OM1C0-O3	ERX1770995	European Nucleotide Archive	PRJEB8420	http://www.ebi.ac.uk/ena/data/view/PRJEB8420	Mesic Ultic Haploxeralfs	0.000	meter	UO	UO:0000008
BL	Shotgun Metagenome Sequencing	Illumina HiSeq 2500	BL-OM2C0-M1	ERX1770996	European Nucleotide Archive	PRJEB8420	http://www.ebi.ac.uk/ena/data/view/PRJEB8420	Mesic Ultic Haploxeralfs	0.200	meter	UO	UO:0000008
BL	Shotgun Metagenome Sequencing	Illumina HiSeq 2500	BL-OM2C0-M21	ERX1770997	European Nucleotide Archive	PRJEB8420	http://www.ebi.ac.uk/ena/data/view/PRJEB8420	Mesic Ultic Haploxeralfs	0.200	meter	UO	UO:0000008
BL	Shotgun Metagenome Sequencing	Illumina HiSeq 2500	BL-OM2C0-M22	ERX1770998	European Nucleotide Archive	PRJEB8420	http://www.ebi.ac.uk/ena/data/view/PRJEB8420	Mesic Ultic Haploxeralfs	0.200	meter	UO	UO:0000008
BL	Shotgun Metagenome Sequencing	Illumina HiSeq 2500	BL-OM2C0-M3	ERX1770999	European Nucleotide Archive	PRJEB8420	http://www.ebi.ac.uk/ena/data/view/PRJEB8420	Mesic Ultic Haploxeralfs	0.200	meter	UO	UO:0000008
BL	Shotgun Metagenome Sequencing	Illumina HiSeq 2500	BL-OM2C0-O1	ERX1771000	European Nucleotide Archive	PRJEB8420	http://www.ebi.ac.uk/ena/data/view/PRJEB8420	Mesic Ultic Haploxeralfs	0.000	meter	UO	UO:0000008
BL	Shotgun Metagenome Sequencing	Illumina HiSeq 2500	BL-OM2C0-O2	ERX1771001	European Nucleotide Archive	PRJEB8420	http://www.ebi.ac.uk/ena/data/view/PRJEB8420	Mesic Ultic Haploxeralfs	0.000	meter	UO	UO:0000008
BL	Shotgun Metagenome Sequencing	Illumina HiSeq 2500	BL-OM2C0-O3	ERX1771002	European Nucleotide Archive	PRJEB8420	http://www.ebi.ac.uk/ena/data/view/PRJEB8420	Mesic Ultic Haploxeralfs	0.000	meter	UO	UO:0000008
BL	Shotgun Metagenome Sequencing	Illumina HiSeq 2500	BL-OM3C0-M1	ERX1771003	European Nucleotide Archive	PRJEB8420	http://www.ebi.ac.uk/ena/data/view/PRJEB8420	Mesic Ultic Haploxeralfs	0.200	meter	UO	UO:0000008
BL	Shotgun Metagenome Sequencing	Illumina HiSeq 2500	BL-OM3C0-M2	ERX1771004	European Nucleotide Archive	PRJEB8420	http://www.ebi.ac.uk/ena/data/view/PRJEB8420	Mesic Ultic Haploxeralfs	0.200	meter	UO	UO:0000008
BL	Shotgun Metagenome Sequencing	Illumina HiSeq 2500	BL-OM3C0-M3	ERX1771005	European Nucleotide Archive	PRJEB8420	http://www.ebi.ac.uk/ena/data/view/PRJEB8420	Mesic Ultic Haploxeralfs	0.200	meter	UO	UO:0000008
JW	Shotgun Metagenome Sequencing	Illumina HiSeq 2500	JW-OM0C0-M1	ERX1771006	European Nucleotide Archive	PRJEB8420	http://www.ebi.ac.uk/ena/data/view/PRJEB8420	Orthic Humo-Ferric Podzol	0.200	meter	UO	UO:0000008
JW	Shotgun Metagenome Sequencing	Illumina HiSeq 2500	JW-OM0C0-M2	ERX1771007	European Nucleotide Archive	PRJEB8420	http://www.ebi.ac.uk/ena/data/view/PRJEB8420	Orthic Humo-Ferric Podzol	0.200	meter	UO	UO:0000008
JW	Shotgun Metagenome Sequencing	Illumina HiSeq 2500	JW-OM0C0-M3	ERX1771008	European Nucleotide Archive	PRJEB8420	http://www.ebi.ac.uk/ena/data/view/PRJEB8420	Orthic Humo-Ferric Podzol	0.200	meter	UO	UO:0000008
JW	Shotgun Metagenome Sequencing	Illumina HiSeq 2500	JW-OM0C0-O1	ERX1771009	European Nucleotide Archive	PRJEB8420	http://www.ebi.ac.uk/ena/data/view/PRJEB8420	Orthic Humo-Ferric Podzol	0.000	meter	UO	UO:0000008
JW	Shotgun Metagenome Sequencing	Illumina HiSeq 2500	JW-OM0C0-O2	ERX1771010	European Nucleotide Archive	PRJEB8420	http://www.ebi.ac.uk/ena/data/view/PRJEB8420	Orthic Humo-Ferric Podzol	0.000	meter	UO	UO:0000008
JW	Shotgun Metagenome Sequencing	Illumina HiSeq 2500	JW-OM0C0-O3	ERX1771011	European Nucleotide Archive	PRJEB8420	http://www.ebi.ac.uk/ena/data/view/PRJEB8420	Orthic Humo-Ferric Podzol	0.000	meter	UO	UO:0000008
JW	Shotgun Metagenome Sequencing	Illumina HiSeq 2500	JW-OM1C0-M1	ERX1771012	European Nucleotide Archive	PRJEB8420	http://www.ebi.ac.uk/ena/data/view/PRJEB8420	Orthic Humo-Ferric Podzol	0.200	meter	UO	UO:0000008
JW	Shotgun Metagenome Sequencing	Illumina HiSeq 2500	JW-OM1C0-M2	ERX1771013	European Nucleotide Archive	PRJEB8420	http://www.ebi.ac.uk/ena/data/view/PRJEB8420	Orthic Humo-Ferric Podzol	0.200	meter	UO	UO:0000008
JW	Shotgun Metagenome Sequencing	Illumina HiSeq 2500	JW-OM1C0-M3	ERX1771014	European Nucleotide Archive	PRJEB8420	http://www.ebi.ac.uk/ena/data/view/PRJEB8420	Orthic Humo-Ferric Podzol	0.200	meter	UO	UO:0000008
JW	Shotgun Metagenome Sequencing	Illumina HiSeq 2500	JW-OM1C0-O1	ERX1771015	European Nucleotide Archive	PRJEB8420	http://www.ebi.ac.uk/ena/data/view/PRJEB8420	Orthic Humo-Ferric Podzol	0.000	meter	UO	UO:0000008
JW	Shotgun Metagenome Sequencing	Illumina HiSeq 2500	JW-OM1C0-O2	ERX1771016	European Nucleotide Archive	PRJEB8420	http://www.ebi.ac.uk/ena/data/view/PRJEB8420	Orthic Humo-Ferric Podzol	0.000	meter	UO	UO:0000008
JW	Shotgun Metagenome Sequencing	Illumina HiSeq 2500	JW-OM1C0-O3	ERX1771017	European Nucleotide Archive	PRJEB8420	http://www.ebi.ac.uk/ena/data/view/PRJEB8420	Orthic Humo-Ferric Podzol	0.000	meter	UO	UO:0000008
JW	Shotgun Metagenome Sequencing	Illumina HiSeq 2500	JW-OM2C0-M1	ERX1771018	European Nucleotide Archive	PRJEB8420	http://www.ebi.ac.uk/ena/data/view/PRJEB8420	Orthic Humo-Ferric Podzol	0.200	meter	UO	UO:0000008
JW	Shotgun Metagenome Sequencing	Illumina HiSeq 2500	JW-OM2C0-M2	ERX1771019	European Nucleotide Archive	PRJEB8420	http://www.ebi.ac.uk/ena/data/view/PRJEB8420	Orthic Humo-Ferric Podzol	0.200	meter	UO	UO:0000008
JW	Shotgun Metagenome Sequencing	Illumina HiSeq 2500	JW-OM2C0-M3	ERX1771020	European Nucleotide Archive	PRJEB8420	http://www.ebi.ac.uk/ena/data/view/PRJEB8420	Orthic Humo-Ferric Podzol	0.200	meter	UO	UO:0000008
JW	Shotgun Metagenome Sequencing	Illumina HiSeq 2500	JW-OM2C0-O1	ERX1771021	European Nucleotide Archive	PRJEB8420	http://www.ebi.ac.uk/ena/data/view/PRJEB8420	Orthic Humo-Ferric Podzol	0.000	meter	UO	UO:0000008
JW	Shotgun Metagenome Sequencing	Illumina HiSeq 2500	JW-OM2C0-O2	ERX1771022	European Nucleotide Archive	PRJEB8420	http://www.ebi.ac.uk/ena/data/view/PRJEB8420	Orthic Humo-Ferric Podzol	0.000	meter	UO	UO:0000008
JW	Shotgun Metagenome Sequencing	Illumina HiSeq 2500	JW-OM2C0-O3	ERX1771023	European Nucleotide Archive	PRJEB8420	http://www.ebi.ac.uk/ena/data/view/PRJEB8420	Orthic Humo-Ferric Podzol	0.000	meter	UO	UO:0000008
JW	Shotgun Metagenome Sequencing	Illumina HiSeq 2500	JW-OM3C0-M1	ERX1771024	European Nucleotide Archive	PRJEB8420	http://www.ebi.ac.uk/ena/data/view/PRJEB8420	Orthic Humo-Ferric Podzol	0.200	meter	UO	UO:0000008
JW	Shotgun Metagenome Sequencing	Illumina HiSeq 2500	JW-OM3C0-M2	ERX1771025	European Nucleotide Archive	PRJEB8420	http://www.ebi.ac.uk/ena/data/view/PRJEB8420	Orthic Humo-Ferric Podzol	0.200	meter	UO	UO:0000008
JW	Shotgun Metagenome Sequencing	Illumina HiSeq 2500	JW-OM3C0-M3	ERX1771026	European Nucleotide Archive	PRJEB8420	http://www.ebi.ac.uk/ena/data/view/PRJEB8420	Orthic Humo-Ferric Podzol	0.200	meter	UO	UO:0000008
OC	Shotgun Metagenome Sequencing	Illumina HiSeq 2000	OC-OM0C0-M1	ERX697631	European Nucleotide Archive	PRJEB8420	http://www.ebi.ac.uk/ena/data/view/PRJEB8420	Brunisolic Gray Luvisol	0.200	meter	UO	UO:0000008
OC	Shotgun Metagenome Sequencing	Illumina HiSeq 2000	OC-OM0C0-M2	ERX697632	European Nucleotide Archive	PRJEB8420	http://www.ebi.ac.uk/ena/data/view/PRJEB8420	Brunisolic Gray Luvisol	0.200	meter	UO	UO:0000008
OC	Shotgun Metagenome Sequencing	Illumina HiSeq 2000	OC-OM0C0-M3	ERX697633	European Nucleotide Archive	PRJEB8420	http://www.ebi.ac.uk/ena/data/view/PRJEB8420	Brunisolic Gray Luvisol	0.200	meter	UO	UO:0000008
OC	Shotgun Metagenome Sequencing	Illumina HiSeq 2000	OC-OM0C0-O1	ERX697634	European Nucleotide Archive	PRJEB8420	http://www.ebi.ac.uk/ena/data/view/PRJEB8420	Brunisolic Gray Luvisol	0.000	meter	UO	UO:0000008
OC	Shotgun Metagenome Sequencing	Illumina HiSeq 2000	OC-OM0C0-O2	ERX697635	European Nucleotide Archive	PRJEB8420	http://www.ebi.ac.uk/ena/data/view/PRJEB8420	Brunisolic Gray Luvisol	0.000	meter	UO	UO:0000008
OC	Shotgun Metagenome Sequencing	Illumina HiSeq 2000	OC-OM0C0-O3	ERX697636	European Nucleotide Archive	PRJEB8420	http://www.ebi.ac.uk/ena/data/view/PRJEB8420	Brunisolic Gray Luvisol	0.000	meter	UO	UO:0000008
OC	Shotgun Metagenome Sequencing	Illumina HiSeq 2000	OC-OM1C0-M1	ERX697637	European Nucleotide Archive	PRJEB8420	http://www.ebi.ac.uk/ena/data/view/PRJEB8420	Brunisolic Gray Luvisol	0.200	meter	UO	UO:0000008
OC	Shotgun Metagenome Sequencing	Illumina HiSeq 2000	OC-OM1C0-M2	ERX697638	European Nucleotide Archive	PRJEB8420	http://www.ebi.ac.uk/ena/data/view/PRJEB8420	Brunisolic Gray Luvisol	0.200	meter	UO	UO:0000008
OC	Shotgun Metagenome Sequencing	Illumina HiSeq 2000	OC-OM1C0-M3	ERX697639	European Nucleotide Archive	PRJEB8420	http://www.ebi.ac.uk/ena/data/view/PRJEB8420	Brunisolic Gray Luvisol	0.200	meter	UO	UO:0000008
OC	Shotgun Metagenome Sequencing	Illumina HiSeq 2000	OC-OM1C0-O1	ERX697640	European Nucleotide Archive	PRJEB8420	http://www.ebi.ac.uk/ena/data/view/PRJEB8420	Brunisolic Gray Luvisol	0.000	meter	UO	UO:0000008
OC	Shotgun Metagenome Sequencing	Illumina HiSeq 2000	OC-OM1C0-O2	ERX697641	European Nucleotide Archive	PRJEB8420	http://www.ebi.ac.uk/ena/data/view/PRJEB8420	Brunisolic Gray Luvisol	0.000	meter	UO	UO:0000008
OC	Shotgun Metagenome Sequencing	Illumina HiSeq 2000	OC-OM1C0-O3	ERX697642	European Nucleotide Archive	PRJEB8420	http://www.ebi.ac.uk/ena/data/view/PRJEB8420	Brunisolic Gray Luvisol	0.000	meter	UO	UO:0000008
OC	Shotgun Metagenome Sequencing	Illumina HiSeq 2000	OC-OM2C0-M1	ERX697643	European Nucleotide Archive	PRJEB8420	http://www.ebi.ac.uk/ena/data/view/PRJEB8420	Brunisolic Gray Luvisol	0.200	meter	UO	UO:0000008
OC	Shotgun Metagenome Sequencing	Illumina HiSeq 2000	OC-OM2C0-M2	ERX697644	European Nucleotide Archive	PRJEB8420	http://www.ebi.ac.uk/ena/data/view/PRJEB8420	Brunisolic Gray Luvisol	0.200	meter	UO	UO:0000008
OC	Shotgun Metagenome Sequencing	Illumina HiSeq 2000	OC-OM2C0-M3	ERX697645	European Nucleotide Archive	PRJEB8420	http://www.ebi.ac.uk/ena/data/view/PRJEB8420	Brunisolic Gray Luvisol	0.200	meter	UO	UO:0000008
OC	Shotgun Metagenome Sequencing	Illumina HiSeq 2000	OC-OM2C0-O1	ERX697646	European Nucleotide Archive	PRJEB8420	http://www.ebi.ac.uk/ena/data/view/PRJEB8420	Brunisolic Gray Luvisol	0.000	meter	UO	UO:0000008
OC	Shotgun Metagenome Sequencing	Illumina HiSeq 2000	OC-OM2C0-O2	ERX697647	European Nucleotide Archive	PRJEB8420	http://www.ebi.ac.uk/ena/data/view/PRJEB8420	Brunisolic Gray Luvisol	0.000	meter	UO	UO:0000008
OC	Shotgun Metagenome Sequencing	Illumina HiSeq 2000	OC-OM2C0-O3	ERX697648	European Nucleotide Archive	PRJEB8420	http://www.ebi.ac.uk/ena/data/view/PRJEB8420	Brunisolic Gray Luvisol	0.000	meter	UO	UO:0000008
OC	Shotgun Metagenome Sequencing	Illumina HiSeq 2000	OC-OM3C0-M1	ERX697649	European Nucleotide Archive	PRJEB8420	http://www.ebi.ac.uk/ena/data/view/PRJEB8420	Brunisolic Gray Luvisol	0.200	meter	UO	UO:0000008
OC	Shotgun Metagenome Sequencing	Illumina HiSeq 2000	OC-OM3C0-M2	ERX697650	European Nucleotide Archive	PRJEB8420	http://www.ebi.ac.uk/ena/data/view/PRJEB8420	Brunisolic Gray Luvisol	0.200	meter	UO	UO:0000008
OC	Shotgun Metagenome Sequencing	Illumina HiSeq 2000	OC-OM3C0-M3	ERX697651	European Nucleotide Archive	PRJEB8420	http://www.ebi.ac.uk/ena/data/view/PRJEB8420	Brunisolic Gray Luvisol	0.200	meter	UO	UO:0000008
TXA	Shotgun Metagenome Sequencing	Illumina HiSeq 2500	TXA-OM0C0-M1	ERX1771027	European Nucleotide Archive	PRJEB8420	http://www.ebi.ac.uk/ena/data/view/PRJEB8420	Aquic Glossudalfs	0.200	meter	UO	UO:0000008
TXA	Shotgun Metagenome Sequencing	Illumina HiSeq 2500	TXA-OM0C0-M2	ERX1771028	European Nucleotide Archive	PRJEB8420	http://www.ebi.ac.uk/ena/data/view/PRJEB8420	Aquic Glossudalfs	0.200	meter	UO	UO:0000008
TXA	Shotgun Metagenome Sequencing	Illumina HiSeq 2500	TXA-OM0C0-M3	ERX1771029	European Nucleotide Archive	PRJEB8420	http://www.ebi.ac.uk/ena/data/view/PRJEB8420	Aquic Glossudalfs	0.200	meter	UO	UO:0000008
TXA	Shotgun Metagenome Sequencing	Illumina HiSeq 2500	TXA-OM0C0-O1	ERX1771030	European Nucleotide Archive	PRJEB8420	http://www.ebi.ac.uk/ena/data/view/PRJEB8420	Aquic Glossudalfs	0.000	meter	UO	UO:0000008
TXA	Shotgun Metagenome Sequencing	Illumina HiSeq 2500	TXA-OM0C0-O2	ERX1771031	European Nucleotide Archive	PRJEB8420	http://www.ebi.ac.uk/ena/data/view/PRJEB8420	Aquic Glossudalfs	0.000	meter	UO	UO:0000008
TXA	Shotgun Metagenome Sequencing	Illumina HiSeq 2500	TXA-OM0C0-O3	ERX1771032	European Nucleotide Archive	PRJEB8420	http://www.ebi.ac.uk/ena/data/view/PRJEB8420	Aquic Glossudalfs	0.000	meter	UO	UO:0000008
TXA	Shotgun Metagenome Sequencing	Illumina HiSeq 2500	TXA-OM1C0-M1	ERX1771033	European Nucleotide Archive	PRJEB8420	http://www.ebi.ac.uk/ena/data/view/PRJEB8420	Aquic Glossudalfs	0.200	meter	UO	UO:0000008
TXA	Shotgun Metagenome Sequencing	Illumina HiSeq 2500	TXA-OM1C0-M2	ERX1771034	European Nucleotide Archive	PRJEB8420	http://www.ebi.ac.uk/ena/data/view/PRJEB8420	Aquic Glossudalfs	0.200	meter	UO	UO:0000008
TXA	Shotgun Metagenome Sequencing	Illumina HiSeq 2500	TXA-OM1C0-M3	ERX1771035	European Nucleotide Archive	PRJEB8420	http://www.ebi.ac.uk/ena/data/view/PRJEB8420	Aquic Glossudalfs	0.200	meter	UO	UO:0000008
TXA	Shotgun Metagenome Sequencing	Illumina HiSeq 2500	TXA-OM1C0-O1	ERX1771036	European Nucleotide Archive	PRJEB8420	http://www.ebi.ac.uk/ena/data/view/PRJEB8420	Aquic Glossudalfs	0.000	meter	UO	UO:0000008
TXA	Shotgun Metagenome Sequencing	Illumina HiSeq 2500	TXA-OM1C0-O2	ERX1771037	European Nucleotide Archive	PRJEB8420	http://www.ebi.ac.uk/ena/data/view/PRJEB8420	Aquic Glossudalfs	0.000	meter	UO	UO:0000008
TXA	Shotgun Metagenome Sequencing	Illumina HiSeq 2500	TXA-OM1C0-O3	ERX1771038	European Nucleotide Archive	PRJEB8420	http://www.ebi.ac.uk/ena/data/view/PRJEB8420	Aquic Glossudalfs	0.000	meter	UO	UO:0000008
TXA	Shotgun Metagenome Sequencing	Illumina HiSeq 2500	TXA-OM2C0-M1	ERX1771039	European Nucleotide Archive	PRJEB8420	http://www.ebi.ac.uk/ena/data/view/PRJEB8420	Aquic Glossudalfs	0.200	meter	UO	UO:0000008
TXA	Shotgun Metagenome Sequencing	Illumina HiSeq 2500	TXA-OM2C0-M2	ERX1771040	European Nucleotide Archive	PRJEB8420	http://www.ebi.ac.uk/ena/data/view/PRJEB8420	Aquic Glossudalfs	0.200	meter	UO	UO:0000008
TXA	Shotgun Metagenome Sequencing	Illumina HiSeq 2500	TXA-OM2C0-O1	ERX1771041	European Nucleotide Archive	PRJEB8420	http://www.ebi.ac.uk/ena/data/view/PRJEB8420	Aquic Glossudalfs	0.200	meter	UO	UO:0000008
TXA	Shotgun Metagenome Sequencing	Illumina HiSeq 2500	TXA-OM2C0-O2	ERX1771042	European Nucleotide Archive	PRJEB8420	http://www.ebi.ac.uk/ena/data/view/PRJEB8420	Aquic Glossudalfs	0.000	meter	UO	UO:0000008
TXA	Shotgun Metagenome Sequencing	Illumina HiSeq 2500	TXA-OM2C0-O3	ERX1771043	European Nucleotide Archive	PRJEB8420	http://www.ebi.ac.uk/ena/data/view/PRJEB8420	Aquic Glossudalfs	0.000	meter	UO	UO:0000008
TXA	Shotgun Metagenome Sequencing	Illumina HiSeq 2500	TXA-OM3C0-M1	ERX1771044	European Nucleotide Archive	PRJEB8420	http://www.ebi.ac.uk/ena/data/view/PRJEB8420	Aquic Glossudalfs	0.200	meter	UO	UO:0000008
TXA	Shotgun Metagenome Sequencing	Illumina HiSeq 2500	TXA-OM3C0-M2	ERX1771045	European Nucleotide Archive	PRJEB8420	http://www.ebi.ac.uk/ena/data/view/PRJEB8420	Aquic Glossudalfs	0.200	meter	UO	UO:0000008
TXA	Shotgun Metagenome Sequencing	Illumina HiSeq 2500	TXA-OM3C0-M3	ERX1771046	European Nucleotide Archive	PRJEB8420	http://www.ebi.ac.uk/ena/data/view/PRJEB8420	Aquic Glossudalfs	0.200	meter	UO	UO:0000008
TXA	Shotgun Metagenome Sequencing	Illumina HiSeq 2500	TXA-OM3C0-O1	ERX1771047	European Nucleotide Archive	PRJEB8420	http://www.ebi.ac.uk/ena/data/view/PRJEB8420	Aquic Glossudalfs	0.000	meter	UO	UO:0000008
TXA	Shotgun Metagenome Sequencing	Illumina HiSeq 2500	TXA-OM3C0-O2	ERX1771048	European Nucleotide Archive	PRJEB8420	http://www.ebi.ac.uk/ena/data/view/PRJEB8420	Aquic Glossudalfs	0.000	meter	UO	UO:0000008
TXA	Shotgun Metagenome Sequencing	Illumina HiSeq 2500	TXA-OM3C0-O3	ERX1771049	European Nucleotide Archive	PRJEB8420	http://www.ebi.ac.uk/ena/data/view/PRJEB8420	Aquic Glossudalfs	0.000	meter	UO	UO:0000008
SL	Shotgun Metagenome Sequencing	Illumina HiSeq X Ten	SL-OM3C0-LFH-1	ERX1811794	European Nucleotide Archive	PRJEB8420	http://www.ebi.ac.uk/ena/data/view/PRJEB8420	Orthic Gray Luvisol	0.020	meter	UO	UO:0000008
SL	Shotgun Metagenome Sequencing	Illumina HiSeq X Ten	SL-OM3C0-Ae-1	ERX1811795	European Nucleotide Archive	PRJEB8420	http://www.ebi.ac.uk/ena/data/view/PRJEB8420	Orthic Gray Luvisol	0.065	meter	UO	UO:0000008
SL	Shotgun Metagenome Sequencing	Illumina HiSeq X Ten	SL-OM3C0-AB-1	ERX1811796	European Nucleotide Archive	PRJEB8420	http://www.ebi.ac.uk/ena/data/view/PRJEB8420	Orthic Gray Luvisol	0.130	meter	UO	UO:0000008
SL	Shotgun Metagenome Sequencing	Illumina HiSeq X Ten	SL-OM3C0-Bt-1	ERX1811797	European Nucleotide Archive	PRJEB8420	http://www.ebi.ac.uk/ena/data/view/PRJEB8420	Orthic Gray Luvisol	0.385	meter	UO	UO:0000008
SL	Shotgun Metagenome Sequencing	Illumina HiSeq X Ten	SL-OM3C0-LFH-2	ERX1811798	European Nucleotide Archive	PRJEB8420	http://www.ebi.ac.uk/ena/data/view/PRJEB8420	Orthic Gray Luvisol	0.620	meter	UO	UO:0000008
SL	Shotgun Metagenome Sequencing	Illumina HiSeq X Ten	SL-OM3C0-Ae-2	ERX1811799	European Nucleotide Archive	PRJEB8420	http://www.ebi.ac.uk/ena/data/view/PRJEB8420	Orthic Gray Luvisol	0.020	meter	UO	UO:0000008
SL	Shotgun Metagenome Sequencing	Illumina HiSeq X Ten	SL-OM3C0-AB-2	ERX1811800	European Nucleotide Archive	PRJEB8420	http://www.ebi.ac.uk/ena/data/view/PRJEB8420	Orthic Gray Luvisol	0.075	meter	UO	UO:0000008
SL	Shotgun Metagenome Sequencing	Illumina HiSeq X Ten	SL-OM3C0-Bt-2	ERX1811801	European Nucleotide Archive	PRJEB8420	http://www.ebi.ac.uk/ena/data/view/PRJEB8420	Orthic Gray Luvisol	0.200	meter	UO	UO:0000008
SL	Shotgun Metagenome Sequencing	Illumina HiSeq X Ten	SL-OM3C0-LFH-3	ERX1811802	European Nucleotide Archive	PRJEB8420	http://www.ebi.ac.uk/ena/data/view/PRJEB8420	Orthic Gray Luvisol	0.270	meter	UO	UO:0000008
SL	Shotgun Metagenome Sequencing	Illumina HiSeq X Ten	SL-OM3C0-Ae-3	ERX1811803	European Nucleotide Archive	PRJEB8420	http://www.ebi.ac.uk/ena/data/view/PRJEB8420	Orthic Gray Luvisol	0.555	meter	UO	UO:0000008
SL	Shotgun Metagenome Sequencing	Illumina HiSeq X Ten	SL-OM3C0-AB-3	ERX1811804	European Nucleotide Archive	PRJEB8420	http://www.ebi.ac.uk/ena/data/view/PRJEB8420	Orthic Gray Luvisol	0.105	meter	UO	UO:0000008
SL	Shotgun Metagenome Sequencing	Illumina HiSeq X Ten	SL-OM3C0-Bt-3	ERX1811805	European Nucleotide Archive	PRJEB8420	http://www.ebi.ac.uk/ena/data/view/PRJEB8420	Orthic Gray Luvisol	0.185	meter	UO	UO:0000008
SL	Shotgun Metagenome Sequencing	Illumina HiSeq X Ten	SL-OM0C0-LFH-1	ERX1811806	European Nucleotide Archive	PRJEB8420	http://www.ebi.ac.uk/ena/data/view/PRJEB8420	Orthic Gray Luvisol	0.395	meter	UO	UO:0000008
SL	Shotgun Metagenome Sequencing	Illumina HiSeq X Ten	SL-OM0C0-Ahe-1	ERX1811807	European Nucleotide Archive	PRJEB8420	http://www.ebi.ac.uk/ena/data/view/PRJEB8420	Orthic Gray Luvisol	0.545	meter	UO	UO:0000008
SL	Shotgun Metagenome Sequencing	Illumina HiSeq X Ten	SL-OM0C0-Ae-1	ERX1811808	European Nucleotide Archive	PRJEB8420	http://www.ebi.ac.uk/ena/data/view/PRJEB8420	Orthic Gray Luvisol	0.003	meter	UO	UO:0000008
SL	Shotgun Metagenome Sequencing	Illumina HiSeq X Ten	SL-OM0C0-AB-1	ERX1811809	European Nucleotide Archive	PRJEB8420	http://www.ebi.ac.uk/ena/data/view/PRJEB8420	Orthic Gray Luvisol	0.062	meter	UO	UO:0000008
SL	Shotgun Metagenome Sequencing	Illumina HiSeq X Ten	SL-OM0C0-Bt-1	ERX1811810	European Nucleotide Archive	PRJEB8420	http://www.ebi.ac.uk/ena/data/view/PRJEB8420	Orthic Gray Luvisol	0.333	meter	UO	UO:0000008
SL	Shotgun Metagenome Sequencing	Illumina HiSeq X Ten	SL-OM0C0-LFH-2	ERX1811811	European Nucleotide Archive	PRJEB8420	http://www.ebi.ac.uk/ena/data/view/PRJEB8420	Orthic Gray Luvisol	0.528	meter	UO	UO:0000008
SL	Shotgun Metagenome Sequencing	Illumina HiSeq X Ten	SL-OM0C0-Ahe-2	ERX1811812	European Nucleotide Archive	PRJEB8420	http://www.ebi.ac.uk/ena/data/view/PRJEB8420	Orthic Gray Luvisol	0.002	meter	UO	UO:0000008
SL	Shotgun Metagenome Sequencing	Illumina HiSeq X Ten	SL-OM0C0-Ae-2	ERX1811813	European Nucleotide Archive	PRJEB8420	http://www.ebi.ac.uk/ena/data/view/PRJEB8420	Orthic Gray Luvisol	0.067	meter	UO	UO:0000008
SL	Shotgun Metagenome Sequencing	Illumina HiSeq X Ten	SL-OM0C0-AB-2	ERX1811814	European Nucleotide Archive	PRJEB8420	http://www.ebi.ac.uk/ena/data/view/PRJEB8420	Orthic Gray Luvisol	0.217	meter	UO	UO:0000008
SL	Shotgun Metagenome Sequencing	Illumina HiSeq X Ten	SL-OM0C0-Bt-2	ERX1811815	European Nucleotide Archive	PRJEB8420	http://www.ebi.ac.uk/ena/data/view/PRJEB8420	Orthic Gray Luvisol	0.597	meter	UO	UO:0000008
SL	Shotgun Metagenome Sequencing	Illumina HiSeq X Ten	SL-OM0C0-LFH-3	ERX1811816	European Nucleotide Archive	PRJEB8420	http://www.ebi.ac.uk/ena/data/view/PRJEB8420	Orthic Gray Luvisol	0.002	meter	UO	UO:0000008
SL	Shotgun Metagenome Sequencing	Illumina HiSeq X Ten	SL-OM0C0-Ae-3	ERX1811817	European Nucleotide Archive	PRJEB8420	http://www.ebi.ac.uk/ena/data/view/PRJEB8420	Orthic Gray Luvisol	0.042	meter	UO	UO:0000008
SL	Shotgun Metagenome Sequencing	Illumina HiSeq X Ten	SL-OM0C0-AB-3	ERX1811818	European Nucleotide Archive	PRJEB8420	http://www.ebi.ac.uk/ena/data/view/PRJEB8420	Orthic Gray Luvisol	0.272	meter	UO	UO:0000008
SL	Shotgun Metagenome Sequencing	Illumina HiSeq X Ten	SL-OM0C0-Bt-3	ERX1811819	European Nucleotide Archive	PRJEB8420	http://www.ebi.ac.uk/ena/data/view/PRJEB8420	Orthic Gray Luvisol	0.492	meter	UO	UO:0000008
