# Supplementary material for: A metagenomic survey of forest soil microbial communities more than a decade after timber harvesting
Source: Sci Data. 2017 Jul 25;4:170092. doi: 10.1038/sdata.2017.92 (PMC5525643; doi:10.1038/sdata.2017.92)
Supplement: Supplementary file 1 [file sdata201792-isa1.zip › a_isotope_Mohn.txt]

Sample Name	Protocol REF	Parameter Value[instrument]	Assay Name	Raw Data File	Comment[Data Repository]	Comment[Data Record Accession]	Comment[Data Record URI]	Factor Value[SIP substrate]	Factor Value[SIP status]	Factor Value[soil type]	Factor Value[mean annual temperature]	Unit	Term Source REF	Term Accession Number	Factor Value[precipitation in warmest quarter]	Unit	Term Source REF	Term Accession Number	Factor Value[tree cover]	Factor Value[climatic zone]	Factor Value[LTSP treatment]	Factor Value[horizon]
BL	Stable Isotope Probing Amplicon and Shotgun Metagenome Sequencing	454 GS FLX Titanium	IIKFCBR01.BL025_12C.bact	ERX1051796	European Nucleotide Archive	PRJEB9761	http://www.ebi.ac.uk/ena/data/view/PRJEB9761	Cellulose	12C	Mesic Ultic Haploxeralfs	11.2	degree Celsius	UO	UO:0000027	55	millimeter	UO	UO:0000016	Ponderosa pine, sugar pine, white fir, giant sequoia	Csa, Mediterranean hot summer	OM1	O horizon
BL	Stable Isotope Probing Amplicon and Shotgun Metagenome Sequencing	454 GS FLX Titanium	IIKFCBR01.BL026_12C.bact	ERX1051798	European Nucleotide Archive	PRJEB9761	http://www.ebi.ac.uk/ena/data/view/PRJEB9761	Cellulose	12C	Mesic Ultic Haploxeralfs	11.2	degree Celsius	UO	UO:0000027	55	millimeter	UO	UO:0000016	Ponderosa pine, sugar pine, white fir, giant sequoia	Csa, Mediterranean hot summer	OM1	A horizon
BL	Stable Isotope Probing Amplicon and Shotgun Metagenome Sequencing	454 GS FLX Titanium	IIKFCBR01.BL031_12C.bact	ERX1051800	European Nucleotide Archive	PRJEB9761	http://www.ebi.ac.uk/ena/data/view/PRJEB9761	Cellulose	12C	Mesic Ultic Haploxeralfs	11.2	degree Celsius	UO	UO:0000027	55	millimeter	UO	UO:0000016	Ponderosa pine, sugar pine, white fir, giant sequoia	Csa, Mediterranean hot summer	OM2	O horizon
BL	Stable Isotope Probing Amplicon and Shotgun Metagenome Sequencing	454 GS FLX Titanium	IIKFCBR01.BL032_12C.bact	ERX1051802	European Nucleotide Archive	PRJEB9761	http://www.ebi.ac.uk/ena/data/view/PRJEB9761	Cellulose	12C	Mesic Ultic Haploxeralfs	11.2	degree Celsius	UO	UO:0000027	55	millimeter	UO	UO:0000016	Ponderosa pine, sugar pine, white fir, giant sequoia	Csa, Mediterranean hot summer	OM2	A horizon
BL	Stable Isotope Probing Amplicon and Shotgun Metagenome Sequencing	454 GS FLX Titanium	IIKFCBR01.BL037_12C.bact	ERX1051804	European Nucleotide Archive	PRJEB9761	http://www.ebi.ac.uk/ena/data/view/PRJEB9761	Cellulose	12C	Mesic Ultic Haploxeralfs	11.2	degree Celsius	UO	UO:0000027	55	millimeter	UO	UO:0000016	Ponderosa pine, sugar pine, white fir, giant sequoia	Csa, Mediterranean hot summer	OM3	O horizon
BL	Stable Isotope Probing Amplicon and Shotgun Metagenome Sequencing	454 GS FLX Titanium	IIKFCBR01.BL038_12C.bact	ERX1051806	European Nucleotide Archive	PRJEB9761	http://www.ebi.ac.uk/ena/data/view/PRJEB9761	Cellulose	12C	Mesic Ultic Haploxeralfs	11.2	degree Celsius	UO	UO:0000027	55	millimeter	UO	UO:0000016	Ponderosa pine, sugar pine, white fir, giant sequoia	Csa, Mediterranean hot summer	OM3	A horizon
BL	Stable Isotope Probing Amplicon and Shotgun Metagenome Sequencing	454 GS FLX Titanium	IIKFCBR01.BL043_12C.bact	ERX1051808	European Nucleotide Archive	PRJEB9761	http://www.ebi.ac.uk/ena/data/view/PRJEB9761	Cellulose	12C	Mesic Ultic Haploxeralfs	11.2	degree Celsius	UO	UO:0000027	55	millimeter	UO	UO:0000016	Ponderosa pine, sugar pine, white fir, giant sequoia	Csa, Mediterranean hot summer	REF	O horizon
BL	Stable Isotope Probing Amplicon and Shotgun Metagenome Sequencing	454 GS FLX Titanium	IIKFCBR01.BL044_12C.bact	ERX1051810	European Nucleotide Archive	PRJEB9761	http://www.ebi.ac.uk/ena/data/view/PRJEB9761	Cellulose	12C	Mesic Ultic Haploxeralfs	11.2	degree Celsius	UO	UO:0000027	55	millimeter	UO	UO:0000016	Ponderosa pine, sugar pine, white fir, giant sequoia	Csa, Mediterranean hot summer	REF	A horizon
BR	Stable Isotope Probing Amplicon and Shotgun Metagenome Sequencing	454 GS FLX Titanium	IIKFCBR01.BR049_12C.bact	ERX1051812	European Nucleotide Archive	PRJEB9761	http://www.ebi.ac.uk/ena/data/view/PRJEB9761	Cellulose	12C	Mesic Ultic Haploxeralfs	11.2	degree Celsius	UO	UO:0000027	55	millimeter	UO	UO:0000016	Ponderosa pine, sugar pine, white fir, giant sequoia	Csa, Mediterranean hot summer	OM1	O horizon
BR	Stable Isotope Probing Amplicon and Shotgun Metagenome Sequencing	454 GS FLX Titanium	IIKFCBR01.BR050_12C.bact	ERX1051814	European Nucleotide Archive	PRJEB9761	http://www.ebi.ac.uk/ena/data/view/PRJEB9761	Cellulose	12C	Mesic Ultic Haploxeralfs	11.2	degree Celsius	UO	UO:0000027	55	millimeter	UO	UO:0000016	Ponderosa pine, sugar pine, white fir, giant sequoia	Csa, Mediterranean hot summer	OM1	A horizon
BR	Stable Isotope Probing Amplicon and Shotgun Metagenome Sequencing	454 GS FLX Titanium	IIKFCBR01.BR055_12C.bact	ERX1051816	European Nucleotide Archive	PRJEB9761	http://www.ebi.ac.uk/ena/data/view/PRJEB9761	Cellulose	12C	Mesic Ultic Haploxeralfs	11.2	degree Celsius	UO	UO:0000027	55	millimeter	UO	UO:0000016	Ponderosa pine, sugar pine, white fir, giant sequoia	Csa, Mediterranean hot summer	OM2	O horizon
BR	Stable Isotope Probing Amplicon and Shotgun Metagenome Sequencing	454 GS FLX Titanium	IIKFCBR01.BR056_12C.bact	ERX1051818	European Nucleotide Archive	PRJEB9761	http://www.ebi.ac.uk/ena/data/view/PRJEB9761	Cellulose	12C	Mesic Ultic Haploxeralfs	11.2	degree Celsius	UO	UO:0000027	55	millimeter	UO	UO:0000016	Ponderosa pine, sugar pine, white fir, giant sequoia	Csa, Mediterranean hot summer	OM2	A horizon
BR	Stable Isotope Probing Amplicon and Shotgun Metagenome Sequencing	454 GS FLX Titanium	IIKFCBR01.BR061_12C.bact	ERX1051820	European Nucleotide Archive	PRJEB9761	http://www.ebi.ac.uk/ena/data/view/PRJEB9761	Cellulose	12C	Mesic Ultic Haploxeralfs	11.2	degree Celsius	UO	UO:0000027	55	millimeter	UO	UO:0000016	Ponderosa pine, sugar pine, white fir, giant sequoia	Csa, Mediterranean hot summer	OM3	O horizon
BR	Stable Isotope Probing Amplicon and Shotgun Metagenome Sequencing	454 GS FLX Titanium	IIKFCBR01.BR062_12C.bact	ERX1051822	European Nucleotide Archive	PRJEB9761	http://www.ebi.ac.uk/ena/data/view/PRJEB9761	Cellulose	12C	Mesic Ultic Haploxeralfs	11.2	degree Celsius	UO	UO:0000027	55	millimeter	UO	UO:0000016	Ponderosa pine, sugar pine, white fir, giant sequoia	Csa, Mediterranean hot summer	OM3	A horizon
BR	Stable Isotope Probing Amplicon and Shotgun Metagenome Sequencing	454 GS FLX Titanium	IIKFCBR01.BR067_12C.bact	ERX1051824	European Nucleotide Archive	PRJEB9761	http://www.ebi.ac.uk/ena/data/view/PRJEB9761	Cellulose	12C	Mesic Ultic Haploxeralfs	11.2	degree Celsius	UO	UO:0000027	55	millimeter	UO	UO:0000016	Ponderosa pine, sugar pine, white fir, giant sequoia	Csa, Mediterranean hot summer	REF	O horizon
BR	Stable Isotope Probing Amplicon and Shotgun Metagenome Sequencing	454 GS FLX Titanium	IIKFCBR01.BR068_12C.bact	ERX1051826	European Nucleotide Archive	PRJEB9761	http://www.ebi.ac.uk/ena/data/view/PRJEB9761	Cellulose	12C	Mesic Ultic Haploxeralfs	11.2	degree Celsius	UO	UO:0000027	55	millimeter	UO	UO:0000016	Ponderosa pine, sugar pine, white fir, giant sequoia	Csa, Mediterranean hot summer	REF	A horizon
LH	Stable Isotope Probing Amplicon and Shotgun Metagenome Sequencing	454 GS FLX Titanium	IIKFCBR01.LH001_12C.bact	ERX1051828	European Nucleotide Archive	PRJEB9761	http://www.ebi.ac.uk/ena/data/view/PRJEB9761	Cellulose	12C	Mesic Ultic Haploxeralfs	11.2	degree Celsius	UO	UO:0000027	55	millimeter	UO	UO:0000016	Ponderosa pine, sugar pine, white fir, giant sequoia	Csa, Mediterranean hot summer	OM1	O horizon
LH	Stable Isotope Probing Amplicon and Shotgun Metagenome Sequencing	454 GS FLX Titanium	IIKFCBR01.LH002_12C.bact	ERX1051830	European Nucleotide Archive	PRJEB9761	http://www.ebi.ac.uk/ena/data/view/PRJEB9761	Cellulose	12C	Mesic Ultic Haploxeralfs	11.2	degree Celsius	UO	UO:0000027	55	millimeter	UO	UO:0000016	Ponderosa pine, sugar pine, white fir, giant sequoia	Csa, Mediterranean hot summer	OM1	A horizon
LH	Stable Isotope Probing Amplicon and Shotgun Metagenome Sequencing	454 GS FLX Titanium	IIKFCBR01.LH007_12C.bact	ERX1051832	European Nucleotide Archive	PRJEB9761	http://www.ebi.ac.uk/ena/data/view/PRJEB9761	Cellulose	12C	Mesic Ultic Haploxeralfs	11.2	degree Celsius	UO	UO:0000027	55	millimeter	UO	UO:0000016	Ponderosa pine, sugar pine, white fir, giant sequoia	Csa, Mediterranean hot summer	OM2	O horizon
LH	Stable Isotope Probing Amplicon and Shotgun Metagenome Sequencing	454 GS FLX Titanium	IIKFCBR01.LH008_12C.bact	ERX1051834	European Nucleotide Archive	PRJEB9761	http://www.ebi.ac.uk/ena/data/view/PRJEB9761	Cellulose	12C	Mesic Ultic Haploxeralfs	11.2	degree Celsius	UO	UO:0000027	55	millimeter	UO	UO:0000016	Ponderosa pine, sugar pine, white fir, giant sequoia	Csa, Mediterranean hot summer	OM2	A horizon
LH	Stable Isotope Probing Amplicon and Shotgun Metagenome Sequencing	454 GS FLX Titanium	IIKFCBR01.LH013_12C.bact	ERX1051836	European Nucleotide Archive	PRJEB9761	http://www.ebi.ac.uk/ena/data/view/PRJEB9761	Cellulose	12C	Mesic Ultic Haploxeralfs	11.2	degree Celsius	UO	UO:0000027	55	millimeter	UO	UO:0000016	Ponderosa pine, sugar pine, white fir, giant sequoia	Csa, Mediterranean hot summer	OM3	O horizon
LH	Stable Isotope Probing Amplicon and Shotgun Metagenome Sequencing	454 GS FLX Titanium	IIKFCBR01.LH014_12C.bact	ERX1051838	European Nucleotide Archive	PRJEB9761	http://www.ebi.ac.uk/ena/data/view/PRJEB9761	Cellulose	12C	Mesic Ultic Haploxeralfs	11.2	degree Celsius	UO	UO:0000027	55	millimeter	UO	UO:0000016	Ponderosa pine, sugar pine, white fir, giant sequoia	Csa, Mediterranean hot summer	OM3	A horizon
LH	Stable Isotope Probing Amplicon and Shotgun Metagenome Sequencing	454 GS FLX Titanium	IIKFCBR01.LH019_12C.bact	ERX1051840	European Nucleotide Archive	PRJEB9761	http://www.ebi.ac.uk/ena/data/view/PRJEB9761	Cellulose	12C	Mesic Ultic Haploxeralfs	11.2	degree Celsius	UO	UO:0000027	55	millimeter	UO	UO:0000016	Ponderosa pine, sugar pine, white fir, giant sequoia	Csa, Mediterranean hot summer	REF	O horizon
LH	Stable Isotope Probing Amplicon and Shotgun Metagenome Sequencing	454 GS FLX Titanium	IIKFCBR01.LH020_12C.bact	ERX1051842	European Nucleotide Archive	PRJEB9761	http://www.ebi.ac.uk/ena/data/view/PRJEB9761	Cellulose	12C	Mesic Ultic Haploxeralfs	11.2	degree Celsius	UO	UO:0000027	55	millimeter	UO	UO:0000016	Ponderosa pine, sugar pine, white fir, giant sequoia	Csa, Mediterranean hot summer	REF	A horizon
BL	Stable Isotope Probing Amplicon and Shotgun Metagenome Sequencing	454 GS FLX Titanium	IIKFCBR02.BL025_12C.fungi	ERX1051844	European Nucleotide Archive	PRJEB9761	http://www.ebi.ac.uk/ena/data/view/PRJEB9761	Cellulose	12C	Mesic Ultic Haploxeralfs	11.2	degree Celsius	UO	UO:0000027	55	millimeter	UO	UO:0000016	Ponderosa pine, sugar pine, white fir, giant sequoia	Csa, Mediterranean hot summer	OM1	O horizon
BL	Stable Isotope Probing Amplicon and Shotgun Metagenome Sequencing	454 GS FLX Titanium	IIKFCBR02.BL026_12C.fungi	ERX1051846	European Nucleotide Archive	PRJEB9761	http://www.ebi.ac.uk/ena/data/view/PRJEB9761	Cellulose	12C	Mesic Ultic Haploxeralfs	11.2	degree Celsius	UO	UO:0000027	55	millimeter	UO	UO:0000016	Ponderosa pine, sugar pine, white fir, giant sequoia	Csa, Mediterranean hot summer	OM1	A horizon
BL	Stable Isotope Probing Amplicon and Shotgun Metagenome Sequencing	454 GS FLX Titanium	IIKFCBR02.BL031_12C.fungi	ERX1051848	European Nucleotide Archive	PRJEB9761	http://www.ebi.ac.uk/ena/data/view/PRJEB9761	Cellulose	12C	Mesic Ultic Haploxeralfs	11.2	degree Celsius	UO	UO:0000027	55	millimeter	UO	UO:0000016	Ponderosa pine, sugar pine, white fir, giant sequoia	Csa, Mediterranean hot summer	OM2	O horizon
BL	Stable Isotope Probing Amplicon and Shotgun Metagenome Sequencing	454 GS FLX Titanium	IIKFCBR02.BL032_12C.fungi	ERX1051850	European Nucleotide Archive	PRJEB9761	http://www.ebi.ac.uk/ena/data/view/PRJEB9761	Cellulose	12C	Mesic Ultic Haploxeralfs	11.2	degree Celsius	UO	UO:0000027	55	millimeter	UO	UO:0000016	Ponderosa pine, sugar pine, white fir, giant sequoia	Csa, Mediterranean hot summer	OM2	A horizon
BL	Stable Isotope Probing Amplicon and Shotgun Metagenome Sequencing	454 GS FLX Titanium	IIKFCBR02.BL037_12C.fungi	ERX1051852	European Nucleotide Archive	PRJEB9761	http://www.ebi.ac.uk/ena/data/view/PRJEB9761	Cellulose	12C	Mesic Ultic Haploxeralfs	11.2	degree Celsius	UO	UO:0000027	55	millimeter	UO	UO:0000016	Ponderosa pine, sugar pine, white fir, giant sequoia	Csa, Mediterranean hot summer	OM3	O horizon
BL	Stable Isotope Probing Amplicon and Shotgun Metagenome Sequencing	454 GS FLX Titanium	IIKFCBR02.BL038_12C.fungi	ERX1051854	European Nucleotide Archive	PRJEB9761	http://www.ebi.ac.uk/ena/data/view/PRJEB9761	Cellulose	12C	Mesic Ultic Haploxeralfs	11.2	degree Celsius	UO	UO:0000027	55	millimeter	UO	UO:0000016	Ponderosa pine, sugar pine, white fir, giant sequoia	Csa, Mediterranean hot summer	OM3	A horizon
BL	Stable Isotope Probing Amplicon and Shotgun Metagenome Sequencing	454 GS FLX Titanium	IIKFCBR02.BL043_12C.fungi	ERX1051856	European Nucleotide Archive	PRJEB9761	http://www.ebi.ac.uk/ena/data/view/PRJEB9761	Cellulose	12C	Mesic Ultic Haploxeralfs	11.2	degree Celsius	UO	UO:0000027	55	millimeter	UO	UO:0000016	Ponderosa pine, sugar pine, white fir, giant sequoia	Csa, Mediterranean hot summer	REF	O horizon
BL	Stable Isotope Probing Amplicon and Shotgun Metagenome Sequencing	454 GS FLX Titanium	IIKFCBR02.BL044_12C.fungi	ERX1051858	European Nucleotide Archive	PRJEB9761	http://www.ebi.ac.uk/ena/data/view/PRJEB9761	Cellulose	12C	Mesic Ultic Haploxeralfs	11.2	degree Celsius	UO	UO:0000027	55	millimeter	UO	UO:0000016	Ponderosa pine, sugar pine, white fir, giant sequoia	Csa, Mediterranean hot summer	REF	A horizon
BR	Stable Isotope Probing Amplicon and Shotgun Metagenome Sequencing	454 GS FLX Titanium	IIKFCBR02.BR049_12C.fungi	ERX1051860	European Nucleotide Archive	PRJEB9761	http://www.ebi.ac.uk/ena/data/view/PRJEB9761	Cellulose	12C	Mesic Ultic Haploxeralfs	11.2	degree Celsius	UO	UO:0000027	55	millimeter	UO	UO:0000016	Ponderosa pine, sugar pine, white fir, giant sequoia	Csa, Mediterranean hot summer	OM1	O horizon
BR	Stable Isotope Probing Amplicon and Shotgun Metagenome Sequencing	454 GS FLX Titanium	IIKFCBR02.BR050_12C.fungi	ERX1051862	European Nucleotide Archive	PRJEB9761	http://www.ebi.ac.uk/ena/data/view/PRJEB9761	Cellulose	12C	Mesic Ultic Haploxeralfs	11.2	degree Celsius	UO	UO:0000027	55	millimeter	UO	UO:0000016	Ponderosa pine, sugar pine, white fir, giant sequoia	Csa, Mediterranean hot summer	OM1	A horizon
BR	Stable Isotope Probing Amplicon and Shotgun Metagenome Sequencing	454 GS FLX Titanium	IIKFCBR02.BR055_12C.fungi	ERX1051864	European Nucleotide Archive	PRJEB9761	http://www.ebi.ac.uk/ena/data/view/PRJEB9761	Cellulose	12C	Mesic Ultic Haploxeralfs	11.2	degree Celsius	UO	UO:0000027	55	millimeter	UO	UO:0000016	Ponderosa pine, sugar pine, white fir, giant sequoia	Csa, Mediterranean hot summer	OM2	O horizon
BR	Stable Isotope Probing Amplicon and Shotgun Metagenome Sequencing	454 GS FLX Titanium	IIKFCBR02.BR056_12C.fungi	ERX1051866	European Nucleotide Archive	PRJEB9761	http://www.ebi.ac.uk/ena/data/view/PRJEB9761	Cellulose	12C	Mesic Ultic Haploxeralfs	11.2	degree Celsius	UO	UO:0000027	55	millimeter	UO	UO:0000016	Ponderosa pine, sugar pine, white fir, giant sequoia	Csa, Mediterranean hot summer	OM2	A horizon
BR	Stable Isotope Probing Amplicon and Shotgun Metagenome Sequencing	454 GS FLX Titanium	IIKFCBR02.BR061_12C.fungi	ERX1051868	European Nucleotide Archive	PRJEB9761	http://www.ebi.ac.uk/ena/data/view/PRJEB9761	Cellulose	12C	Mesic Ultic Haploxeralfs	11.2	degree Celsius	UO	UO:0000027	55	millimeter	UO	UO:0000016	Ponderosa pine, sugar pine, white fir, giant sequoia	Csa, Mediterranean hot summer	OM3	O horizon
BR	Stable Isotope Probing Amplicon and Shotgun Metagenome Sequencing	454 GS FLX Titanium	IIKFCBR02.BR062_12C.fungi	ERX1051870	European Nucleotide Archive	PRJEB9761	http://www.ebi.ac.uk/ena/data/view/PRJEB9761	Cellulose	12C	Mesic Ultic Haploxeralfs	11.2	degree Celsius	UO	UO:0000027	55	millimeter	UO	UO:0000016	Ponderosa pine, sugar pine, white fir, giant sequoia	Csa, Mediterranean hot summer	OM3	A horizon
BR	Stable Isotope Probing Amplicon and Shotgun Metagenome Sequencing	454 GS FLX Titanium	IIKFCBR02.BR067_12C.fungi	ERX1051872	European Nucleotide Archive	PRJEB9761	http://www.ebi.ac.uk/ena/data/view/PRJEB9761	Cellulose	12C	Mesic Ultic Haploxeralfs	11.2	degree Celsius	UO	UO:0000027	55	millimeter	UO	UO:0000016	Ponderosa pine, sugar pine, white fir, giant sequoia	Csa, Mediterranean hot summer	REF	O horizon
BR	Stable Isotope Probing Amplicon and Shotgun Metagenome Sequencing	454 GS FLX Titanium	IIKFCBR02.BR068_12C.fungi	ERX1051874	European Nucleotide Archive	PRJEB9761	http://www.ebi.ac.uk/ena/data/view/PRJEB9761	Cellulose	12C	Mesic Ultic Haploxeralfs	11.2	degree Celsius	UO	UO:0000027	55	millimeter	UO	UO:0000016	Ponderosa pine, sugar pine, white fir, giant sequoia	Csa, Mediterranean hot summer	REF	A horizon
LH	Stable Isotope Probing Amplicon and Shotgun Metagenome Sequencing	454 GS FLX Titanium	IIKFCBR02.LH001_12C.fungi	ERX1051876	European Nucleotide Archive	PRJEB9761	http://www.ebi.ac.uk/ena/data/view/PRJEB9761	Cellulose	12C	Mesic Ultic Haploxeralfs	11.2	degree Celsius	UO	UO:0000027	55	millimeter	UO	UO:0000016	Ponderosa pine, sugar pine, white fir, giant sequoia	Csa, Mediterranean hot summer	OM1	O horizon
LH	Stable Isotope Probing Amplicon and Shotgun Metagenome Sequencing	454 GS FLX Titanium	IIKFCBR02.LH002_12C.fungi	ERX1051878	European Nucleotide Archive	PRJEB9761	http://www.ebi.ac.uk/ena/data/view/PRJEB9761	Cellulose	12C	Mesic Ultic Haploxeralfs	11.2	degree Celsius	UO	UO:0000027	55	millimeter	UO	UO:0000016	Ponderosa pine, sugar pine, white fir, giant sequoia	Csa, Mediterranean hot summer	OM1	A horizon
LH	Stable Isotope Probing Amplicon and Shotgun Metagenome Sequencing	454 GS FLX Titanium	IIKFCBR02.LH007_12C.fungi	ERX1051880	European Nucleotide Archive	PRJEB9761	http://www.ebi.ac.uk/ena/data/view/PRJEB9761	Cellulose	12C	Mesic Ultic Haploxeralfs	11.2	degree Celsius	UO	UO:0000027	55	millimeter	UO	UO:0000016	Ponderosa pine, sugar pine, white fir, giant sequoia	Csa, Mediterranean hot summer	OM2	O horizon
LH	Stable Isotope Probing Amplicon and Shotgun Metagenome Sequencing	454 GS FLX Titanium	IIKFCBR02.LH008_12C.fungi	ERX1051882	European Nucleotide Archive	PRJEB9761	http://www.ebi.ac.uk/ena/data/view/PRJEB9761	Cellulose	12C	Mesic Ultic Haploxeralfs	11.2	degree Celsius	UO	UO:0000027	55	millimeter	UO	UO:0000016	Ponderosa pine, sugar pine, white fir, giant sequoia	Csa, Mediterranean hot summer	OM2	A horizon
LH	Stable Isotope Probing Amplicon and Shotgun Metagenome Sequencing	454 GS FLX Titanium	IIKFCBR02.LH014_12C.fungi	ERX1051885	European Nucleotide Archive	PRJEB9761	http://www.ebi.ac.uk/ena/data/view/PRJEB9761	Cellulose	12C	Mesic Ultic Haploxeralfs	11.2	degree Celsius	UO	UO:0000027	55	millimeter	UO	UO:0000016	Ponderosa pine, sugar pine, white fir, giant sequoia	Csa, Mediterranean hot summer	OM3	A horizon
LH	Stable Isotope Probing Amplicon and Shotgun Metagenome Sequencing	454 GS FLX Titanium	IIKFCBR02.LH019_12C.fungi	ERX1051887	European Nucleotide Archive	PRJEB9761	http://www.ebi.ac.uk/ena/data/view/PRJEB9761	Cellulose	12C	Mesic Ultic Haploxeralfs	11.2	degree Celsius	UO	UO:0000027	55	millimeter	UO	UO:0000016	Ponderosa pine, sugar pine, white fir, giant sequoia	Csa, Mediterranean hot summer	REF	O horizon
LH	Stable Isotope Probing Amplicon and Shotgun Metagenome Sequencing	454 GS FLX Titanium	IIKFCBR02.LH020_12C.fungi	ERX1051889	European Nucleotide Archive	PRJEB9761	http://www.ebi.ac.uk/ena/data/view/PRJEB9761	Cellulose	12C	Mesic Ultic Haploxeralfs	11.2	degree Celsius	UO	UO:0000027	55	millimeter	UO	UO:0000016	Ponderosa pine, sugar pine, white fir, giant sequoia	Csa, Mediterranean hot summer	REF	A horizon
Pooled	Stable Isotope Probing Amplicon and Shotgun Metagenome Sequencing	Illumina HiSeq 2500	C12_Metagenome_12C	ERX1413336	European Nucleotide Archive	PRJEB9761	http://www.ebi.ac.uk/ena/data/view/PRJEB9761	Cellulose	12C	Mesic Ultic Haploxeralfs	11.2	degree Celsius	UO	UO:0000027	55	millimeter	UO	UO:0000016	Ponderosa pine, sugar pine, white fir, giant sequoia	Csa, Mediterranean hot summer	REF	A horizon
BL	Stable Isotope Probing Amplicon and Shotgun Metagenome Sequencing	454 GS FLX Titanium	IIKFCBR01.BL025_13C.bact	ERX1051797	European Nucleotide Archive	PRJEB9761	http://www.ebi.ac.uk/ena/data/view/PRJEB9761	Cellulose	13C	Mesic Ultic Haploxeralfs	11.2	degree Celsius	UO	UO:0000027	55	millimeter	UO	UO:0000016	Ponderosa pine, sugar pine, white fir, giant sequoia	Csa, Mediterranean hot summer	OM1	O horizon
BL	Stable Isotope Probing Amplicon and Shotgun Metagenome Sequencing	454 GS FLX Titanium	IIKFCBR01.BL026_13C.bact	ERX1051799	European Nucleotide Archive	PRJEB9761	http://www.ebi.ac.uk/ena/data/view/PRJEB9761	Cellulose	13C	Mesic Ultic Haploxeralfs	11.2	degree Celsius	UO	UO:0000027	55	millimeter	UO	UO:0000016	Ponderosa pine, sugar pine, white fir, giant sequoia	Csa, Mediterranean hot summer	OM1	A horizon
BL	Stable Isotope Probing Amplicon and Shotgun Metagenome Sequencing	454 GS FLX Titanium	IIKFCBR01.BL031_13C.bact	ERX1051801	European Nucleotide Archive	PRJEB9761	http://www.ebi.ac.uk/ena/data/view/PRJEB9761	Cellulose	13C	Mesic Ultic Haploxeralfs	11.2	degree Celsius	UO	UO:0000027	55	millimeter	UO	UO:0000016	Ponderosa pine, sugar pine, white fir, giant sequoia	Csa, Mediterranean hot summer	OM2	O horizon
BL	Stable Isotope Probing Amplicon and Shotgun Metagenome Sequencing	454 GS FLX Titanium	IIKFCBR01.BL032_13C.bact	ERX1051803	European Nucleotide Archive	PRJEB9761	http://www.ebi.ac.uk/ena/data/view/PRJEB9761	Cellulose	13C	Mesic Ultic Haploxeralfs	11.2	degree Celsius	UO	UO:0000027	55	millimeter	UO	UO:0000016	Ponderosa pine, sugar pine, white fir, giant sequoia	Csa, Mediterranean hot summer	OM2	A horizon
BL	Stable Isotope Probing Amplicon and Shotgun Metagenome Sequencing	454 GS FLX Titanium	IIKFCBR01.BL037_13C.bact	ERX1051805	European Nucleotide Archive	PRJEB9761	http://www.ebi.ac.uk/ena/data/view/PRJEB9761	Cellulose	13C	Mesic Ultic Haploxeralfs	11.2	degree Celsius	UO	UO:0000027	55	millimeter	UO	UO:0000016	Ponderosa pine, sugar pine, white fir, giant sequoia	Csa, Mediterranean hot summer	OM3	O horizon
BL	Stable Isotope Probing Amplicon and Shotgun Metagenome Sequencing	454 GS FLX Titanium	IIKFCBR01.BL038_13C.bact	ERX1051807	European Nucleotide Archive	PRJEB9761	http://www.ebi.ac.uk/ena/data/view/PRJEB9761	Cellulose	13C	Mesic Ultic Haploxeralfs	11.2	degree Celsius	UO	UO:0000027	55	millimeter	UO	UO:0000016	Ponderosa pine, sugar pine, white fir, giant sequoia	Csa, Mediterranean hot summer	OM3	A horizon
BL	Stable Isotope Probing Amplicon and Shotgun Metagenome Sequencing	454 GS FLX Titanium	IIKFCBR01.BL043_13C.bact	ERX1051809	European Nucleotide Archive	PRJEB9761	http://www.ebi.ac.uk/ena/data/view/PRJEB9761	Cellulose	13C	Mesic Ultic Haploxeralfs	11.2	degree Celsius	UO	UO:0000027	55	millimeter	UO	UO:0000016	Ponderosa pine, sugar pine, white fir, giant sequoia	Csa, Mediterranean hot summer	REF	O horizon
BL	Stable Isotope Probing Amplicon and Shotgun Metagenome Sequencing	454 GS FLX Titanium	IIKFCBR01.BL044_13C.bact	ERX1051811	European Nucleotide Archive	PRJEB9761	http://www.ebi.ac.uk/ena/data/view/PRJEB9761	Cellulose	13C	Mesic Ultic Haploxeralfs	11.2	degree Celsius	UO	UO:0000027	55	millimeter	UO	UO:0000016	Ponderosa pine, sugar pine, white fir, giant sequoia	Csa, Mediterranean hot summer	REF	A horizon
BR	Stable Isotope Probing Amplicon and Shotgun Metagenome Sequencing	454 GS FLX Titanium	IIKFCBR01.BR049_13C.bact	ERX1051813	European Nucleotide Archive	PRJEB9761	http://www.ebi.ac.uk/ena/data/view/PRJEB9761	Cellulose	13C	Mesic Ultic Haploxeralfs	11.2	degree Celsius	UO	UO:0000027	55	millimeter	UO	UO:0000016	Ponderosa pine, sugar pine, white fir, giant sequoia	Csa, Mediterranean hot summer	OM1	O horizon
BR	Stable Isotope Probing Amplicon and Shotgun Metagenome Sequencing	454 GS FLX Titanium	IIKFCBR01.BR050_13C.bact	ERX1051815	European Nucleotide Archive	PRJEB9761	http://www.ebi.ac.uk/ena/data/view/PRJEB9761	Cellulose	13C	Mesic Ultic Haploxeralfs	11.2	degree Celsius	UO	UO:0000027	55	millimeter	UO	UO:0000016	Ponderosa pine, sugar pine, white fir, giant sequoia	Csa, Mediterranean hot summer	OM1	A horizon
BR	Stable Isotope Probing Amplicon and Shotgun Metagenome Sequencing	454 GS FLX Titanium	IIKFCBR01.BR055_13C.bact	ERX1051817	European Nucleotide Archive	PRJEB9761	http://www.ebi.ac.uk/ena/data/view/PRJEB9761	Cellulose	13C	Mesic Ultic Haploxeralfs	11.2	degree Celsius	UO	UO:0000027	55	millimeter	UO	UO:0000016	Ponderosa pine, sugar pine, white fir, giant sequoia	Csa, Mediterranean hot summer	OM2	O horizon
BR	Stable Isotope Probing Amplicon and Shotgun Metagenome Sequencing	454 GS FLX Titanium	IIKFCBR01.BR056_13C.bact	ERX1051819	European Nucleotide Archive	PRJEB9761	http://www.ebi.ac.uk/ena/data/view/PRJEB9761	Cellulose	13C	Mesic Ultic Haploxeralfs	11.2	degree Celsius	UO	UO:0000027	55	millimeter	UO	UO:0000016	Ponderosa pine, sugar pine, white fir, giant sequoia	Csa, Mediterranean hot summer	OM2	A horizon
BR	Stable Isotope Probing Amplicon and Shotgun Metagenome Sequencing	454 GS FLX Titanium	IIKFCBR01.BR061_13C.bact	ERX1051821	European Nucleotide Archive	PRJEB9761	http://www.ebi.ac.uk/ena/data/view/PRJEB9761	Cellulose	13C	Mesic Ultic Haploxeralfs	11.2	degree Celsius	UO	UO:0000027	55	millimeter	UO	UO:0000016	Ponderosa pine, sugar pine, white fir, giant sequoia	Csa, Mediterranean hot summer	OM3	O horizon
BR	Stable Isotope Probing Amplicon and Shotgun Metagenome Sequencing	454 GS FLX Titanium	IIKFCBR01.BR062_13C.bact	ERX1051823	European Nucleotide Archive	PRJEB9761	http://www.ebi.ac.uk/ena/data/view/PRJEB9761	Cellulose	13C	Mesic Ultic Haploxeralfs	11.2	degree Celsius	UO	UO:0000027	55	millimeter	UO	UO:0000016	Ponderosa pine, sugar pine, white fir, giant sequoia	Csa, Mediterranean hot summer	OM3	A horizon
BR	Stable Isotope Probing Amplicon and Shotgun Metagenome Sequencing	454 GS FLX Titanium	IIKFCBR01.BR067_13C.bact	ERX1051825	European Nucleotide Archive	PRJEB9761	http://www.ebi.ac.uk/ena/data/view/PRJEB9761	Cellulose	13C	Mesic Ultic Haploxeralfs	11.2	degree Celsius	UO	UO:0000027	55	millimeter	UO	UO:0000016	Ponderosa pine, sugar pine, white fir, giant sequoia	Csa, Mediterranean hot summer	REF	O horizon
BR	Stable Isotope Probing Amplicon and Shotgun Metagenome Sequencing	454 GS FLX Titanium	IIKFCBR01.BR068_13C.bact	ERX1051827	European Nucleotide Archive	PRJEB9761	http://www.ebi.ac.uk/ena/data/view/PRJEB9761	Cellulose	13C	Mesic Ultic Haploxeralfs	11.2	degree Celsius	UO	UO:0000027	55	millimeter	UO	UO:0000016	Ponderosa pine, sugar pine, white fir, giant sequoia	Csa, Mediterranean hot summer	REF	A horizon
LH	Stable Isotope Probing Amplicon and Shotgun Metagenome Sequencing	454 GS FLX Titanium	IIKFCBR01.LH001_13C.bact	ERX1051829	European Nucleotide Archive	PRJEB9761	http://www.ebi.ac.uk/ena/data/view/PRJEB9761	Cellulose	13C	Mesic Ultic Haploxeralfs	11.2	degree Celsius	UO	UO:0000027	55	millimeter	UO	UO:0000016	Ponderosa pine, sugar pine, white fir, giant sequoia	Csa, Mediterranean hot summer	OM1	O horizon
LH	Stable Isotope Probing Amplicon and Shotgun Metagenome Sequencing	454 GS FLX Titanium	IIKFCBR01.LH002_13C.bact	ERX1051831	European Nucleotide Archive	PRJEB9761	http://www.ebi.ac.uk/ena/data/view/PRJEB9761	Cellulose	13C	Mesic Ultic Haploxeralfs	11.2	degree Celsius	UO	UO:0000027	55	millimeter	UO	UO:0000016	Ponderosa pine, sugar pine, white fir, giant sequoia	Csa, Mediterranean hot summer	OM1	A horizon
LH	Stable Isotope Probing Amplicon and Shotgun Metagenome Sequencing	454 GS FLX Titanium	IIKFCBR01.LH007_13C.bact	ERX1051833	European Nucleotide Archive	PRJEB9761	http://www.ebi.ac.uk/ena/data/view/PRJEB9761	Cellulose	13C	Mesic Ultic Haploxeralfs	11.2	degree Celsius	UO	UO:0000027	55	millimeter	UO	UO:0000016	Ponderosa pine, sugar pine, white fir, giant sequoia	Csa, Mediterranean hot summer	OM2	O horizon
LH	Stable Isotope Probing Amplicon and Shotgun Metagenome Sequencing	454 GS FLX Titanium	IIKFCBR01.LH008_13C.bact	ERX1051835	European Nucleotide Archive	PRJEB9761	http://www.ebi.ac.uk/ena/data/view/PRJEB9761	Cellulose	13C	Mesic Ultic Haploxeralfs	11.2	degree Celsius	UO	UO:0000027	55	millimeter	UO	UO:0000016	Ponderosa pine, sugar pine, white fir, giant sequoia	Csa, Mediterranean hot summer	OM2	A horizon
LH	Stable Isotope Probing Amplicon and Shotgun Metagenome Sequencing	454 GS FLX Titanium	IIKFCBR01.LH013_13C.bact	ERX1051837	European Nucleotide Archive	PRJEB9761	http://www.ebi.ac.uk/ena/data/view/PRJEB9761	Cellulose	13C	Mesic Ultic Haploxeralfs	11.2	degree Celsius	UO	UO:0000027	55	millimeter	UO	UO:0000016	Ponderosa pine, sugar pine, white fir, giant sequoia	Csa, Mediterranean hot summer	OM3	O horizon
LH	Stable Isotope Probing Amplicon and Shotgun Metagenome Sequencing	454 GS FLX Titanium	IIKFCBR01.LH014_13C.bact	ERX1051839	European Nucleotide Archive	PRJEB9761	http://www.ebi.ac.uk/ena/data/view/PRJEB9761	Cellulose	13C	Mesic Ultic Haploxeralfs	11.2	degree Celsius	UO	UO:0000027	55	millimeter	UO	UO:0000016	Ponderosa pine, sugar pine, white fir, giant sequoia	Csa, Mediterranean hot summer	OM3	A horizon
LH	Stable Isotope Probing Amplicon and Shotgun Metagenome Sequencing	454 GS FLX Titanium	IIKFCBR01.LH019_13C.bact	ERX1051841	European Nucleotide Archive	PRJEB9761	http://www.ebi.ac.uk/ena/data/view/PRJEB9761	Cellulose	13C	Mesic Ultic Haploxeralfs	11.2	degree Celsius	UO	UO:0000027	55	millimeter	UO	UO:0000016	Ponderosa pine, sugar pine, white fir, giant sequoia	Csa, Mediterranean hot summer	REF	O horizon
LH	Stable Isotope Probing Amplicon and Shotgun Metagenome Sequencing	454 GS FLX Titanium	IIKFCBR01.LH020_13C.bact	ERX1051843	European Nucleotide Archive	PRJEB9761	http://www.ebi.ac.uk/ena/data/view/PRJEB9761	Cellulose	13C	Mesic Ultic Haploxeralfs	11.2	degree Celsius	UO	UO:0000027	55	millimeter	UO	UO:0000016	Ponderosa pine, sugar pine, white fir, giant sequoia	Csa, Mediterranean hot summer	REF	A horizon
BL	Stable Isotope Probing Amplicon and Shotgun Metagenome Sequencing	454 GS FLX Titanium	IIKFCBR02.BL025_13C.fungi	ERX1051845	European Nucleotide Archive	PRJEB9761	http://www.ebi.ac.uk/ena/data/view/PRJEB9761	Cellulose	13C	Mesic Ultic Haploxeralfs	11.2	degree Celsius	UO	UO:0000027	55	millimeter	UO	UO:0000016	Ponderosa pine, sugar pine, white fir, giant sequoia	Csa, Mediterranean hot summer	OM1	O horizon
BL	Stable Isotope Probing Amplicon and Shotgun Metagenome Sequencing	454 GS FLX Titanium	IIKFCBR02.BL026_13C.fungi	ERX1051847	European Nucleotide Archive	PRJEB9761	http://www.ebi.ac.uk/ena/data/view/PRJEB9761	Cellulose	13C	Mesic Ultic Haploxeralfs	11.2	degree Celsius	UO	UO:0000027	55	millimeter	UO	UO:0000016	Ponderosa pine, sugar pine, white fir, giant sequoia	Csa, Mediterranean hot summer	OM1	A horizon
BL	Stable Isotope Probing Amplicon and Shotgun Metagenome Sequencing	454 GS FLX Titanium	IIKFCBR02.BL031_13C.fungi	ERX1051849	European Nucleotide Archive	PRJEB9761	http://www.ebi.ac.uk/ena/data/view/PRJEB9761	Cellulose	13C	Mesic Ultic Haploxeralfs	11.2	degree Celsius	UO	UO:0000027	55	millimeter	UO	UO:0000016	Ponderosa pine, sugar pine, white fir, giant sequoia	Csa, Mediterranean hot summer	OM2	O horizon
BL	Stable Isotope Probing Amplicon and Shotgun Metagenome Sequencing	454 GS FLX Titanium	IIKFCBR02.BL032_13C.fungi	ERX1051851	European Nucleotide Archive	PRJEB9761	http://www.ebi.ac.uk/ena/data/view/PRJEB9761	Cellulose	13C	Mesic Ultic Haploxeralfs	11.2	degree Celsius	UO	UO:0000027	55	millimeter	UO	UO:0000016	Ponderosa pine, sugar pine, white fir, giant sequoia	Csa, Mediterranean hot summer	OM2	A horizon
BL	Stable Isotope Probing Amplicon and Shotgun Metagenome Sequencing	454 GS FLX Titanium	IIKFCBR02.BL037_13C.fungi	ERX1051853	European Nucleotide Archive	PRJEB9761	http://www.ebi.ac.uk/ena/data/view/PRJEB9761	Cellulose	13C	Mesic Ultic Haploxeralfs	11.2	degree Celsius	UO	UO:0000027	55	millimeter	UO	UO:0000016	Ponderosa pine, sugar pine, white fir, giant sequoia	Csa, Mediterranean hot summer	OM3	O horizon
BL	Stable Isotope Probing Amplicon and Shotgun Metagenome Sequencing	454 GS FLX Titanium	IIKFCBR02.BL038_13C.fungi	ERX1051855	European Nucleotide Archive	PRJEB9761	http://www.ebi.ac.uk/ena/data/view/PRJEB9761	Cellulose	13C	Mesic Ultic Haploxeralfs	11.2	degree Celsius	UO	UO:0000027	55	millimeter	UO	UO:0000016	Ponderosa pine, sugar pine, white fir, giant sequoia	Csa, Mediterranean hot summer	OM3	A horizon
BL	Stable Isotope Probing Amplicon and Shotgun Metagenome Sequencing	454 GS FLX Titanium	IIKFCBR02.BL043_13C.fungi	ERX1051857	European Nucleotide Archive	PRJEB9761	http://www.ebi.ac.uk/ena/data/view/PRJEB9761	Cellulose	13C	Mesic Ultic Haploxeralfs	11.2	degree Celsius	UO	UO:0000027	55	millimeter	UO	UO:0000016	Ponderosa pine, sugar pine, white fir, giant sequoia	Csa, Mediterranean hot summer	REF	O horizon
BL	Stable Isotope Probing Amplicon and Shotgun Metagenome Sequencing	454 GS FLX Titanium	IIKFCBR02.BL044_13C.fungi	ERX1051859	European Nucleotide Archive	PRJEB9761	http://www.ebi.ac.uk/ena/data/view/PRJEB9761	Cellulose	13C	Mesic Ultic Haploxeralfs	11.2	degree Celsius	UO	UO:0000027	55	millimeter	UO	UO:0000016	Ponderosa pine, sugar pine, white fir, giant sequoia	Csa, Mediterranean hot summer	REF	A horizon
BR	Stable Isotope Probing Amplicon and Shotgun Metagenome Sequencing	454 GS FLX Titanium	IIKFCBR02.BR049_13C.fungi	ERX1051861	European Nucleotide Archive	PRJEB9761	http://www.ebi.ac.uk/ena/data/view/PRJEB9761	Cellulose	13C	Mesic Ultic Haploxeralfs	11.2	degree Celsius	UO	UO:0000027	55	millimeter	UO	UO:0000016	Ponderosa pine, sugar pine, white fir, giant sequoia	Csa, Mediterranean hot summer	OM1	O horizon
BR	Stable Isotope Probing Amplicon and Shotgun Metagenome Sequencing	454 GS FLX Titanium	IIKFCBR02.BR050_13C.fungi	ERX1051863	European Nucleotide Archive	PRJEB9761	http://www.ebi.ac.uk/ena/data/view/PRJEB9761	Cellulose	13C	Mesic Ultic Haploxeralfs	11.2	degree Celsius	UO	UO:0000027	55	millimeter	UO	UO:0000016	Ponderosa pine, sugar pine, white fir, giant sequoia	Csa, Mediterranean hot summer	OM1	A horizon
BR	Stable Isotope Probing Amplicon and Shotgun Metagenome Sequencing	454 GS FLX Titanium	IIKFCBR02.BR055_13C.fungi	ERX1051865	European Nucleotide Archive	PRJEB9761	http://www.ebi.ac.uk/ena/data/view/PRJEB9761	Cellulose	13C	Mesic Ultic Haploxeralfs	11.2	degree Celsius	UO	UO:0000027	55	millimeter	UO	UO:0000016	Ponderosa pine, sugar pine, white fir, giant sequoia	Csa, Mediterranean hot summer	OM2	O horizon
BR	Stable Isotope Probing Amplicon and Shotgun Metagenome Sequencing	454 GS FLX Titanium	IIKFCBR02.BR056_13C.fungi	ERX1051867	European Nucleotide Archive	PRJEB9761	http://www.ebi.ac.uk/ena/data/view/PRJEB9761	Cellulose	13C	Mesic Ultic Haploxeralfs	11.2	degree Celsius	UO	UO:0000027	55	millimeter	UO	UO:0000016	Ponderosa pine, sugar pine, white fir, giant sequoia	Csa, Mediterranean hot summer	OM2	A horizon
BR	Stable Isotope Probing Amplicon and Shotgun Metagenome Sequencing	454 GS FLX Titanium	IIKFCBR02.BR061_13C.fungi	ERX1051869	European Nucleotide Archive	PRJEB9761	http://www.ebi.ac.uk/ena/data/view/PRJEB9761	Cellulose	13C	Mesic Ultic Haploxeralfs	11.2	degree Celsius	UO	UO:0000027	55	millimeter	UO	UO:0000016	Ponderosa pine, sugar pine, white fir, giant sequoia	Csa, Mediterranean hot summer	OM3	O horizon
BR	Stable Isotope Probing Amplicon and Shotgun Metagenome Sequencing	454 GS FLX Titanium	IIKFCBR02.BR062_13C.fungi	ERX1051871	European Nucleotide Archive	PRJEB9761	http://www.ebi.ac.uk/ena/data/view/PRJEB9761	Cellulose	13C	Mesic Ultic Haploxeralfs	11.2	degree Celsius	UO	UO:0000027	55	millimeter	UO	UO:0000016	Ponderosa pine, sugar pine, white fir, giant sequoia	Csa, Mediterranean hot summer	OM3	A horizon
BR	Stable Isotope Probing Amplicon and Shotgun Metagenome Sequencing	454 GS FLX Titanium	IIKFCBR02.BR067_13C.fungi	ERX1051873	European Nucleotide Archive	PRJEB9761	http://www.ebi.ac.uk/ena/data/view/PRJEB9761	Cellulose	13C	Mesic Ultic Haploxeralfs	11.2	degree Celsius	UO	UO:0000027	55	millimeter	UO	UO:0000016	Ponderosa pine, sugar pine, white fir, giant sequoia	Csa, Mediterranean hot summer	REF	O horizon
BR	Stable Isotope Probing Amplicon and Shotgun Metagenome Sequencing	454 GS FLX Titanium	IIKFCBR02.BR068_13C.fungi	ERX1051875	European Nucleotide Archive	PRJEB9761	http://www.ebi.ac.uk/ena/data/view/PRJEB9761	Cellulose	13C	Mesic Ultic Haploxeralfs	11.2	degree Celsius	UO	UO:0000027	55	millimeter	UO	UO:0000016	Ponderosa pine, sugar pine, white fir, giant sequoia	Csa, Mediterranean hot summer	REF	A horizon
LH	Stable Isotope Probing Amplicon and Shotgun Metagenome Sequencing	454 GS FLX Titanium	IIKFCBR02.LH001_13C.fungi	ERX1051877	European Nucleotide Archive	PRJEB9761	http://www.ebi.ac.uk/ena/data/view/PRJEB9761	Cellulose	13C	Mesic Ultic Haploxeralfs	11.2	degree Celsius	UO	UO:0000027	55	millimeter	UO	UO:0000016	Ponderosa pine, sugar pine, white fir, giant sequoia	Csa, Mediterranean hot summer	OM1	O horizon
LH	Stable Isotope Probing Amplicon and Shotgun Metagenome Sequencing	454 GS FLX Titanium	IIKFCBR02.LH002_13C.fungi	ERX1051879	European Nucleotide Archive	PRJEB9761	http://www.ebi.ac.uk/ena/data/view/PRJEB9761	Cellulose	13C	Mesic Ultic Haploxeralfs	11.2	degree Celsius	UO	UO:0000027	55	millimeter	UO	UO:0000016	Ponderosa pine, sugar pine, white fir, giant sequoia	Csa, Mediterranean hot summer	OM1	A horizon
LH	Stable Isotope Probing Amplicon and Shotgun Metagenome Sequencing	454 GS FLX Titanium	IIKFCBR02.LH007_13C.fungi	ERX1051881	European Nucleotide Archive	PRJEB9761	http://www.ebi.ac.uk/ena/data/view/PRJEB9761	Cellulose	13C	Mesic Ultic Haploxeralfs	11.2	degree Celsius	UO	UO:0000027	55	millimeter	UO	UO:0000016	Ponderosa pine, sugar pine, white fir, giant sequoia	Csa, Mediterranean hot summer	OM2	O horizon
LH	Stable Isotope Probing Amplicon and Shotgun Metagenome Sequencing	454 GS FLX Titanium	IIKFCBR02.LH008_13C.fungi	ERX1051883	European Nucleotide Archive	PRJEB9761	http://www.ebi.ac.uk/ena/data/view/PRJEB9761	Cellulose	13C	Mesic Ultic Haploxeralfs	11.2	degree Celsius	UO	UO:0000027	55	millimeter	UO	UO:0000016	Ponderosa pine, sugar pine, white fir, giant sequoia	Csa, Mediterranean hot summer	OM2	A horizon
LH	Stable Isotope Probing Amplicon and Shotgun Metagenome Sequencing	454 GS FLX Titanium	IIKFCBR02.LH013_13C.fungi	ERX1051884	European Nucleotide Archive	PRJEB9761	http://www.ebi.ac.uk/ena/data/view/PRJEB9761	Cellulose	13C	Mesic Ultic Haploxeralfs	11.2	degree Celsius	UO	UO:0000027	55	millimeter	UO	UO:0000016	Ponderosa pine, sugar pine, white fir, giant sequoia	Csa, Mediterranean hot summer	OM3	O horizon
LH	Stable Isotope Probing Amplicon and Shotgun Metagenome Sequencing	454 GS FLX Titanium	IIKFCBR02.LH014_13C.fungi	ERX1051886	European Nucleotide Archive	PRJEB9761	http://www.ebi.ac.uk/ena/data/view/PRJEB9761	Cellulose	13C	Mesic Ultic Haploxeralfs	11.2	degree Celsius	UO	UO:0000027	55	millimeter	UO	UO:0000016	Ponderosa pine, sugar pine, white fir, giant sequoia	Csa, Mediterranean hot summer	OM3	A horizon
LH	Stable Isotope Probing Amplicon and Shotgun Metagenome Sequencing	454 GS FLX Titanium	IIKFCBR02.LH019_13C.fungi	ERX1051888	European Nucleotide Archive	PRJEB9761	http://www.ebi.ac.uk/ena/data/view/PRJEB9761	Cellulose	13C	Mesic Ultic Haploxeralfs	11.2	degree Celsius	UO	UO:0000027	55	millimeter	UO	UO:0000016	Ponderosa pine, sugar pine, white fir, giant sequoia	Csa, Mediterranean hot summer	REF	O horizon
LH	Stable Isotope Probing Amplicon and Shotgun Metagenome Sequencing	454 GS FLX Titanium	IIKFCBR02.LH020_13C.fungi	ERX1051890	European Nucleotide Archive	PRJEB9761	http://www.ebi.ac.uk/ena/data/view/PRJEB9761	Cellulose	13C	Mesic Ultic Haploxeralfs	11.2	degree Celsius	UO	UO:0000027	55	millimeter	UO	UO:0000016	Ponderosa pine, sugar pine, white fir, giant sequoia	Csa, Mediterranean hot summer	REF	A horizon
Pooled	Stable Isotope Probing Amplicon and Shotgun Metagenome Sequencing	Illumina HiSeq 2500	OM1_Metagenome_13C	ERX1413337	European Nucleotide Archive	PRJEB9761	http://www.ebi.ac.uk/ena/data/view/PRJEB9761	Cellulose	13C	Mesic Ultic Haploxeralfs	11.2	degree Celsius	UO	UO:0000027	55	millimeter	UO	UO:0000016	Ponderosa pine, sugar pine, white fir, giant sequoia	Csa, Mediterranean hot summer	OM1	A horizon
Pooled	Stable Isotope Probing Amplicon and Shotgun Metagenome Sequencing	Illumina HiSeq 2500	OM3_Metagenome_13C	ERX1413338	European Nucleotide Archive	PRJEB9761	http://www.ebi.ac.uk/ena/data/view/PRJEB9761	Cellulose	13C	Mesic Ultic Haploxeralfs	11.2	degree Celsius	UO	UO:0000027	55	millimeter	UO	UO:0000016	Ponderosa pine, sugar pine, white fir, giant sequoia	Csa, Mediterranean hot summer	OM3	A horizon
Pooled	Stable Isotope Probing Amplicon and Shotgun Metagenome Sequencing	Illumina HiSeq 2500	REF_Metagenome_13C	ERX1413339	European Nucleotide Archive	PRJEB9761	http://www.ebi.ac.uk/ena/data/view/PRJEB9761	Cellulose	13C	Mesic Ultic Haploxeralfs	11.2	degree Celsius	UO	UO:0000027	55	millimeter	UO	UO:0000016	Ponderosa pine, sugar pine, white fir, giant sequoia	Csa, Mediterranean hot summer	REF	A horizon
BP	Stable Isotope Probing Amplicon and Shotgun Metagenome Sequencing	454 GS FLX Titanium	12C-OM1-Organic-BP-C1-1	ERX945177	European Nucleotide Archive	PRJEB9181	http://www.ebi.ac.uk/ena/data/view/PRJEB9181	Hemicellulose	12C	Brunisolic Gray Luvisol	2.5	degree Celsius	UO	UO:0000027	300	millimeter	UO	UO:0000016	Douglas fir, Lodgepole pine	Dfb, Humid Continental warm summer	OM1	O horizon
BP	Stable Isotope Probing Amplicon and Shotgun Metagenome Sequencing	454 GS FLX Titanium	12C-OM1-Mineral-BP-C2-1	ERX945174	European Nucleotide Archive	PRJEB9181	http://www.ebi.ac.uk/ena/data/view/PRJEB9181	Hemicellulose	12C	Brunisolic Gray Luvisol	2.5	degree Celsius	UO	UO:0000027	300	millimeter	UO	UO:0000016	Douglas fir, Lodgepole pine	Dfb, Humid Continental warm summer	OM1	A horizon
BP	Stable Isotope Probing Amplicon and Shotgun Metagenome Sequencing	454 GS FLX Titanium	12C-OM0-Organic-BP-C3-1	ERX945171	European Nucleotide Archive	PRJEB9181	http://www.ebi.ac.uk/ena/data/view/PRJEB9181	Hemicellulose	12C	Brunisolic Gray Luvisol	2.5	degree Celsius	UO	UO:0000027	300	millimeter	UO	UO:0000016	Douglas fir, Lodgepole pine	Dfb, Humid Continental warm summer	REF	O horizon
BP	Stable Isotope Probing Amplicon and Shotgun Metagenome Sequencing	454 GS FLX Titanium	12C-OM0-Mineral-BP-C4-1	ERX945169	European Nucleotide Archive	PRJEB9181	http://www.ebi.ac.uk/ena/data/view/PRJEB9181	Hemicellulose	12C	Brunisolic Gray Luvisol	2.5	degree Celsius	UO	UO:0000027	300	millimeter	UO	UO:0000016	Douglas fir, Lodgepole pine	Dfb, Humid Continental warm summer	REF	A horizon
DC	Stable Isotope Probing Amplicon and Shotgun Metagenome Sequencing	454 GS FLX Titanium	12C-OM0-Mineral-DC-C4-1	ERX945170	European Nucleotide Archive	PRJEB9181	http://www.ebi.ac.uk/ena/data/view/PRJEB9181	Hemicellulose	12C	Brunisolic Gray Luvisol	2.5	degree Celsius	UO	UO:0000027	300	millimeter	UO	UO:0000016	Douglas fir, Subalpine fir, Lodgepole pine	Dfb, Humid Continental warm summer	REF	A horizon
OC	Stable Isotope Probing Amplicon and Shotgun Metagenome Sequencing	454 GS FLX Titanium	12C-OM1-Organic-OC-C1-1	ERX945178	European Nucleotide Archive	PRJEB9181	http://www.ebi.ac.uk/ena/data/view/PRJEB9181	Hemicellulose	12C	Brunisolic Gray Luvisol	2.5	degree Celsius	UO	UO:0000027	300	millimeter	UO	UO:0000016	Douglas fir	Dfb, Humid Continental warm summer	OM1	O horizon
OC	Stable Isotope Probing Amplicon and Shotgun Metagenome Sequencing	454 GS FLX Titanium	12C-OM1-Mineral-OC-C2-1	ERX945175	European Nucleotide Archive	PRJEB9181	http://www.ebi.ac.uk/ena/data/view/PRJEB9181	Hemicellulose	12C	Brunisolic Gray Luvisol	2.5	degree Celsius	UO	UO:0000027	300	millimeter	UO	UO:0000016	Douglas fir	Dfb, Humid Continental warm summer	OM1	A horizon
OC	Stable Isotope Probing Amplicon and Shotgun Metagenome Sequencing	454 GS FLX Titanium	12C-OM0-Organic-OC-C3-1	ERX945172	European Nucleotide Archive	PRJEB9181	http://www.ebi.ac.uk/ena/data/view/PRJEB9181	Hemicellulose	12C	Brunisolic Gray Luvisol	2.5	degree Celsius	UO	UO:0000027	300	millimeter	UO	UO:0000016	Douglas fir	Dfb, Humid Continental warm summer	REF	O horizon
BP	Stable Isotope Probing Amplicon and Shotgun Metagenome Sequencing	454 GS FLX Titanium	13C-OM1-Organic-BP-C1-1	ERX945191	European Nucleotide Archive	PRJEB9181	http://www.ebi.ac.uk/ena/data/view/PRJEB9181	Hemicellulose	13C	Brunisolic Gray Luvisol	2.5	degree Celsius	UO	UO:0000027	300	millimeter	UO	UO:0000016	Douglas fir, Lodgepole pine	Dfb, Humid Continental warm summer	OM1	O horizon
BP	Stable Isotope Probing Amplicon and Shotgun Metagenome Sequencing	454 GS FLX Titanium	13C-OM1-Mineral-BP-C2-1	ERX945186	European Nucleotide Archive	PRJEB9181	http://www.ebi.ac.uk/ena/data/view/PRJEB9181	Hemicellulose	13C	Brunisolic Gray Luvisol	2.5	degree Celsius	UO	UO:0000027	300	millimeter	UO	UO:0000016	Douglas fir, Lodgepole pine	Dfb, Humid Continental warm summer	OM1	A horizon
BP	Stable Isotope Probing Amplicon and Shotgun Metagenome Sequencing	454 GS FLX Titanium	13C-OM0-Organic-BP-C3-1	ERX945182	European Nucleotide Archive	PRJEB9181	http://www.ebi.ac.uk/ena/data/view/PRJEB9181	Hemicellulose	13C	Brunisolic Gray Luvisol	2.5	degree Celsius	UO	UO:0000027	300	millimeter	UO	UO:0000016	Douglas fir, Lodgepole pine	Dfb, Humid Continental warm summer	REF	O horizon
BP	Stable Isotope Probing Amplicon and Shotgun Metagenome Sequencing	454 GS FLX Titanium	13C-OM0-Organic-BP-C3-1	ERX945201	European Nucleotide Archive	PRJEB9182	http://www.ebi.ac.uk/ena/data/view/PRJEB9182	Hemicellulose	13C	Brunisolic Gray Luvisol	2.5	degree Celsius	UO	UO:0000027	300	millimeter	UO	UO:0000016	Douglas fir, Lodgepole pine	Dfb, Humid Continental warm summer	REF	O horizon
BP	Stable Isotope Probing Amplicon and Shotgun Metagenome Sequencing	454 GS FLX Titanium	13C-OM0-Mineral-BP-C4-1	ERX945179	European Nucleotide Archive	PRJEB9181	http://www.ebi.ac.uk/ena/data/view/PRJEB9181	Hemicellulose	13C	Brunisolic Gray Luvisol	2.5	degree Celsius	UO	UO:0000027	300	millimeter	UO	UO:0000016	Douglas fir, Lodgepole pine	Dfb, Humid Continental warm summer	REF	A horizon
DC	Stable Isotope Probing Amplicon and Shotgun Metagenome Sequencing	454 GS FLX Titanium	13C-OM1-Organic-DC-C1-1	ERX945192	European Nucleotide Archive	PRJEB9181	http://www.ebi.ac.uk/ena/data/view/PRJEB9181	Hemicellulose	13C	Brunisolic Gray Luvisol	2.5	degree Celsius	UO	UO:0000027	300	millimeter	UO	UO:0000016	Douglas fir, Subalpine fir, Lodgepole pine	Dfb, Humid Continental warm summer	OM1	O horizon
DC	Stable Isotope Probing Amplicon and Shotgun Metagenome Sequencing	454 GS FLX Titanium	13C-OM1-Organic-DC-C1-1	ERX945211	European Nucleotide Archive	PRJEB9182	http://www.ebi.ac.uk/ena/data/view/PRJEB9182	Hemicellulose	13C	Brunisolic Gray Luvisol	2.5	degree Celsius	UO	UO:0000027	300	millimeter	UO	UO:0000016	Douglas fir, Subalpine fir, Lodgepole pine	Dfb, Humid Continental warm summer	OM1	O horizon
DC	Stable Isotope Probing Amplicon and Shotgun Metagenome Sequencing	454 GS FLX Titanium	13C-OM1-Mineral-DC-C2-1	ERX945187	European Nucleotide Archive	PRJEB9181	http://www.ebi.ac.uk/ena/data/view/PRJEB9181	Hemicellulose	13C	Brunisolic Gray Luvisol	2.5	degree Celsius	UO	UO:0000027	300	millimeter	UO	UO:0000016	Douglas fir, Subalpine fir, Lodgepole pine	Dfb, Humid Continental warm summer	OM1	A horizon
DC	Stable Isotope Probing Amplicon and Shotgun Metagenome Sequencing	454 GS FLX Titanium	13C-OM0-Organic-DC-C3-1	ERX945183	European Nucleotide Archive	PRJEB9181	http://www.ebi.ac.uk/ena/data/view/PRJEB9181	Hemicellulose	13C	Brunisolic Gray Luvisol	2.5	degree Celsius	UO	UO:0000027	300	millimeter	UO	UO:0000016	Douglas fir, Subalpine fir, Lodgepole pine	Dfb, Humid Continental warm summer	REF	O horizon
DC	Stable Isotope Probing Amplicon and Shotgun Metagenome Sequencing	454 GS FLX Titanium	13C-OM0-Organic-DC-C3-1	ERX945203	European Nucleotide Archive	PRJEB9182	http://www.ebi.ac.uk/ena/data/view/PRJEB9182	Hemicellulose	13C	Brunisolic Gray Luvisol	2.5	degree Celsius	UO	UO:0000027	300	millimeter	UO	UO:0000016	Douglas fir, Subalpine fir, Lodgepole pine	Dfb, Humid Continental warm summer	REF	O horizon
DC	Stable Isotope Probing Amplicon and Shotgun Metagenome Sequencing	454 GS FLX Titanium	13C-OM0-Mineral-DC-C4-1	ERX945180	European Nucleotide Archive	PRJEB9181	http://www.ebi.ac.uk/ena/data/view/PRJEB9181	Hemicellulose	13C	Brunisolic Gray Luvisol	2.5	degree Celsius	UO	UO:0000027	300	millimeter	UO	UO:0000016	Douglas fir, Subalpine fir, Lodgepole pine	Dfb, Humid Continental warm summer	REF	A horizon
DC	Stable Isotope Probing Amplicon and Shotgun Metagenome Sequencing	454 GS FLX Titanium	13C-OM0-Mineral-DC-C4-1	ERX945196	European Nucleotide Archive	PRJEB9182	http://www.ebi.ac.uk/ena/data/view/PRJEB9182	Hemicellulose	13C	Brunisolic Gray Luvisol	2.5	degree Celsius	UO	UO:0000027	300	millimeter	UO	UO:0000016	Douglas fir, Subalpine fir, Lodgepole pine	Dfb, Humid Continental warm summer	REF	A horizon
OC	Stable Isotope Probing Amplicon and Shotgun Metagenome Sequencing	454 GS FLX Titanium	13C-OM1-Organic-OC-C1-1	ERX945193	European Nucleotide Archive	PRJEB9181	http://www.ebi.ac.uk/ena/data/view/PRJEB9181	Hemicellulose	13C	Brunisolic Gray Luvisol	2.5	degree Celsius	UO	UO:0000027	300	millimeter	UO	UO:0000016	Douglas fir	Dfb, Humid Continental warm summer	OM1	O horizon
OC	Stable Isotope Probing Amplicon and Shotgun Metagenome Sequencing	454 GS FLX Titanium	13C-OM1-Organic-OC-C1-1	ERX945213	European Nucleotide Archive	PRJEB9182	http://www.ebi.ac.uk/ena/data/view/PRJEB9182	Hemicellulose	13C	Brunisolic Gray Luvisol	2.5	degree Celsius	UO	UO:0000027	300	millimeter	UO	UO:0000016	Douglas fir	Dfb, Humid Continental warm summer	OM1	O horizon
OC	Stable Isotope Probing Amplicon and Shotgun Metagenome Sequencing	454 GS FLX Titanium	13C-OM1-Mineral-OC-C2-1	ERX945188	European Nucleotide Archive	PRJEB9181	http://www.ebi.ac.uk/ena/data/view/PRJEB9181	Hemicellulose	13C	Brunisolic Gray Luvisol	2.5	degree Celsius	UO	UO:0000027	300	millimeter	UO	UO:0000016	Douglas fir	Dfb, Humid Continental warm summer	OM1	A horizon
OC	Stable Isotope Probing Amplicon and Shotgun Metagenome Sequencing	454 GS FLX Titanium	13C-OM1-Mineral-OC-C2-1	ERX945207	European Nucleotide Archive	PRJEB9182	http://www.ebi.ac.uk/ena/data/view/PRJEB9182	Hemicellulose	13C	Brunisolic Gray Luvisol	2.5	degree Celsius	UO	UO:0000027	300	millimeter	UO	UO:0000016	Douglas fir	Dfb, Humid Continental warm summer	OM1	A horizon
OC	Stable Isotope Probing Amplicon and Shotgun Metagenome Sequencing	454 GS FLX Titanium	13C-OM0-Organic-OC-C3-1	ERX945184	European Nucleotide Archive	PRJEB9181	http://www.ebi.ac.uk/ena/data/view/PRJEB9181	Hemicellulose	13C	Brunisolic Gray Luvisol	2.5	degree Celsius	UO	UO:0000027	300	millimeter	UO	UO:0000016	Douglas fir	Dfb, Humid Continental warm summer	REF	O horizon
OC	Stable Isotope Probing Amplicon and Shotgun Metagenome Sequencing	454 GS FLX Titanium	13C-OM0-Organic-OC-C3-1	ERX945204	European Nucleotide Archive	PRJEB9182	http://www.ebi.ac.uk/ena/data/view/PRJEB9182	Hemicellulose	13C	Brunisolic Gray Luvisol	2.5	degree Celsius	UO	UO:0000027	300	millimeter	UO	UO:0000016	Douglas fir	Dfb, Humid Continental warm summer	REF	O horizon
OC	Stable Isotope Probing Amplicon and Shotgun Metagenome Sequencing	454 GS FLX Titanium	13C-OM0-Mineral-OC-C4-1	ERX945181	European Nucleotide Archive	PRJEB9181	http://www.ebi.ac.uk/ena/data/view/PRJEB9181	Hemicellulose	13C	Brunisolic Gray Luvisol	2.5	degree Celsius	UO	UO:0000027	300	millimeter	UO	UO:0000016	Douglas fir	Dfb, Humid Continental warm summer	REF	A horizon
OC	Stable Isotope Probing Amplicon and Shotgun Metagenome Sequencing	454 GS FLX Titanium	13C-OM0-Mineral-OC-C4-1	ERX945197	European Nucleotide Archive	PRJEB9182	http://www.ebi.ac.uk/ena/data/view/PRJEB9182	Hemicellulose	13C	Brunisolic Gray Luvisol	2.5	degree Celsius	UO	UO:0000027	300	millimeter	UO	UO:0000016	Douglas fir	Dfb, Humid Continental warm summer	REF	A horizon
BL	Stable Isotope Probing Amplicon and Shotgun Metagenome Sequencing	454 GS FLX Titanium	12C-OM1-Organic-BL-029-1	ERX945176	European Nucleotide Archive	PRJEB9181	http://www.ebi.ac.uk/ena/data/view/PRJEB9181	Hemicellulose	12C	Mesic Ultic Haploxeralfs	11.2	degree Celsius	UO	UO:0000027	55	millimeter	UO	UO:0000016	Ponderosa pine, sugar pine, white fir, giant sequoia	Csa, Mediterranean hot summer	OM1	O horizon
BL	Stable Isotope Probing Amplicon and Shotgun Metagenome Sequencing	454 GS FLX Titanium	12C-OM1-Organic-BL-029-1	ERX945195	European Nucleotide Archive	PRJEB9182	http://www.ebi.ac.uk/ena/data/view/PRJEB9182	Hemicellulose	12C	Mesic Ultic Haploxeralfs	11.2	degree Celsius	UO	UO:0000027	55	millimeter	UO	UO:0000016	Ponderosa pine, sugar pine, white fir, giant sequoia	Csa, Mediterranean hot summer	OM1	O horizon
BL	Stable Isotope Probing Amplicon and Shotgun Metagenome Sequencing	454 GS FLX Titanium	12C-OM1-Mineral-BL-030-2	ERX945146	European Nucleotide Archive	PRJEB9181	http://www.ebi.ac.uk/ena/data/view/PRJEB9181	Hemicellulose	12C	Mesic Ultic Haploxeralfs	11.2	degree Celsius	UO	UO:0000027	55	millimeter	UO	UO:0000016	Ponderosa pine, sugar pine, white fir, giant sequoia	Csa, Mediterranean hot summer	OM1	A horizon
BL	Stable Isotope Probing Amplicon and Shotgun Metagenome Sequencing	454 GS FLX Titanium	12C-OM1-Mineral-BL-030-1	ERX945173	European Nucleotide Archive	PRJEB9181	http://www.ebi.ac.uk/ena/data/view/PRJEB9181	Hemicellulose	12C	Mesic Ultic Haploxeralfs	11.2	degree Celsius	UO	UO:0000027	55	millimeter	UO	UO:0000016	Ponderosa pine, sugar pine, white fir, giant sequoia	Csa, Mediterranean hot summer	OM1	A horizon
BL	Stable Isotope Probing Amplicon and Shotgun Metagenome Sequencing	454 GS FLX Titanium	12C-OM1-Mineral-BL-030-1	ERX945194	European Nucleotide Archive	PRJEB9182	http://www.ebi.ac.uk/ena/data/view/PRJEB9182	Hemicellulose	12C	Mesic Ultic Haploxeralfs	11.2	degree Celsius	UO	UO:0000027	55	millimeter	UO	UO:0000016	Ponderosa pine, sugar pine, white fir, giant sequoia	Csa, Mediterranean hot summer	OM1	A horizon
BL	Stable Isotope Probing Amplicon and Shotgun Metagenome Sequencing	454 GS FLX Titanium	12C-OM0-Organic-BL-045-1	ERX945145	European Nucleotide Archive	PRJEB9181	http://www.ebi.ac.uk/ena/data/view/PRJEB9181	Hemicellulose	12C	Mesic Ultic Haploxeralfs	11.2	degree Celsius	UO	UO:0000027	55	millimeter	UO	UO:0000016	Ponderosa pine, sugar pine, white fir, giant sequoia	Csa, Mediterranean hot summer	REF	O horizon
BL	Stable Isotope Probing Amplicon and Shotgun Metagenome Sequencing	454 GS FLX Titanium	12C-OM0-Mineral-BL-046-1	ERX945144	European Nucleotide Archive	PRJEB9181	http://www.ebi.ac.uk/ena/data/view/PRJEB9181	Hemicellulose	12C	Mesic Ultic Haploxeralfs	11.2	degree Celsius	UO	UO:0000027	55	millimeter	UO	UO:0000016	Ponderosa pine, sugar pine, white fir, giant sequoia	Csa, Mediterranean hot summer	REF	A horizon
BR	Stable Isotope Probing Amplicon and Shotgun Metagenome Sequencing	454 GS FLX Titanium	12C-OM1-Organic-BR-C2-1	ERX945147	European Nucleotide Archive	PRJEB9181	http://www.ebi.ac.uk/ena/data/view/PRJEB9181	Hemicellulose	12C	Mesic Ultic Haploxeralfs	11.2	degree Celsius	UO	UO:0000027	55	millimeter	UO	UO:0000016	Ponderosa pine, sugar pine, white fir, giant sequoia	Csa, Mediterranean hot summer	OM1	O horizon
LH	Stable Isotope Probing Amplicon and Shotgun Metagenome Sequencing	454 GS FLX Titanium	12C-OM1-Organic-LH-C1-1	ERX945148	European Nucleotide Archive	PRJEB9181	http://www.ebi.ac.uk/ena/data/view/PRJEB9181	Hemicellulose	12C	Mesic Ultic Haploxeralfs	11.2	degree Celsius	UO	UO:0000027	55	millimeter	UO	UO:0000016	Ponderosa pine, sugar pine, white fir, giant sequoia	Csa, Mediterranean hot summer	OM1	O horizon
BL	Stable Isotope Probing Amplicon and Shotgun Metagenome Sequencing	454 GS FLX Titanium	13C-OM1-Mineral-BL-026-2	ERX945159	European Nucleotide Archive	PRJEB9181	http://www.ebi.ac.uk/ena/data/view/PRJEB9181	Hemicellulose	13C	Mesic Ultic Haploxeralfs	11.2	degree Celsius	UO	UO:0000027	55	millimeter	UO	UO:0000016	Ponderosa pine, sugar pine, white fir, giant sequoia	Csa, Mediterranean hot summer	OM1	A horizon
BL	Stable Isotope Probing Amplicon and Shotgun Metagenome Sequencing	454 GS FLX Titanium	13C-OM1-Organic-BL-027-1	ERX945189	European Nucleotide Archive	PRJEB9181	http://www.ebi.ac.uk/ena/data/view/PRJEB9181	Hemicellulose	13C	Mesic Ultic Haploxeralfs	11.2	degree Celsius	UO	UO:0000027	55	millimeter	UO	UO:0000016	Ponderosa pine, sugar pine, white fir, giant sequoia	Csa, Mediterranean hot summer	OM1	O horizon
BL	Stable Isotope Probing Amplicon and Shotgun Metagenome Sequencing	454 GS FLX Titanium	13C-OM1-Organic-BL-027-1	ERX945208	European Nucleotide Archive	PRJEB9182	http://www.ebi.ac.uk/ena/data/view/PRJEB9182	Hemicellulose	13C	Mesic Ultic Haploxeralfs	11.2	degree Celsius	UO	UO:0000027	55	millimeter	UO	UO:0000016	Ponderosa pine, sugar pine, white fir, giant sequoia	Csa, Mediterranean hot summer	OM1	O horizon
BL	Stable Isotope Probing Amplicon and Shotgun Metagenome Sequencing	454 GS FLX Titanium	13C-OM1-Mineral-BL-028-2	ERX945160	European Nucleotide Archive	PRJEB9181	http://www.ebi.ac.uk/ena/data/view/PRJEB9181	Hemicellulose	13C	Mesic Ultic Haploxeralfs	11.2	degree Celsius	UO	UO:0000027	55	millimeter	UO	UO:0000016	Ponderosa pine, sugar pine, white fir, giant sequoia	Csa, Mediterranean hot summer	OM1	A horizon
BL	Stable Isotope Probing Amplicon and Shotgun Metagenome Sequencing	454 GS FLX Titanium	13C-OM1-Organic-BL-029-1	ERX945190	European Nucleotide Archive	PRJEB9181	http://www.ebi.ac.uk/ena/data/view/PRJEB9181	Hemicellulose	13C	Mesic Ultic Haploxeralfs	11.2	degree Celsius	UO	UO:0000027	55	millimeter	UO	UO:0000016	Ponderosa pine, sugar pine, white fir, giant sequoia	Csa, Mediterranean hot summer	OM1	O horizon
BL	Stable Isotope Probing Amplicon and Shotgun Metagenome Sequencing	454 GS FLX Titanium	13C-OM1-Organic-BL-029-1	ERX945209	European Nucleotide Archive	PRJEB9182	http://www.ebi.ac.uk/ena/data/view/PRJEB9182	Hemicellulose	13C	Mesic Ultic Haploxeralfs	11.2	degree Celsius	UO	UO:0000027	55	millimeter	UO	UO:0000016	Ponderosa pine, sugar pine, white fir, giant sequoia	Csa, Mediterranean hot summer	OM1	O horizon
BL	Stable Isotope Probing Amplicon and Shotgun Metagenome Sequencing	454 GS FLX Titanium	13C-OM1-Mineral-BL-030-2	ERX945161	European Nucleotide Archive	PRJEB9181	http://www.ebi.ac.uk/ena/data/view/PRJEB9181	Hemicellulose	13C	Mesic Ultic Haploxeralfs	11.2	degree Celsius	UO	UO:0000027	55	millimeter	UO	UO:0000016	Ponderosa pine, sugar pine, white fir, giant sequoia	Csa, Mediterranean hot summer	OM1	A horizon
BL	Stable Isotope Probing Amplicon and Shotgun Metagenome Sequencing	454 GS FLX Titanium	13C-OM1-Mineral-BL-030-1	ERX945185	European Nucleotide Archive	PRJEB9181	http://www.ebi.ac.uk/ena/data/view/PRJEB9181	Hemicellulose	13C	Mesic Ultic Haploxeralfs	11.2	degree Celsius	UO	UO:0000027	55	millimeter	UO	UO:0000016	Ponderosa pine, sugar pine, white fir, giant sequoia	Csa, Mediterranean hot summer	OM1	A horizon
BL	Stable Isotope Probing Amplicon and Shotgun Metagenome Sequencing	454 GS FLX Titanium	13C-OM1-Mineral-BL-030-1	ERX945205	European Nucleotide Archive	PRJEB9182	http://www.ebi.ac.uk/ena/data/view/PRJEB9182	Hemicellulose	13C	Mesic Ultic Haploxeralfs	11.2	degree Celsius	UO	UO:0000027	55	millimeter	UO	UO:0000016	Ponderosa pine, sugar pine, white fir, giant sequoia	Csa, Mediterranean hot summer	OM1	A horizon
BL	Stable Isotope Probing Amplicon and Shotgun Metagenome Sequencing	454 GS FLX Titanium	13C-OM1-Mineral-BL-030-2	ERX945206	European Nucleotide Archive	PRJEB9182	http://www.ebi.ac.uk/ena/data/view/PRJEB9182	Hemicellulose	13C	Mesic Ultic Haploxeralfs	11.2	degree Celsius	UO	UO:0000027	55	millimeter	UO	UO:0000016	Ponderosa pine, sugar pine, white fir, giant sequoia	Csa, Mediterranean hot summer	OM1	A horizon
BL	Stable Isotope Probing Amplicon and Shotgun Metagenome Sequencing	454 GS FLX Titanium	13C-OM3-Mineral-BL-038-1	ERX945166	European Nucleotide Archive	PRJEB9181	http://www.ebi.ac.uk/ena/data/view/PRJEB9181	Hemicellulose	13C	Mesic Ultic Haploxeralfs	11.2	degree Celsius	UO	UO:0000027	55	millimeter	UO	UO:0000016	Ponderosa pine, sugar pine, white fir, giant sequoia	Csa, Mediterranean hot summer	OM3	A horizon
BL	Stable Isotope Probing Amplicon and Shotgun Metagenome Sequencing	454 GS FLX Titanium	13C-OM3-Mineral-BL-040-1	ERX945167	European Nucleotide Archive	PRJEB9181	http://www.ebi.ac.uk/ena/data/view/PRJEB9181	Hemicellulose	13C	Mesic Ultic Haploxeralfs	11.2	degree Celsius	UO	UO:0000027	55	millimeter	UO	UO:0000016	Ponderosa pine, sugar pine, white fir, giant sequoia	Csa, Mediterranean hot summer	OM3	A horizon
BL	Stable Isotope Probing Amplicon and Shotgun Metagenome Sequencing	454 GS FLX Titanium	13C-OM3-Mineral-BL-042-1	ERX945168	European Nucleotide Archive	PRJEB9181	http://www.ebi.ac.uk/ena/data/view/PRJEB9181	Hemicellulose	13C	Mesic Ultic Haploxeralfs	11.2	degree Celsius	UO	UO:0000027	55	millimeter	UO	UO:0000016	Ponderosa pine, sugar pine, white fir, giant sequoia	Csa, Mediterranean hot summer	OM3	A horizon
BL	Stable Isotope Probing Amplicon and Shotgun Metagenome Sequencing	454 GS FLX Titanium	13C-OM0-Mineral-BL-044-1	ERX945149	European Nucleotide Archive	PRJEB9181	http://www.ebi.ac.uk/ena/data/view/PRJEB9181	Hemicellulose	13C	Mesic Ultic Haploxeralfs	11.2	degree Celsius	UO	UO:0000027	55	millimeter	UO	UO:0000016	Ponderosa pine, sugar pine, white fir, giant sequoia	Csa, Mediterranean hot summer	REF	A horizon
BL	Stable Isotope Probing Amplicon and Shotgun Metagenome Sequencing	454 GS FLX Titanium	13C-OM0-Organic-BL-045-1	ERX945154	European Nucleotide Archive	PRJEB9181	http://www.ebi.ac.uk/ena/data/view/PRJEB9181	Hemicellulose	13C	Mesic Ultic Haploxeralfs	11.2	degree Celsius	UO	UO:0000027	55	millimeter	UO	UO:0000016	Ponderosa pine, sugar pine, white fir, giant sequoia	Csa, Mediterranean hot summer	REF	O horizon
BL	Stable Isotope Probing Amplicon and Shotgun Metagenome Sequencing	454 GS FLX Titanium	13C-OM0-Organic-BL-045-2	ERX945155	European Nucleotide Archive	PRJEB9181	http://www.ebi.ac.uk/ena/data/view/PRJEB9181	Hemicellulose	13C	Mesic Ultic Haploxeralfs	11.2	degree Celsius	UO	UO:0000027	55	millimeter	UO	UO:0000016	Ponderosa pine, sugar pine, white fir, giant sequoia	Csa, Mediterranean hot summer	REF	O horizon
BL	Stable Isotope Probing Amplicon and Shotgun Metagenome Sequencing	454 GS FLX Titanium	13C-OM0-Organic-BL-045-1	ERX945198	European Nucleotide Archive	PRJEB9182	http://www.ebi.ac.uk/ena/data/view/PRJEB9182	Hemicellulose	13C	Mesic Ultic Haploxeralfs	11.2	degree Celsius	UO	UO:0000027	55	millimeter	UO	UO:0000016	Ponderosa pine, sugar pine, white fir, giant sequoia	Csa, Mediterranean hot summer	REF	O horizon
BL	Stable Isotope Probing Amplicon and Shotgun Metagenome Sequencing	454 GS FLX Titanium	13C-OM0-Organic-BL-045-2	ERX945199	European Nucleotide Archive	PRJEB9182	http://www.ebi.ac.uk/ena/data/view/PRJEB9182	Hemicellulose	13C	Mesic Ultic Haploxeralfs	11.2	degree Celsius	UO	UO:0000027	55	millimeter	UO	UO:0000016	Ponderosa pine, sugar pine, white fir, giant sequoia	Csa, Mediterranean hot summer	REF	O horizon
BL	Stable Isotope Probing Amplicon and Shotgun Metagenome Sequencing	454 GS FLX Titanium	13C-OM0-Mineral-BL-046-1	ERX945150	European Nucleotide Archive	PRJEB9181	http://www.ebi.ac.uk/ena/data/view/PRJEB9181	Hemicellulose	13C	Mesic Ultic Haploxeralfs	11.2	degree Celsius	UO	UO:0000027	55	millimeter	UO	UO:0000016	Ponderosa pine, sugar pine, white fir, giant sequoia	Csa, Mediterranean hot summer	REF	A horizon
BL	Stable Isotope Probing Amplicon and Shotgun Metagenome Sequencing	454 GS FLX Titanium	13C-OM0-Organic-BL-047-1	ERX945156	European Nucleotide Archive	PRJEB9181	http://www.ebi.ac.uk/ena/data/view/PRJEB9181	Hemicellulose	13C	Mesic Ultic Haploxeralfs	11.2	degree Celsius	UO	UO:0000027	55	millimeter	UO	UO:0000016	Ponderosa pine, sugar pine, white fir, giant sequoia	Csa, Mediterranean hot summer	REF	O horizon
BL	Stable Isotope Probing Amplicon and Shotgun Metagenome Sequencing	454 GS FLX Titanium	13C-OM0-Organic-BL-047-1	ERX945200	European Nucleotide Archive	PRJEB9182	http://www.ebi.ac.uk/ena/data/view/PRJEB9182	Hemicellulose	13C	Mesic Ultic Haploxeralfs	11.2	degree Celsius	UO	UO:0000027	55	millimeter	UO	UO:0000016	Ponderosa pine, sugar pine, white fir, giant sequoia	Csa, Mediterranean hot summer	REF	O horizon
BL	Stable Isotope Probing Amplicon and Shotgun Metagenome Sequencing	454 GS FLX Titanium	13C-OM0-Mineral-BL-048-1	ERX945151	European Nucleotide Archive	PRJEB9181	http://www.ebi.ac.uk/ena/data/view/PRJEB9181	Hemicellulose	13C	Mesic Ultic Haploxeralfs	11.2	degree Celsius	UO	UO:0000027	55	millimeter	UO	UO:0000016	Ponderosa pine, sugar pine, white fir, giant sequoia	Csa, Mediterranean hot summer	REF	A horizon
BR	Stable Isotope Probing Amplicon and Shotgun Metagenome Sequencing	454 GS FLX Titanium	13C-OM1-Organic-BR-C2-1	ERX945164	European Nucleotide Archive	PRJEB9181	http://www.ebi.ac.uk/ena/data/view/PRJEB9181	Hemicellulose	13C	Mesic Ultic Haploxeralfs	11.2	degree Celsius	UO	UO:0000027	55	millimeter	UO	UO:0000016	Ponderosa pine, sugar pine, white fir, giant sequoia	Csa, Mediterranean hot summer	OM1	O horizon
BR	Stable Isotope Probing Amplicon and Shotgun Metagenome Sequencing	454 GS FLX Titanium	13C-OM1-Organic-BR-C2-1	ERX945210	European Nucleotide Archive	PRJEB9182	http://www.ebi.ac.uk/ena/data/view/PRJEB9182	Hemicellulose	13C	Mesic Ultic Haploxeralfs	11.2	degree Celsius	UO	UO:0000027	55	millimeter	UO	UO:0000016	Ponderosa pine, sugar pine, white fir, giant sequoia	Csa, Mediterranean hot summer	OM1	O horizon
BR	Stable Isotope Probing Amplicon and Shotgun Metagenome Sequencing	454 GS FLX Titanium	13C-OM1-Mineral-BR-C1-1	ERX945162	European Nucleotide Archive	PRJEB9181	http://www.ebi.ac.uk/ena/data/view/PRJEB9181	Hemicellulose	13C	Mesic Ultic Haploxeralfs	11.2	degree Celsius	UO	UO:0000027	55	millimeter	UO	UO:0000016	Ponderosa pine, sugar pine, white fir, giant sequoia	Csa, Mediterranean hot summer	OM1	A horizon
BR	Stable Isotope Probing Amplicon and Shotgun Metagenome Sequencing	454 GS FLX Titanium	13C-OM0-Organic-BR-C4-1	ERX945157	European Nucleotide Archive	PRJEB9181	http://www.ebi.ac.uk/ena/data/view/PRJEB9181	Hemicellulose	13C	Mesic Ultic Haploxeralfs	11.2	degree Celsius	UO	UO:0000027	55	millimeter	UO	UO:0000016	Ponderosa pine, sugar pine, white fir, giant sequoia	Csa, Mediterranean hot summer	REF	O horizon
BR	Stable Isotope Probing Amplicon and Shotgun Metagenome Sequencing	454 GS FLX Titanium	13C-OM0-Organic-BR-C4-1	ERX945202	European Nucleotide Archive	PRJEB9182	http://www.ebi.ac.uk/ena/data/view/PRJEB9182	Hemicellulose	13C	Mesic Ultic Haploxeralfs	11.2	degree Celsius	UO	UO:0000027	55	millimeter	UO	UO:0000016	Ponderosa pine, sugar pine, white fir, giant sequoia	Csa, Mediterranean hot summer	REF	O horizon
BR	Stable Isotope Probing Amplicon and Shotgun Metagenome Sequencing	454 GS FLX Titanium	13C-OM0-Mineral-BR-C3-1	ERX945152	European Nucleotide Archive	PRJEB9181	http://www.ebi.ac.uk/ena/data/view/PRJEB9181	Hemicellulose	13C	Mesic Ultic Haploxeralfs	11.2	degree Celsius	UO	UO:0000027	55	millimeter	UO	UO:0000016	Ponderosa pine, sugar pine, white fir, giant sequoia	Csa, Mediterranean hot summer	REF	A horizon
LH	Stable Isotope Probing Amplicon and Shotgun Metagenome Sequencing	454 GS FLX Titanium	13C-OM1-Organic-LH-C1-1	ERX945165	European Nucleotide Archive	PRJEB9181	http://www.ebi.ac.uk/ena/data/view/PRJEB9181	Hemicellulose	13C	Mesic Ultic Haploxeralfs	11.2	degree Celsius	UO	UO:0000027	55	millimeter	UO	UO:0000016	Ponderosa pine, sugar pine, white fir, giant sequoia	Csa, Mediterranean hot summer	OM1	O horizon
LH	Stable Isotope Probing Amplicon and Shotgun Metagenome Sequencing	454 GS FLX Titanium	13C-OM1-Organic-LH-C1-1	ERX945212	European Nucleotide Archive	PRJEB9182	http://www.ebi.ac.uk/ena/data/view/PRJEB9182	Hemicellulose	13C	Mesic Ultic Haploxeralfs	11.2	degree Celsius	UO	UO:0000027	55	millimeter	UO	UO:0000016	Ponderosa pine, sugar pine, white fir, giant sequoia	Csa, Mediterranean hot summer	OM1	O horizon
LH	Stable Isotope Probing Amplicon and Shotgun Metagenome Sequencing	454 GS FLX Titanium	13C-OM1-Mineral-LH-C2-1	ERX945163	European Nucleotide Archive	PRJEB9181	http://www.ebi.ac.uk/ena/data/view/PRJEB9181	Hemicellulose	13C	Mesic Ultic Haploxeralfs	11.2	degree Celsius	UO	UO:0000027	55	millimeter	UO	UO:0000016	Ponderosa pine, sugar pine, white fir, giant sequoia	Csa, Mediterranean hot summer	OM1	A horizon
LH	Stable Isotope Probing Amplicon and Shotgun Metagenome Sequencing	454 GS FLX Titanium	13C-OM0-Organic-LH-C3-1	ERX945158	European Nucleotide Archive	PRJEB9181	http://www.ebi.ac.uk/ena/data/view/PRJEB9181	Hemicellulose	13C	Mesic Ultic Haploxeralfs	11.2	degree Celsius	UO	UO:0000027	55	millimeter	UO	UO:0000016	Ponderosa pine, sugar pine, white fir, giant sequoia	Csa, Mediterranean hot summer	REF	O horizon
LH	Stable Isotope Probing Amplicon and Shotgun Metagenome Sequencing	454 GS FLX Titanium	13C-OM0-Mineral-LH-C4-1	ERX945153	European Nucleotide Archive	PRJEB9181	http://www.ebi.ac.uk/ena/data/view/PRJEB9181	Hemicellulose	13C	Mesic Ultic Haploxeralfs	11.2	degree Celsius	UO	UO:0000027	55	millimeter	UO	UO:0000016	Ponderosa pine, sugar pine, white fir, giant sequoia	Csa, Mediterranean hot summer	REF	A horizon
